# Supplementary material for: Integrated Analysis of Ferroptosis-Related Biomarker Signatures to Improve the Diagnosis and Prognosis Prediction of Ovarian Cancer
Source: Front Cell Dev Biol. 2022 Jan 5;9:807862. doi: 10.3389/fcell.2021.807862 (PMC8766510; doi:10.3389/fcell.2021.807862)
Supplement: Supplementary file 1 [file Table2.XLSX]

## Sheet: Supplementary Table 4
	logFC	AveExpr	t	P.Value	adj.P.Val	B
WFDC2	5.41367	12.1217	25.2086	7.05881e-37	1.59218e-32	72.9486
LOC645427	-2.99416	4.51551	-16.9384	1.75126e-26	1.97507e-22	49.8272
SCNN1A	5.92912	10.4947	16.772	3.05701e-26	2.29846e-22	49.282
ZNF646	2.39702	5.74803	16.2807	1.61501e-25	9.10703e-22	47.6518
LOC440313	-3.7932	3.85941	-15.87	6.64184e-25	2.80516e-21	46.2653
KIAA0556	3.09756	7.19382	15.8365	7.46184e-25	2.80516e-21	46.1511
ZNF513	2.31119	6.08601	15.7639	9.60492e-25	2.91218e-21	45.9034
AXIN1	2.48408	5.36329	15.743	1.03287e-24	2.91218e-21	45.8321
ZNF341	1.87337	5.20888	15.6029	1.68498e-24	4.22292e-21	45.3517
LOC100129098	6.1385	8.47221	15.4552	2.83096e-24	6.38552e-21	44.8423
LOC100288997	-2.10601	5.70397	-15.2677	5.49038e-24	1.12583e-20	44.1917
HGS	2.80113	6.63524	15.2094	6.75251e-24	1.26925e-20	43.9885
LOC644656	3.75149	6.67971	15.0691	1.11282e-23	1.93083e-20	43.4976
KRTAP20-2	-2.68392	6.57143	-14.8693	2.2768e-23	3.623e-20	42.7938
KRTAP21-1	-3.37417	5.1539	-14.8388	2.54043e-23	3.623e-20	42.6861
KLHL14	5.38898	9.32987	14.8264	2.65626e-23	3.623e-20	42.6423
ECEL1P2	-1.6303	5.39856	-14.8187	2.73058e-23	3.623e-20	42.6151
TACSTD2	7.21706	10.6404	14.616	5.68244e-23	7.12073e-20	41.8943
LSR	3.83801	9.14159	14.5973	6.08164e-23	7.21987e-20	41.8275
ADAD2	-1.95615	5.59826	-14.5701	6.71245e-23	7.57031e-20	41.7304
CELSR1	3.50762	10.11	14.4864	9.10372e-23	9.77826e-20	41.4306
KRTAP19-1	-2.57227	5.73769	-14.3806	1.33963e-22	1.37349e-19	41.0505
SNORD46	-3.24253	4.12833	-14.3038	1.77456e-22	1.7403e-19	40.7737
LOC100288562	-2.04131	3.18845	-14.2567	2.10922e-22	1.90302e-19	40.6037
REXO1L2P	-2.04131	3.18845	-14.2567	2.10922e-22	1.90302e-19	40.6037
LOC90834	-2.83562	4.88431	-14.2441	2.20922e-22	1.91658e-19	40.5581
RAET1L	-3.27546	6.16093	-14.1933	2.66359e-22	2.18663e-19	40.3739
DEFB103A	-2.60264	4.35629	-14.1882	2.71439e-22	2.18663e-19	40.3553
TMPRSS3	4.50455	7.59168	14.1746	2.85337e-22	2.21933e-19	40.3062
PMS2L2	-2.07447	5.86836	-14.1452	3.17956e-22	2.34518e-19	40.1996
LOC441087	-3.24108	6.14111	-14.1416	3.22311e-22	2.34518e-19	40.1862
LINC00028	-2.11942	4.91612	-14.1215	3.47077e-22	2.44646e-19	40.1133
TMEM79	3.06678	7.23804	14.0211	5.03149e-22	3.37263e-19	39.7476
PMS2P6	-3.27509	5.85871	-14.0183	5.08376e-22	3.37263e-19	39.7374
TMC4	4.44717	9.43561	13.9844	5.76389e-22	3.71458e-19	39.6137
LOC284861	-1.81165	7.01863	-13.9195	7.33415e-22	4.59525e-19	39.3764
LOC284600	-3.22241	5.91951	-13.8757	8.6314e-22	5.26189e-19	39.216
SLC35G3	-3.00896	5.44265	-13.8272	1.0341e-21	6.05773e-19	39.038
DNM1P46	-2.47193	4.90124	-13.8238	1.0474e-21	6.05773e-19	39.0254
PPP1R16A	4.24311	8.2976	13.7846	1.21219e-21	6.76598e-19	38.8814
ATCAY	-1.48614	3.57213	-13.7807	1.22985e-21	6.76598e-19	38.8671
LOC144817	-3.40249	4.40298	-13.7596	1.3309e-21	7.14756e-19	38.7893
FAM99A	-2.08929	4.45831	-13.7274	1.50109e-21	7.8741e-19	38.6708
MIR34A	-2.3965	4.04024	-13.7149	1.57308e-21	8.06417e-19	38.6246
RUNDC2C	-2.71658	5.29756	-13.6893	1.7311e-21	8.67703e-19	38.5303
GABPA	-1.81789	7.84705	-13.6158	2.28106e-21	1.11851e-18	38.2584
C21orf118	-2.61321	4.99743	-13.597	2.44743e-21	1.15778e-18	38.189
CP	5.17202	9.84892	13.5737	2.67163e-21	1.15778e-18	38.1026
REXO1L1	-1.5597	4.3185	-13.572	2.68872e-21	1.15778e-18	38.0963
SPACA5	-2.19014	5.03968	-13.5685	2.72458e-21	1.15778e-18	38.0833
SPACA5B	-2.19014	5.03968	-13.5685	2.72458e-21	1.15778e-18	38.0833
GNG10	-1.41304	8.20445	-13.5656	2.75499e-21	1.15778e-18	38.0723
ADIG	-2.63146	6.22977	-13.5642	2.76946e-21	1.15778e-18	38.0672
C14orf180	-2.39678	5.94037	-13.5639	2.77176e-21	1.15778e-18	38.0663
LOC221272	3.41507	5.63112	13.5571	2.84451e-21	1.16656e-18	38.0408
NKX2-6	-1.54812	6.56802	-13.5472	2.95261e-21	1.18927e-18	38.004
SPINT1	4.38369	9.60555	13.5367	3.07145e-21	1.21543e-18	37.9651
MFI2-AS1	3.94711	6.96355	13.5074	3.42926e-21	1.275e-18	37.8565
LCE3A	-2.89126	6.32891	-13.5042	3.4712e-21	1.275e-18	37.8445
KRTAP12-2	-2.34813	5.47996	-13.5024	3.49448e-21	1.275e-18	37.8379
MIR517A	-3.21396	4.46445	-13.5017	3.50462e-21	1.275e-18	37.8351
MIR517C	-3.21396	4.46445	-13.5017	3.50462e-21	1.275e-18	37.8351
TISP43	-2.6448	5.28454	-13.4877	3.69424e-21	1.32266e-18	37.7831
EPPK1	3.3513	9.26562	13.4789	3.81888e-21	1.34592e-18	37.7504
C20orf166-AS1	-2.23389	5.20535	-13.4469	4.30917e-21	1.49535e-18	37.6313
PTGS1	5.73298	9.46311	13.4275	4.63724e-21	1.58481e-18	37.559
LOC151300	-2.92177	4.07145	-13.4097	4.95989e-21	1.66978e-18	37.4927
SOX17	2.54504	8.89087	13.3697	5.76921e-21	1.90248e-18	37.3437
FLJ90680	-2.23063	4.5124	-13.3674	5.81977e-21	1.90248e-18	37.3351
LOC100128979	-1.4908	6.83822	-13.2636	8.63066e-21	2.78105e-18	36.9465
RAP1GAP	3.45376	7.41327	13.2321	9.72778e-21	3.09042e-18	36.8285
LOC100287030	-2.51992	5.76322	-13.2282	9.87392e-21	3.09328e-18	36.8138
PPL	5.68971	9.86378	13.215	1.03805e-20	3.20742e-18	36.7644
SLC35G4	-2.74853	4.8907	-13.1925	1.13076e-20	3.44667e-18	36.68
LOC401052	2.35951	6.46329	13.1561	1.29938e-20	3.90785e-18	36.5429
LAMA5	2.94532	9.06173	13.1028	1.59222e-20	4.72555e-18	36.3425
NDST2	2.82012	7.02727	13.072	1.79131e-20	5.20798e-18	36.2263
TYW5	1.61221	5.50529	13.0686	1.81482e-20	5.20798e-18	36.2134
DEFB108B	-4.15036	3.97809	-13.0673	1.82404e-20	5.20798e-18	36.2084
ACTL6B	-1.90675	6.27469	-13.0627	1.85631e-20	5.21568e-18	36.1911
FAM83H	3.61146	10.9364	13.0603	1.87298e-20	5.21568e-18	36.1823
SNORD8	-3.0357	6.07039	-13.0454	1.98319e-20	5.45521e-18	36.1259
LOC100507293	-2.50635	5.08607	-13.0422	2.00744e-20	5.45541e-18	36.1139
FFAR2	-1.58881	5.02724	-13.0202	2.18377e-20	5.86394e-18	36.0308
MRGPRE	-2.42033	5.92076	-13.0156	2.22341e-20	5.90014e-18	36.0131
SLC35G5	-2.83024	5.90484	-13.0002	2.35849e-20	6.18582e-18	35.9549
TMEM150A	2.78396	7.03481	12.992	2.43362e-20	6.24452e-18	35.9239
LACRT	-1.51223	4.06917	-12.9908	2.44421e-20	6.24452e-18	35.9197
LOC440896	-3.0909	3.9254	-12.9888	2.46392e-20	6.24452e-18	35.9117
TAOK2	1.99801	6.12886	12.9823	2.52574e-20	6.33007e-18	35.8873
MIR571	-2.41971	5.00215	-12.9062	3.38302e-20	8.38542e-18	35.5989
R3HDML	-3.1756	4.63976	-12.8988	3.48072e-20	8.53381e-18	35.5709
CES1P1	-1.68931	4.27142	-12.8959	3.51904e-20	8.53499e-18	35.5601
ERV3-1	2.91499	6.05807	12.889	3.61436e-20	8.67292e-18	35.5337
RPSAP15	-2.32827	5.24545	-12.8841	3.68289e-20	8.67724e-18	35.5151
LOC100129380	-3.14166	5.03166	-12.8834	3.6931e-20	8.67724e-18	35.5124
KRTAP5-5	-1.85965	5.11319	-12.8719	3.85958e-20	8.8458e-18	35.4689
LINC00482	-2.2456	4.89568	-12.8706	3.87894e-20	8.8458e-18	35.464
PRSS8	4.22572	8.65597	12.8704	3.88249e-20	8.8458e-18	35.4631
SCAF1	2.40662	6.26644	12.8607	4.03004e-20	9.09016e-18	35.4263
HOXB2	5.04671	7.90532	12.8497	4.20398e-20	9.3886e-18	35.3846
PNKD	2.13334	9.71336	12.8448	4.28525e-20	9.4763e-18	35.3657
SNORA38	-3.2642	4.2843	-12.841	4.34762e-20	9.52087e-18	35.3514
TPSG1	-1.7378	6.08545	-12.8139	4.82733e-20	1.0419e-17	35.2481
RETN	-2.24609	5.71083	-12.8126	4.85013e-20	1.0419e-17	35.2435
LOC100505915	-3.90672	5.65837	-12.799	5.11231e-20	1.08786e-17	35.1915
GP9	-2.30938	6.78732	-12.7569	6.01521e-20	1.20095e-17	35.031
FAM138A	-2.04435	3.63939	-12.7568	6.01647e-20	1.20095e-17	35.0308
FAM138B	-2.04435	3.63939	-12.7568	6.01647e-20	1.20095e-17	35.0308
FAM138C	-2.04435	3.63939	-12.7568	6.01647e-20	1.20095e-17	35.0308
FAM138D	-2.04435	3.63939	-12.7568	6.01647e-20	1.20095e-17	35.0308
FAM138E	-2.04435	3.63939	-12.7568	6.01647e-20	1.20095e-17	35.0308
FAM138F	-2.04435	3.63939	-12.7568	6.01647e-20	1.20095e-17	35.0308
MUC16	5.44446	10.5048	12.7496	6.18616e-20	1.21414e-17	35.0034
ASB16	-2.32928	5.47316	-12.7495	6.19018e-20	1.21414e-17	35.0027
LINC00111	-2.32228	4.66126	-12.7433	6.34007e-20	1.23282e-17	34.9791
EPS8L1	1.59503	6.03274	12.7303	6.66586e-20	1.28509e-17	34.9296
HNRNPCL1	-1.64284	5.68375	-12.7113	7.17472e-20	1.35994e-17	34.857
LOC440563	-1.64284	5.68375	-12.7113	7.17472e-20	1.35994e-17	34.857
CNKSR1	3.10151	8.06436	12.7074	7.28231e-20	1.36883e-17	34.8423
C11orf53	-2.48706	6.62196	-12.7013	7.45672e-20	1.39003e-17	34.819
LOC100049716	4.12934	7.72302	12.6992	7.51969e-20	1.39028e-17	34.8107
AATK-AS1	-2.39914	6.29684	-12.6909	7.7637e-20	1.41737e-17	34.7792
LOC728228	-2.05431	5.71619	-12.69	7.79191e-20	1.41737e-17	34.7756
ELF3	4.21976	10.1098	12.6777	8.17182e-20	1.46781e-17	34.7286
LOC401589	-4.29677	4.46185	-12.6751	8.25367e-20	1.46781e-17	34.7188
VSX1	-2.35481	3.58091	-12.6748	8.26441e-20	1.46781e-17	34.7175
ZNF606	2.69212	6.91957	12.6573	8.84369e-20	1.55842e-17	34.6506
FUT6	-2.61512	6.5778	-12.6533	8.98298e-20	1.5707e-17	34.6352
FDPSL2A	-2.21834	4.24903	-12.6451	9.27145e-20	1.60867e-17	34.604
OTOS	-2.58633	6.24841	-12.6289	9.87251e-20	1.69988e-17	34.542
MED25	3.32227	7.41646	12.624	1.0062e-19	1.71937e-17	34.5232
EPCAM	5.15672	10.8892	12.6097	1.06359e-19	1.80379e-17	34.4685
RPL10L	-1.67241	7.57831	-12.5979	1.11342e-19	1.87421e-17	34.4233
C21orf49	-2.94929	4.55008	-12.5648	1.26632e-19	2.10412e-17	34.2962
MGC50722	-2.34391	6.22592	-12.5643	1.26866e-19	2.10412e-17	34.2944
SNORD60	3.56684	7.29878	12.5577	1.30191e-19	2.14349e-17	34.2689
SPACA3	-2.13142	6.63609	-12.5547	1.31727e-19	2.15306e-17	34.2573
SIPA1	2.61783	7.31693	12.5304	1.44742e-19	2.34877e-17	34.1643
TMEM114	-1.35397	5.63486	-12.5274	1.46434e-19	2.35925e-17	34.1528
LOC654780	-3.19947	6.5848	-12.5049	1.5986e-19	2.54476e-17	34.0662
MCM9	2.9121	6.91624	12.5044	1.60204e-19	2.54476e-17	34.0641
TMEM185B	2.81693	7.43966	12.4937	1.67014e-19	2.61774e-17	34.023
LOC727721	-1.8492	5.61936	-12.4935	1.67119e-19	2.61774e-17	34.0223
QPCTL	-2.43059	5.06395	-12.4651	1.86723e-19	2.90463e-17	33.9128
QRFP	-2.18097	6.10839	-12.4612	1.89536e-19	2.9282e-17	33.8981
LOC728323	-3.39798	6.96403	-12.4513	1.97002e-19	3.02284e-17	33.8599
LOC100505735	-1.7507	4.99078	-12.4486	1.99109e-19	3.03453e-17	33.8494
NTN3	-1.34612	4.92142	-12.445	2.01934e-19	3.05693e-17	33.8355
ZBTB48	2.38741	7.46139	12.4379	2.07593e-19	3.12164e-17	33.8082
LOC100506175	-2.52138	4.70942	-12.4348	2.10105e-19	3.12914e-17	33.7964
LOC100499221	-2.39627	4.85648	-12.4339	2.10866e-19	3.12914e-17	33.7928
NUAK2	2.37362	10.2038	12.4246	2.18636e-19	3.22324e-17	33.7571
SNORA47	-2.31812	5.43775	-12.4197	2.22852e-19	3.26406e-17	33.7382
MIR449B	-3.02506	6.37427	-12.4132	2.28628e-19	3.32705e-17	33.7129
C9orf62	-1.97469	5.0229	-12.4049	2.36151e-19	3.3972e-17	33.681
ESRP2	2.96075	8.73751	12.4046	2.36461e-19	3.3972e-17	33.6797
LOC649201	-2.17915	6.62789	-12.3969	2.43634e-19	3.47811e-17	33.6502
ZNF749	2.84351	6.03646	12.3834	2.56797e-19	3.64296e-17	33.5982
SLC35G6	-2.56197	5.16702	-12.3782	2.62065e-19	3.69447e-17	33.5781
LOC284912	-1.85162	5.31053	-12.3705	2.70116e-19	3.78431e-17	33.5483
LOC285857	-2.67731	4.29924	-12.3601	2.81349e-19	3.91735e-17	33.508
YEATS2	2.12321	9.85422	12.3582	2.83421e-19	3.92199e-17	33.5008
ARAP1	2.01634	8.07374	12.3557	2.86228e-19	3.93668e-17	33.4911
DNM1P35	-1.33936	5.4268	-12.352	2.90366e-19	3.96939e-17	33.4769
LOC643441	-1.77493	3.07569	-12.35	2.92662e-19	3.97668e-17	33.4691
LOC100506290	-2.48423	7.48094	-12.3348	3.10582e-19	4.1949e-17	33.4104
LOC388882	-2.75198	5.86142	-12.3225	3.25972e-19	4.37656e-17	33.3627
LOC644961	-1.80438	7.00388	-12.3042	3.50201e-19	4.67404e-17	33.2919
IQCF6	-1.75074	4.93829	-12.2803	3.84638e-19	5.09596e-17	33.1992
MRGPRX1	-1.97672	4.32056	-12.2791	3.86331e-19	5.09596e-17	33.1949
NOBOX	-1.66913	4.98033	-12.2504	4.32504e-19	5.67183e-17	33.0834
LOC100507506	-2.43546	4.93635	-12.2347	4.59869e-19	5.97027e-17	33.0228
LOC285804	-2.16998	6.21962	-12.2344	4.60554e-19	5.97027e-17	33.0213
LOC100507108	-1.86969	5.14254	-12.2306	4.67369e-19	6.02398e-17	33.0068
KRTAP6-1	-2.48289	5.88659	-12.2255	4.76971e-19	6.11282e-17	32.9868
SPRED3	-1.55699	5.45299	-12.2187	4.89788e-19	6.21119e-17	32.9606
LOC646743	-1.64629	4.70353	-12.2185	4.90154e-19	6.21119e-17	32.9598
RFPL4A	-2.31729	5.76477	-12.2114	5.04042e-19	6.35149e-17	32.9322
AP1M2	3.98064	8.43746	12.2067	5.134e-19	6.43347e-17	32.9141
CNPY3	1.95069	8.87034	12.1995	5.28253e-19	6.53264e-17	32.8859
LOC100288902	-2.45353	5.25232	-12.1972	5.32898e-19	6.53264e-17	32.8773
LOC100289296	-2.45353	5.25232	-12.1972	5.32898e-19	6.53264e-17	32.8773
LOC441956	-2.45353	5.25232	-12.1972	5.32898e-19	6.53264e-17	32.8773
SLC6A12	3.73306	6.1113	12.1937	5.40418e-19	6.58901e-17	32.8634
PRSS30P	-2.43037	6.57918	-12.1846	5.60088e-19	6.79212e-17	32.8281
H1FOO	-2.22754	6.07976	-12.1793	5.71964e-19	6.86354e-17	32.8074
TAC4	-2.77303	6.74386	-12.1782	5.74247e-19	6.86354e-17	32.8034
L3MBTL1	2.4279	6.29847	12.1778	5.75145e-19	6.86354e-17	32.8019
FLJ43315	-4.30656	3.78585	-12.1765	5.78149e-19	6.86354e-17	32.7968
GNRH2	-2.19518	5.7136	-12.1671	5.99962e-19	7.0852e-17	32.7602
TMEM125	4.01894	9.19043	12.1571	6.23983e-19	7.3305e-17	32.7214
LOC730098	-1.96322	6.3995	-12.1526	6.35319e-19	7.40013e-17	32.7036
MAL2	5.0609	10.8202	12.1514	6.38219e-19	7.40013e-17	32.6991
TBX6	-1.80313	4.90375	-12.1475	6.48202e-19	7.40013e-17	32.6838
DENND2D	4.09816	9.2296	12.1462	6.51528e-19	7.40013e-17	32.6787
LINC00266-1	-3.55809	7.81322	-12.1418	6.62718e-19	7.40013e-17	32.6619
LOC100286914	-3.55809	7.81322	-12.1418	6.62718e-19	7.40013e-17	32.6619
LOC100287654	-3.55809	7.81322	-12.1418	6.62718e-19	7.40013e-17	32.6619
LOC100288646	-3.55809	7.81322	-12.1418	6.62718e-19	7.40013e-17	32.6619
LOC100507200	-3.55809	7.81322	-12.1418	6.62718e-19	7.40013e-17	32.6619
SEPT14	-3.55809	7.81322	-12.1418	6.62718e-19	7.40013e-17	32.6619
LAMB3	4.37699	8.89728	12.1178	7.28538e-19	8.09503e-17	32.5684
HIC1	-1.54964	5.7849	-12.1126	7.43638e-19	8.15028e-17	32.5481
ABCA3	1.7161	5.69288	12.1119	7.45794e-19	8.15028e-17	32.5453
IRF6	3.35869	7.46938	12.1109	7.48717e-19	8.15028e-17	32.5414
C6orf208	-2.29601	4.46882	-12.1109	7.48726e-19	8.15028e-17	32.5414
TCEB3B	-1.49918	4.57387	-12.1099	7.51578e-19	8.15028e-17	32.5376
LOC285463	-3.45047	4.94642	-12.1063	7.62215e-19	8.19523e-17	32.5238
GPR142	-2.08788	5.42729	-12.1061	7.62989e-19	8.19523e-17	32.5228
ST14	3.25116	9.48096	12.1036	7.70608e-19	8.23784e-17	32.5129
FRY-AS1	-2.99714	2.60095	-12.0683	8.85547e-19	9.42188e-17	32.3756
CD24	4.64027	10.422	12.065	8.97212e-19	9.50118e-17	32.3627
KIAA1217	1.53944	7.67044	12.0628	9.04931e-19	9.53814e-17	32.3542
LOC100271840	-3.41964	5.9538	-12.0496	9.53692e-19	1.00053e-16	32.3024
C6orf57	3.16007	6.7014	12.0354	1.00863e-18	1.05327e-16	32.2471
ARHGAP39	3.53836	8.90109	12.029	1.03426e-18	1.07506e-16	32.2223
LOC389602	-3.54843	6.22784	-12.0256	1.04854e-18	1.0849e-16	32.2087
C14orf162	-2.84014	4.30606	-12.0105	1.11285e-18	1.14125e-16	32.1499
LOC651337	-2.27376	6.27433	-12.0094	1.11766e-18	1.14125e-16	32.1457
KRTAP10-8	-2.47349	7.1554	-12.0091	1.11916e-18	1.14125e-16	32.1443
HIST1H4A	-2.91765	4.89486	-12.0071	1.1278e-18	1.14125e-16	32.1367
UCP2	3.53116	10.2849	12.0067	1.12971e-18	1.14125e-16	32.1351
LOC390705	-1.94128	5.08792	-12.0059	1.13336e-18	1.14125e-16	32.1319
LOC344967	-1.56951	5.18344	-11.9992	1.16348e-18	1.16638e-16	32.106
DEFA5	-1.78212	3.23581	-11.9954	1.18129e-18	1.17899e-16	32.091
FLJ42627	-2.69286	5.64521	-11.9834	1.23853e-18	1.22702e-16	32.0442
TRIM11	2.28122	8.2197	11.9831	1.2403e-18	1.22702e-16	32.0428
LOC400620	-3.57556	6.01707	-11.9803	1.25422e-18	1.23345e-16	32.0318
ZBTB49	2.52052	5.01835	11.9788	1.2617e-18	1.23345e-16	32.0259
PDPK2	-2.38717	5.27475	-11.9776	1.26753e-18	1.23345e-16	32.0214
FLJ41423	-1.98154	4.25389	-11.9774	1.26867e-18	1.23345e-16	32.0205
DUX1	-2.09196	5.46098	-11.9742	1.2847e-18	1.24368e-16	32.0081
SLC9A5	-2.08283	5.56218	-11.9694	1.30925e-18	1.26203e-16	31.9894
TTC30B	2.9074	5.5807	11.9649	1.33295e-18	1.27941e-16	31.9716
LOC407835	-1.68608	5.15071	-11.9575	1.37247e-18	1.31176e-16	31.9428
CSNK1G3	-1.12068	7.89674	-11.9553	1.38448e-18	1.31242e-16	31.9342
TCF23	-1.47443	5.16505	-11.9553	1.38481e-18	1.31242e-16	31.9339
ACP2	2.63286	8.63685	11.9308	1.52574e-18	1.43994e-16	31.8382
MIR105-1	-2.67972	4.702	-11.9283	1.5411e-18	1.44237e-16	31.8283
MIR105-2	-2.67972	4.702	-11.9283	1.5411e-18	1.44237e-16	31.8283
LAMP3	4.9194	7.87438	11.9179	1.60579e-18	1.4967e-16	31.7877
OTOP1	-1.46233	3.48914	-11.9077	1.67185e-18	1.55186e-16	31.7478
KRTAP10-7	-2.7215	5.95961	-11.9055	1.68636e-18	1.55891e-16	31.7393
CALML3	-2.08222	6.31944	-11.8985	1.73449e-18	1.59687e-16	31.7115
SNORD45B	-4.27927	5.3537	-11.8869	1.81554e-18	1.66469e-16	31.6664
LINC00085	2.68941	5.60007	11.8823	1.84943e-18	1.68889e-16	31.6481
VPREB1	-1.5574	5.16343	-11.8745	1.90748e-18	1.73488e-16	31.6176
DEF6	2.61033	7.1267	11.8707	1.93643e-18	1.75414e-16	31.6027
LOC100130456	-2.30671	5.03708	-11.8661	1.97216e-18	1.77936e-16	31.5846
KRT32	-2.03388	4.7025	-11.8624	2.00166e-18	1.79878e-16	31.5699
ZNF483	-2.34796	4.74226	-11.8607	2.01467e-18	1.80329e-16	31.5635
POM121L8P	-2.85417	5.18856	-11.8508	2.09537e-18	1.86811e-16	31.5247
ZNF316	2.32594	7.36687	11.8455	2.14042e-18	1.90076e-16	31.5037
LOC100129269	-2.07201	4.36954	-11.8444	2.15005e-18	1.90182e-16	31.4993
GGT6	4.33775	8.10366	11.8238	2.33313e-18	2.05571e-16	31.4185
BTF3P9	-2.75108	4.69961	-11.8223	2.3472e-18	2.06006e-16	31.4126
PRAC	-2.01146	4.63065	-11.8183	2.3848e-18	2.08384e-16	31.3969
DBH	-1.66646	5.6832	-11.8175	2.39278e-18	2.08384e-16	31.3936
CARD9	2.79985	6.691	11.8094	2.47033e-18	2.14311e-16	31.3621
CCDC36	-1.29619	4.70162	-11.8025	2.53963e-18	2.19479e-16	31.3348
C1orf127	-1.96563	5.59133	-11.7922	2.64574e-18	2.27776e-16	31.2943
LOC285095	-2.24928	5.34965	-11.7848	2.72481e-18	2.33691e-16	31.2652
TRIM15	-1.68727	5.98531	-11.7754	2.82913e-18	2.41719e-16	31.2281
RNF31	2.01939	9.22298	11.7702	2.88759e-18	2.45783e-16	31.2079
LOC158434	-3.90053	4.36254	-11.7687	2.90474e-18	2.46313e-16	31.202
TAS1R3	-1.73645	5.83668	-11.7627	2.97559e-18	2.51376e-16	31.1782
ZFP92	-1.23167	6.34302	-11.751	3.1174e-18	2.62373e-16	31.1322
PABPN1L	-1.82404	5.40312	-11.7403	3.25276e-18	2.72748e-16	31.0902
OR4N2	-4.49206	4.59945	-11.7312	3.37388e-18	2.80816e-16	31.0541
OR4N3P	-4.49206	4.59945	-11.7312	3.37388e-18	2.80816e-16	31.0541
LOC286186	-2.63957	4.34571	-11.7236	3.47745e-18	2.88373e-16	31.0242
ZFP62	2.58056	5.73255	11.722	3.49893e-18	2.89091e-16	31.0181
C16orf3	-2.32055	4.58697	-11.7162	3.58088e-18	2.94782e-16	30.9952
AKR7A2P1	-3.32065	5.57427	-11.7106	3.66264e-18	3.00417e-16	30.9729
DKFZp686A05212	-2.44203	4.02338	-11.7094	3.68009e-18	3.00754e-16	30.9682
OXER1	-2.08424	6.79614	-11.7073	3.71049e-18	3.02144e-16	30.9601
POLN	-2.18089	6.49977	-11.7028	3.77799e-18	3.06534e-16	30.9423
TMEM134	2.4502	8.00968	11.698	3.85046e-18	3.11294e-16	30.9235
CLDN4	3.49205	9.50717	11.6954	3.8915e-18	3.13488e-16	30.913
LOC441239	-1.6822	5.62333	-11.6937	3.91715e-18	3.13892e-16	30.9065
NOL12	-1.93958	5.20804	-11.6924	3.93801e-18	3.13892e-16	30.9013
EPB41L4A	1.95614	6.63109	11.6924	3.93826e-18	3.13892e-16	30.9012
ZNF843	-2.18317	5.74628	-11.687	4.02306e-18	3.19521e-16	30.8802
SNORA52	-2.043	5.80398	-11.6857	4.04392e-18	3.20051e-16	30.8751
LOC150935	-2.72462	4.37501	-11.6837	4.07749e-18	3.2158e-16	30.8669
C11orf80	2.01129	6.97712	11.6734	4.24808e-18	3.33867e-16	30.8264
FRMPD3	-1.15059	4.3999	-11.671	4.28946e-18	3.35948e-16	30.8168
TUBGCP6	2.03802	6.01789	11.6687	4.32808e-18	3.36645e-16	30.808
TSPAN16	-2.91829	4.90725	-11.6687	4.32821e-18	3.36645e-16	30.8079
MYO15A	-1.69982	5.06216	-11.6662	4.37291e-18	3.38953e-16	30.7978
KRTAP10-6	-2.7106	5.71704	-11.6565	4.54462e-18	3.51056e-16	30.7597
ACAP3	-1.24386	5.77502	-11.6507	4.651e-18	3.58047e-16	30.7369
KRTAP6-2	-1.60736	5.81366	-11.6442	4.77396e-18	3.66263e-16	30.7111
MYH14	3.78378	8.58013	11.6305	5.04184e-18	3.8472e-16	30.6571
KRTAP19-2	-1.94059	5.59352	-11.6295	5.06224e-18	3.8472e-16	30.6531
LOC100132314	-2.47056	4.61824	-11.6294	5.06569e-18	3.8472e-16	30.6525
C2orf85	-2.34684	5.27503	-11.624	5.17589e-18	3.90678e-16	30.6312
LOC100130745	-1.812	6.32043	-11.6238	5.17879e-18	3.90678e-16	30.6306
STAG3L1	-2.77114	6.37122	-11.6163	5.33642e-18	4.01228e-16	30.601
C16orf78	-1.70202	4.91824	-11.6029	5.63025e-18	4.21913e-16	30.548
PATZ1	1.8806	8.73546	11.5816	6.1327e-18	4.58043e-16	30.4636
C1orf98	-3.01754	4.32687	-11.5576	6.7503e-18	5.02507e-16	30.3687
CXXC5	2.68605	8.96886	11.5546	6.83416e-18	5.07076e-16	30.3565
LOC100132217	-1.91562	5.47253	-11.5459	7.07444e-18	5.23184e-16	30.3224
ADPRH	2.45856	5.70152	11.5442	7.12327e-18	5.25073e-16	30.3156
SLC25A17	-1.31657	7.77422	-11.541	7.21418e-18	5.30043e-16	30.303
LOC100506047	-1.7759	4.68901	-11.5206	7.82935e-18	5.73373e-16	30.2222
LOC100129447	-2.84765	4.66725	-11.5135	8.05709e-18	5.88141e-16	30.1938
LOC100506542	-2.22001	4.61621	-11.5104	8.15755e-18	5.93554e-16	30.1816
KRT7	4.11401	11.2445	11.5092	8.19762e-18	5.93659e-16	30.1767
CFB	5.39762	10.9868	11.5088	8.21164e-18	5.93659e-16	30.175
ZSCAN16	3.08121	8.46839	11.4941	8.70957e-18	6.27646e-16	30.1169
LOC100507114	-2.55606	4.9151	-11.4898	8.86019e-18	6.36466e-16	30.0999
BSX	-1.86357	5.4753	-11.4852	9.02512e-18	6.46256e-16	30.0817
LOC642826	-3.42292	6.02515	-11.4825	9.12552e-18	6.50205e-16	30.0707
ITSN2	1.24103	5.63006	11.4821	9.13792e-18	6.50205e-16	30.0694
LOC338797	-1.73263	4.95355	-11.4725	9.49736e-18	6.73656e-16	30.0313
FLJ45684	-1.54349	5.32407	-11.4697	9.60714e-18	6.79306e-16	30.0199
LOC497257	-2.20538	6.7268	-11.4622	9.89854e-18	6.97723e-16	29.9904
LOC100527964	2.44357	5.72284	11.4588	1.00347e-17	7.05119e-16	29.9769
XPR1	2.38324	8.10246	11.4531	1.02663e-17	7.19148e-16	29.9543
LOC158696	-2.00847	3.4926	-11.4435	1.06716e-17	7.45225e-16	29.9161
GRHL1	4.01156	6.90769	11.4339	1.10903e-17	7.72074e-16	29.878
CHRNA7	-2.42534	5.10183	-11.4317	1.11885e-17	7.76519e-16	29.8693
SNORD88A	-2.39617	7.1887	-11.4265	1.1426e-17	7.90565e-16	29.8485
MIR605	-1.91921	2.84365	-11.4207	1.16971e-17	8.06848e-16	29.8254
SLC6A7	-2.30346	7.24355	-11.4115	1.21369e-17	8.34633e-16	29.7889
KRTAP10-1	-2.64587	6.3286	-11.4076	1.23272e-17	8.45143e-16	29.7735
C14orf144	-1.96869	5.1096	-11.4054	1.24398e-17	8.50278e-16	29.7645
COL6A4P2	-2.34178	5.18526	-11.3988	1.27735e-17	8.7045e-16	29.7383
ULBP3	-1.28117	4.19258	-11.3934	1.30561e-17	8.87029e-16	29.7167
C15orf53	-1.57362	5.20231	-11.3905	1.32058e-17	8.94506e-16	29.7054
DKFZP434I0714	2.84431	6.87076	11.3878	1.3351e-17	9.01629e-16	29.6946
TOM1L2	-1.15237	5.92857	-11.3665	1.45453e-17	9.79352e-16	29.61
LOC200261	-1.65228	4.5271	-11.3604	1.49112e-17	9.98035e-16	29.5854
PDE9A	4.02497	8.22549	11.3594	1.49712e-17	9.99086e-16	29.5814
LOC100128644	-1.92487	6.32027	-11.358	1.50513e-17	1.00043e-15	29.5762
ESRP1	3.57301	9.87236	11.3576	1.508e-17	1.00043e-15	29.5743
TUSC5	-1.90585	5.60676	-11.3542	1.52895e-17	1.01063e-15	29.5606
LOC100287541	-4.53858	6.18537	-11.3536	1.53235e-17	1.01063e-15	29.5584
CPNE6	-2.35303	5.56365	-11.3512	1.54714e-17	1.01528e-15	29.5489
CRABP2	5.15242	9.43774	11.351	1.54839e-17	1.01528e-15	29.5481
SLC6A19	-1.32084	4.09806	-11.343	1.5995e-17	1.04495e-15	29.516
NLRP12	-2.52819	5.11129	-11.3424	1.60291e-17	1.04495e-15	29.5139
OR10H1	-2.35121	5.47923	-11.3395	1.62177e-17	1.05116e-15	29.5024
OR10H5	-2.35121	5.47923	-11.3395	1.62177e-17	1.05116e-15	29.5024
LOC729770	-1.25151	5.97668	-11.3337	1.66059e-17	1.07325e-15	29.479
MIR610	-3.29182	5.31348	-11.3326	1.66796e-17	1.07493e-15	29.4746
PPP2R3C	-1.07558	7.55558	-11.3294	1.68959e-17	1.08577e-15	29.4619
ZSWIM4	2.97296	6.28739	11.3228	1.73461e-17	1.11153e-15	29.4359
MGC10814	-1.63214	5.5961	-11.3174	1.77295e-17	1.13288e-15	29.4143
RPL29P2	-1.9635	7.72506	-11.3166	1.77914e-17	1.13363e-15	29.4108
KLK15	-1.44957	3.9296	-11.3078	1.84325e-17	1.17116e-15	29.3758
LOC100270679	-1.58822	4.63978	-11.3044	1.86876e-17	1.18404e-15	29.3622
ZFPM1	-1.71769	5.77409	-11.3008	1.89561e-17	1.19769e-15	29.3481
CEACAM22P	-1.46353	2.83307	-11.2971	1.92433e-17	1.2122e-15	29.3333
NUDT4P1	-1.32646	7.20202	-11.2961	1.93212e-17	1.2122e-15	29.3293
CLEC19A	-1.37935	4.06456	-11.2958	1.9347e-17	1.2122e-15	29.328
UTF1	-1.78482	6.18726	-11.2885	1.99247e-17	1.24494e-15	29.2989
KRT8	2.70238	10.9905	11.2819	2.04653e-17	1.27518e-15	29.2724
FLJ45079	-3.23238	4.89179	-11.2803	2.05928e-17	1.27959e-15	29.2663
C21orf54	-2.02557	4.89393	-11.2679	2.16505e-17	1.33946e-15	29.2168
FLJ44255	-1.93353	3.85398	-11.2676	2.16751e-17	1.33946e-15	29.2156
LOC285768	-2.88168	4.34866	-11.2574	2.25933e-17	1.39239e-15	29.1746
CLDN3	2.73681	9.19496	11.2556	2.27575e-17	1.39664e-15	29.1675
OR52L1	-1.49961	4.75862	-11.2553	2.27861e-17	1.39664e-15	29.1662
RAET1G	-1.91121	5.65017	-11.2488	2.33905e-17	1.4298e-15	29.1403
OR10G9	-2.03055	4.77643	-11.2327	2.49624e-17	1.52176e-15	29.0761
SLC18A3	-2.03628	5.51457	-11.2313	2.5099e-17	1.52597e-15	29.0707
DAND5	-2.74412	6.60331	-11.2278	2.54647e-17	1.54403e-15	29.0564
MIR604	-2.51032	5.87201	-11.2249	2.57612e-17	1.55783e-15	29.0449
KLHDC9	3.34331	7.12249	11.2173	2.65689e-17	1.60238e-15	29.0144
PTP4A3	3.18446	9.66638	11.216	2.67081e-17	1.60648e-15	29.0092
CDRT15	-1.25351	5.30091	-11.2135	2.69777e-17	1.61369e-15	28.9993
CDRT15P1	-1.25351	5.30091	-11.2135	2.69777e-17	1.61369e-15	28.9993
OR3A3	-1.18975	3.44671	-11.2129	2.70428e-17	1.61369e-15	28.9969
ZMAT4	-2.58052	5.40864	-11.2058	2.78266e-17	1.65608e-15	28.9687
KRTAP5-6	-2.53547	4.65762	-11.2046	2.79625e-17	1.6598e-15	28.9639
TERF1	-1.22237	6.82241	-11.1985	2.86616e-17	1.69683e-15	28.9394
GOLGA6L2	-2.49145	3.60495	-11.1971	2.88236e-17	1.70195e-15	28.9339
FAM83G	-1.30271	3.60578	-11.1926	2.93525e-17	1.72866e-15	28.9159
HIPK4	-1.81003	5.51508	-11.1829	3.05355e-17	1.78998e-15	28.8768
TSGA10IP	-1.6322	5.85639	-11.1826	3.0568e-17	1.78998e-15	28.8758
FOXD4L2	-3.84755	4.39806	-11.1808	3.07905e-17	1.78998e-15	28.8686
FOXD4L4	-3.84755	4.39806	-11.1808	3.07905e-17	1.78998e-15	28.8686
FOXD4L5	-3.84755	4.39806	-11.1808	3.07905e-17	1.78998e-15	28.8686
ASB11	-1.9039	4.17828	-11.1788	3.10463e-17	1.8002e-15	28.8604
KRTAP5-1	-2.05472	5.39716	-11.1745	3.15901e-17	1.82704e-15	28.8433
KLK3	-1.75128	4.36959	-11.1715	3.19804e-17	1.84488e-15	28.8311
GALR3	-2.02705	6.21253	-11.1656	3.27426e-17	1.88404e-15	28.8078
MASP1	-1.65116	4.11847	-11.1649	3.28432e-17	1.88502e-15	28.8048
REC8	4.01844	9.19411	11.1611	3.33567e-17	1.90963e-15	28.7895
LOC284551	-2.03264	4.59674	-11.1597	3.35411e-17	1.91532e-15	28.784
CHD4	1.72395	9.48823	11.1551	3.41738e-17	1.94653e-15	28.7655
CXCL16	3.03792	9.066	11.1534	3.4405e-17	1.95476e-15	28.7589
SLC1A7	-1.97357	5.43105	-11.1513	3.46971e-17	1.96138e-15	28.7505
FAM106A	-2.05904	3.1422	-11.1496	3.49471e-17	1.96138e-15	28.7434
FAM106CP	-2.05904	3.1422	-11.1496	3.49471e-17	1.96138e-15	28.7434
FBXL2	2.41967	8.75	11.1473	3.5274e-17	1.96138e-15	28.7342
LOC645359	-3.65536	5.18075	-11.1445	3.56694e-17	1.96138e-15	28.7232
PRAMEF11	-3.65536	5.18075	-11.1445	3.56694e-17	1.96138e-15	28.7232
PRAMEF15	-3.65536	5.18075	-11.1445	3.56694e-17	1.96138e-15	28.7232
PRAMEF23	-3.65536	5.18075	-11.1445	3.56694e-17	1.96138e-15	28.7232
PRAMEF25	-3.65536	5.18075	-11.1445	3.56694e-17	1.96138e-15	28.7232
PRAMEF4	-3.65536	5.18075	-11.1445	3.56694e-17	1.96138e-15	28.7232
PRAMEF5	-3.65536	5.18075	-11.1445	3.56694e-17	1.96138e-15	28.7232
PRAMEF6	-3.65536	5.18075	-11.1445	3.56694e-17	1.96138e-15	28.7232
PRAMEF9	-3.65536	5.18075	-11.1445	3.56694e-17	1.96138e-15	28.7232
FLJ16171	-3.14082	3.10193	-11.144	3.57389e-17	1.96138e-15	28.7213
MIR589	-2.13209	5.42438	-11.1419	3.60485e-17	1.97357e-15	28.7127
GDAP1L1	-1.48077	4.66559	-11.1405	3.62555e-17	1.9801e-15	28.7071
SNORA80	-2.94235	7.12222	-11.1377	3.66668e-17	1.99772e-15	28.6959
FLJ44385	-2.06057	4.44053	-11.1364	3.68617e-17	2.0035e-15	28.6907
ZNF461	2.54344	5.97217	11.1327	3.74169e-17	2.02879e-15	28.6759
PLBD2	-1.84469	7.21357	-11.132	3.75296e-17	2.03002e-15	28.6729
CX3CL1	3.65827	7.54107	11.1277	3.81907e-17	2.06084e-15	28.6557
LYPD4	-1.52383	3.33731	-11.1227	3.89616e-17	2.09741e-15	28.6359
C14orf183	-1.81074	4.97397	-11.1198	3.94243e-17	2.11511e-15	28.6242
GPHB5	-1.89076	5.4849	-11.1195	3.94779e-17	2.11511e-15	28.6229
SPDYA	1.28819	4.05428	11.1175	3.97879e-17	2.12667e-15	28.6152
MIR137HG	-2.07325	4.4949	-11.1057	4.17411e-17	2.2258e-15	28.5678
LOC100506021	-1.99497	5.34126	-11.0993	4.2844e-17	2.27922e-15	28.542
CIDEA	-2.28612	5.02278	-11.0981	4.30531e-17	2.28496e-15	28.5372
KRTAP3-1	-1.20843	3.66821	-11.0974	4.31727e-17	2.28593e-15	28.5344
AIRE	-1.87669	5.36181	-11.0854	4.5331e-17	2.39458e-15	28.4862
KRTAP10-12	-1.68885	5.93991	-11.0838	4.56272e-17	2.4046e-15	28.4798
SNORD67	-1.75224	4.71786	-11.0813	4.60949e-17	2.42358e-15	28.4697
PPP1R35	2.17567	8.48195	11.0776	4.67854e-17	2.45417e-15	28.455
B3GNT6	-2.03338	4.65765	-11.0759	4.71124e-17	2.46558e-15	28.4481
LOC220906	-1.39579	9.43353	-11.0679	4.86674e-17	2.54107e-15	28.416
CHRFAM7A	-2.73964	4.9225	-11.0616	4.99198e-17	2.60044e-15	28.3909
C9orf148	-1.98145	4.73679	-11.0607	5.01133e-17	2.60451e-15	28.3871
KCTD14	4.32879	7.64341	11.0521	5.18961e-17	2.69096e-15	28.3525
LOC100506281	-1.89958	5.83172	-11.046	5.31942e-17	2.75195e-15	28.3281
FLJ12120	-2.86649	3.92543	-11.0449	5.34417e-17	2.75842e-15	28.3235
LOC100131551	-1.9274	2.96104	-11.0381	5.49237e-17	2.82844e-15	28.2964
LOC100288123	-1.51547	5.18573	-11.0318	5.63438e-17	2.89497e-15	28.2712
MMP17	-1.92481	6.13739	-11.0311	5.65219e-17	2.89752e-15	28.2681
ARX	-1.215	5.86495	-11.0239	5.81813e-17	2.97582e-15	28.2395
PRDM14	-2.72331	3.89965	-11.0194	5.92658e-17	3.02443e-15	28.2212
KLK8	4.49768	9.09017	11.0152	6.02912e-17	3.06981e-15	28.2043
PLEKHD1	-2.09075	4.45597	-11.0119	6.10912e-17	3.10354e-15	28.1912
C17orf100	2.52718	6.59994	11.0107	6.13917e-17	3.1118e-15	28.1864
FAM73B	2.29823	6.63528	11.0049	6.28619e-17	3.17918e-15	28.163
MRPL45P2	-3.23154	7.26709	-11.0016	6.37067e-17	3.21469e-15	28.1498
IGLL3P	-2.21588	6.6082	-10.9755	7.08571e-17	3.56505e-15	28.0446
FLJ37638	-2.71744	4.02229	-10.9751	7.0966e-17	3.56505e-15	28.0431
LOC642423	-2.09057	6.74446	-10.9694	7.26477e-17	3.63335e-15	28.0199
LOC727751	-2.09057	6.74446	-10.9694	7.26477e-17	3.63335e-15	28.0199
CAMK2A	-2.51396	5.83518	-10.9652	7.38771e-17	3.68667e-15	28.0033
CCL24	-1.79961	5.87909	-10.9635	7.43878e-17	3.70395e-15	27.9965
CELP	-1.1108	4.15856	-10.9628	7.46029e-17	3.70648e-15	27.9937
MPZL2	3.83048	7.79394	10.962	7.48526e-17	3.71071e-15	27.9904
OR4K2	-3.17235	3.42906	-10.9599	7.55031e-17	3.73475e-15	27.9818
TRIM40	-1.31511	4.18937	-10.9586	7.58997e-17	3.74616e-15	27.9766
FLJ26332	-2.60105	5.95964	-10.9576	7.62093e-17	3.75322e-15	27.9726
C8orf66	-1.56592	4.4353	-10.9563	7.66172e-17	3.76509e-15	27.9673
ANKRD20A9P	-3.97035	6.09952	-10.9544	7.72204e-17	3.78649e-15	27.9596
LOC100506699	-2.58882	4.62427	-10.9536	7.74641e-17	3.7902e-15	27.9564
EPHA1	3.13269	7.48223	10.9525	7.77979e-17	3.79829e-15	27.9522
LOC100131702	-2.03471	5.38503	-10.9509	7.833e-17	3.81601e-15	27.9455
LOC100289200	-2.07202	5.39778	-10.949	7.89391e-17	3.8311e-15	27.9378
LOC286177	-1.69934	3.36942	-10.9488	7.89794e-17	3.8311e-15	27.9373
KRTAP10-3	-1.50275	6.45194	-10.9468	7.96383e-17	3.85477e-15	27.9291
RWDD4	-1.21292	8.5849	-10.9454	8.01017e-17	3.86889e-15	27.9233
GPR172B	-2.59483	6.36661	-10.9412	8.14671e-17	3.92643e-15	27.9066
GIP	-1.65297	4.30222	-10.937	8.28669e-17	3.98539e-15	27.8898
ZNF629	2.04252	9.13407	10.9327	8.43473e-17	4.04795e-15	27.8723
LOC100506348	-1.96037	4.25877	-10.9283	8.58567e-17	4.11164e-15	27.8547
CLRN1	-1.62153	3.62851	-10.9262	8.6611e-17	4.13898e-15	27.8461
SNORD88C	-2.6537	5.83386	-10.9232	8.76592e-17	4.18021e-15	27.8342
SPANXN2	-1.75072	4.91495	-10.9224	8.79518e-17	4.18532e-15	27.8309
HOMER2	3.80806	7.71496	10.9217	8.82126e-17	4.18889e-15	27.828
NDUFAF2	-1.70173	8.81579	-10.9181	8.95064e-17	4.2414e-15	27.8136
TMEM89	-2.26404	6.69897	-10.9116	9.19071e-17	4.34603e-15	27.7874
CRAMP1L	2.5685	6.87384	10.8968	9.7613e-17	4.60619e-15	27.7278
NSD1	1.78071	7.81159	10.8937	9.88801e-17	4.65624e-15	27.7151
LOC728802	-3.30344	5.24475	-10.8861	1.01968e-16	4.78169e-15	27.6847
LOC728989	-3.30344	5.24475	-10.8861	1.01968e-16	4.78169e-15	27.6847
SUN5	-1.42401	4.64535	-10.8781	1.05355e-16	4.93026e-15	27.6524
KCNV2	-1.39666	4.70628	-10.8766	1.05997e-16	4.95002e-15	27.6464
CHRNB2	-1.57192	5.3346	-10.8759	1.06329e-16	4.9553e-15	27.6433
GRIN1	-1.77685	6.52034	-10.8718	1.08108e-16	5.02781e-15	27.6269
LOC100144597	-1.60063	5.05884	-10.863	1.12051e-16	5.20044e-15	27.5915
MIR524	-2.22077	3.54723	-10.8619	1.12552e-16	5.213e-15	27.587
SCXA	-1.85311	7.01351	-10.8556	1.15495e-16	5.32742e-15	27.5615
SCXB	-1.85311	7.01351	-10.8556	1.15495e-16	5.32742e-15	27.5615
ZSCAN1	-1.17211	5.78238	-10.8532	1.16639e-16	5.3692e-15	27.5518
LOC440386	-2.98874	5.9316	-10.8489	1.18708e-16	5.45331e-15	27.5344
CLDN7	3.65961	10.1048	10.8465	1.19892e-16	5.49653e-15	27.5246
FOLR1	4.01999	9.21967	10.8426	1.21784e-16	5.57194e-15	27.5091
GCOM1	-1.04933	5.4739	-10.8408	1.22719e-16	5.60334e-15	27.5015
CCDC64B	2.7581	6.23437	10.8369	1.24666e-16	5.68074e-15	27.486
PLEKHN1	-2.15057	6.89066	-10.8313	1.27547e-16	5.78964e-15	27.4634
NPAS1	-1.73555	6.08706	-10.8313	1.27569e-16	5.78964e-15	27.4632
ZNF20	2.74994	6.1356	10.8269	1.29855e-16	5.86977e-15	27.4456
ZNF625-ZNF20	2.74994	6.1356	10.8269	1.29855e-16	5.86977e-15	27.4456
SNORD10	-1.712	5.6143	-10.8247	1.31022e-16	5.91067e-15	27.4368
GAA	2.37082	8.14234	10.8221	1.32418e-16	5.96171e-15	27.4263
TLX2	-1.57787	5.95063	-10.8128	1.37566e-16	6.18116e-15	27.3886
MIR199A2	-1.67267	3.63111	-10.8054	1.41813e-16	6.35933e-15	27.3585
SIX4	3.86341	8.95325	10.8007	1.44558e-16	6.46954e-15	27.3396
SLC45A4	2.54884	7.10489	10.7973	1.46541e-16	6.54531e-15	27.3261
CEACAM16	-1.60066	5.14695	-10.7956	1.47562e-16	6.57787e-15	27.3192
GDF5OS	-3.05327	4.61946	-10.793	1.49137e-16	6.63498e-15	27.3087
LOC286272	-3.45384	6.33478	-10.7858	1.53644e-16	6.82201e-15	27.2793
LOC100509894	-3.08192	5.05275	-10.7852	1.53996e-16	6.82422e-15	27.277
KRTAP5-2	-1.6827	5.20428	-10.7705	1.6355e-16	7.23338e-15	27.2175
VENTXP7	-1.30322	5.51525	-10.7677	1.65411e-16	7.30137e-15	27.2063
CELA3A	-1.58087	5.98772	-10.7661	1.66497e-16	7.32447e-15	27.1999
RPL23AP53	-1.21042	5.93049	-10.766	1.66583e-16	7.32447e-15	27.1993
RNF126P1	-1.68207	5.82783	-10.76	1.70692e-16	7.49051e-15	27.1753
NDUFC2-KCTD14	3.04401	9.01575	10.7582	1.71949e-16	7.53103e-15	27.168
OR7D4	-2.37619	4.51945	-10.7553	1.74066e-16	7.60896e-15	27.1559
MRGPRG	-1.95189	4.82286	-10.7497	1.78036e-16	7.76747e-15	27.1336
DCDC2	3.2954	7.42325	10.7482	1.79158e-16	7.80134e-15	27.1274
UCN2	-2.25443	6.08	-10.7418	1.83954e-16	7.99474e-15	27.1013
NANOS3	-1.482	5.08918	-10.7353	1.88882e-16	8.19313e-15	27.0751
CDRT15L2	-1.63962	5.09339	-10.7306	1.92534e-16	8.3304e-15	27.0562
SNORD54	2.67056	6.54741	10.7303	1.92785e-16	8.3304e-15	27.0549
CNNM4	2.48347	7.5423	10.7254	1.96672e-16	8.47022e-15	27.0352
C15orf32	-2.79723	4.65542	-10.7253	1.96772e-16	8.47022e-15	27.0346
AVP	-1.75929	6.3266	-10.7204	2.00764e-16	8.6256e-15	27.0148
LCE3B	-2.56332	7.20704	-10.716	2.04451e-16	8.76729e-15	26.9968
UBE2Q2P1	-2.89399	6.44856	-10.7012	2.17176e-16	9.29528e-15	26.9371
LOC148145	-1.46773	3.67688	-10.6932	2.24413e-16	9.58687e-15	26.9047
MIR600	-2.54665	4.9282	-10.6873	2.29915e-16	9.80332e-15	26.8807
ASTL	-1.76612	5.47929	-10.686	2.31141e-16	9.83699e-15	26.8755
ADCY2	-2.73403	5.40586	-10.6814	2.35594e-16	1.00076e-14	26.8566
FAAH2	3.07466	6.51342	10.6707	2.46093e-16	1.0418e-14	26.8135
FAM53A	1.94251	5.04139	10.6703	2.46568e-16	1.0418e-14	26.8116
SNAPC4	-1.90778	7.16488	-10.6702	2.46641e-16	1.0418e-14	26.8113
FLJ42102	-1.98883	3.38058	-10.6687	2.48115e-16	1.04607e-14	26.8054
SLC6A18	-1.60811	4.20392	-10.6673	2.49543e-16	1.04869e-14	26.7997
GSG1L	-1.30067	4.87015	-10.6672	2.49666e-16	1.04869e-14	26.7992
LOC400553	-1.64459	5.16373	-10.6614	2.55654e-16	1.07185e-14	26.7758
ACSM5	-3.46642	6.06439	-10.6512	2.66632e-16	1.1158e-14	26.7342
FJX1	2.27813	9.17711	10.6441	2.74462e-16	1.14644e-14	26.7056
PLAGL2	2.65022	8.24384	10.6373	2.82297e-16	1.17699e-14	26.6777
WIPF3	-3.40322	5.43081	-10.6307	2.89972e-16	1.20676e-14	26.6512
SNORD88B	-1.95676	6.43815	-10.6284	2.92749e-16	1.21607e-14	26.6418
LOC648570	-2.67305	5.33397	-10.6272	2.94214e-16	1.21991e-14	26.6369
SEC1	-1.75256	5.64952	-10.6199	3.03206e-16	1.25488e-14	26.6071
TMEM8B	1.82734	5.63178	10.6187	3.04694e-16	1.25873e-14	26.6022
CYP2B6	-2.92647	5.77417	-10.6165	3.07473e-16	1.26705e-14	26.5933
LRRC30	-1.9347	4.51482	-10.6162	3.07831e-16	1.26705e-14	26.5921
C2orf61	-1.83448	4.35351	-10.6157	3.08405e-16	1.2671e-14	26.5903
ELMO3	3.69691	7.10423	10.6141	3.10413e-16	1.27303e-14	26.5839
MTNR1B	-2.07642	4.92358	-10.6116	3.1368e-16	1.28177e-14	26.5735
HRASLS	2.83772	5.87077	10.6108	3.14712e-16	1.28366e-14	26.5703
OR5AK2	-2.3113	3.6729	-10.6065	3.20236e-16	1.30383e-14	26.553
KRT31	-2.05711	4.92748	-10.6022	3.26019e-16	1.32499e-14	26.5353
LYPD6B	4.43552	9.06994	10.5986	3.30866e-16	1.34227e-14	26.5208
PRSS56	-1.46209	5.24669	-10.5981	3.31503e-16	1.34244e-14	26.5189
LOC645722	-1.48779	6.16155	-10.5946	3.36393e-16	1.3598e-14	26.5044
LOC340512	-1.44494	3.07654	-10.5928	3.38841e-16	1.36725e-14	26.4972
ERVK-4	-2.54515	4.87556	-10.5916	3.40505e-16	1.37151e-14	26.4924
SAMD7	-3.16241	4.5936	-10.59	3.42762e-16	1.37813e-14	26.4858
FLJ33534	-2.09535	4.38991	-10.5869	3.47111e-16	1.39173e-14	26.4734
KIAA0040	2.91146	8.17275	10.5864	3.47865e-16	1.39173e-14	26.4712
RGP1	1.23029	7.00424	10.5863	3.47994e-16	1.39173e-14	26.4708
OC90	-1.48967	4.37435	-10.5857	3.48836e-16	1.39263e-14	26.4685
NLRP5	-1.2776	3.68742	-10.5842	3.51081e-16	1.39911e-14	26.4621
OR1F2P	-1.94056	4.50144	-10.5837	3.51735e-16	1.39925e-14	26.4603
TFDP3	-2.17041	4.35326	-10.5804	3.56576e-16	1.41596e-14	26.4467
ENPP5	2.63233	6.10186	10.58	3.57192e-16	1.41596e-14	26.445
FBXO40	-1.73712	3.08768	-10.5777	3.60552e-16	1.42677e-14	26.4358
DEFB105A	-3.72399	5.12341	-10.5724	3.68395e-16	1.45271e-14	26.4145
DEFB105B	-3.72399	5.12341	-10.5724	3.68395e-16	1.45271e-14	26.4145
C6orf26	2.6185	6.38015	10.5712	3.70326e-16	1.45778e-14	26.4093
SNORA45	2.38973	6.18264	10.5653	3.79379e-16	1.48886e-14	26.3854
SHROOM3	2.22033	6.94229	10.5652	3.79542e-16	1.48886e-14	26.385
GSTTP1	-1.05639	3.71718	-10.5637	3.81884e-16	1.49087e-14	26.3789
GSTTP2	-1.05639	3.71718	-10.5637	3.81884e-16	1.49087e-14	26.3789
GJA3	-1.69497	6.1721	-10.5636	3.82036e-16	1.49087e-14	26.3785
LOC388022	-2.22985	6.87546	-10.5629	3.83154e-16	1.49265e-14	26.3757
TH	-1.45635	5.67001	-10.5576	3.91499e-16	1.52243e-14	26.3543
FAM170A	-2.38047	5.38588	-10.5572	3.92148e-16	1.52243e-14	26.3527
ELL	1.3275	6.77547	10.5566	3.93121e-16	1.52358e-14	26.3503
SEC14L4	-2.48936	5.23333	-10.5477	4.07856e-16	1.57543e-14	26.3139
TRIM38	2.21993	8.17689	10.5477	4.07896e-16	1.57543e-14	26.3138
LOC100507317	2.39807	7.91306	10.5464	4.09971e-16	1.58073e-14	26.3088
LOC283911	-2.09775	7.56059	-10.5439	4.14185e-16	1.59426e-14	26.2986
OTOG	-1.81727	5.085	-10.5363	4.27461e-16	1.64256e-14	26.2674
PRKX	2.67519	7.79889	10.5306	4.37582e-16	1.67773e-14	26.2443
EFNA1	2.50629	8.8411	10.5303	4.38101e-16	1.67773e-14	26.2431
ZNF256	3.26882	7.18553	10.5297	4.39194e-16	1.67906e-14	26.2407
SSTR4	-1.19887	5.24754	-10.5245	4.48722e-16	1.71259e-14	26.2194
FLJ39061	-3.1431	4.92713	-10.5238	4.49995e-16	1.71454e-14	26.2166
KCNH6	-2.0422	4.71937	-10.5167	4.63408e-16	1.76267e-14	26.1876
VWA5B1	-1.41487	5.19754	-10.5133	4.699e-16	1.78435e-14	26.1738
ZNF771	-1.36923	5.96809	-10.5082	4.79822e-16	1.81897e-14	26.1532
CLN3	2.42881	8.95309	10.5076	4.81102e-16	1.82076e-14	26.1505
COMMD10	-1.48463	8.4896	-10.5029	4.90379e-16	1.85276e-14	26.1316
MYL10	-1.42416	5.29046	-10.5021	4.92056e-16	1.85599e-14	26.1283
MYL2	-1.45642	4.85423	-10.4991	4.9816e-16	1.87588e-14	26.1161
OR13C4	-1.32622	3.21439	-10.4938	5.09023e-16	1.91359e-14	26.0947
TRIM64	-2.83254	4.28565	-10.4903	5.1646e-16	1.93405e-14	26.0804
TRIM64B	-2.83254	4.28565	-10.4903	5.1646e-16	1.93405e-14	26.0804
LEP	-3.70042	4.96968	-10.4901	5.17038e-16	1.93405e-14	26.0793
MEIS1	3.18335	10.2068	10.4816	5.35246e-16	1.99496e-14	26.0451
PTPRF	2.58097	9.26738	10.4812	5.36284e-16	1.99496e-14	26.0431
LOC653080	-2.68609	5.54853	-10.4811	5.36546e-16	1.99496e-14	26.0427
DCX	-3.64365	4.14101	-10.4809	5.36859e-16	1.99496e-14	26.0421
LOC401433	-2.11869	5.5507	-10.4757	5.48541e-16	2.03501e-14	26.0208
LAMC2	3.35559	7.96027	10.4736	5.53269e-16	2.04919e-14	26.0123
LOC390858	-1.66979	4.32271	-10.4692	5.63349e-16	2.0831e-14	25.9945
LOC100505701	-2.1458	4.13814	-10.468	5.66265e-16	2.09045e-14	25.9893
NR1H2	1.5237	6.17212	10.4644	5.74668e-16	2.11801e-14	25.9748
SYN3	-1.26704	3.68088	-10.4583	5.89331e-16	2.16851e-14	25.9499
STAB2	-1.71527	4.10787	-10.4564	5.93838e-16	2.18153e-14	25.9423
PRKCD	2.5401	8.61193	10.4558	5.95362e-16	2.18358e-14	25.9398
TMEM139	2.77263	8.02565	10.4527	6.03064e-16	2.20465e-14	25.9271
CILP2	-1.4131	5.68896	-10.4501	6.09666e-16	2.22518e-14	25.9163
FAM132A	-2.07504	5.83528	-10.4409	6.33005e-16	2.30663e-14	25.8792
LOC100132273	-2.02095	6.58633	-10.4401	6.35142e-16	2.31069e-14	25.8758
KRTAP10-9	-1.89348	6.55411	-10.4369	6.43551e-16	2.33632e-14	25.8628
RHAG	-1.81781	3.47954	-10.4367	6.44258e-16	2.33632e-14	25.8617
CELSR2	3.42826	9.5563	10.4341	6.51102e-16	2.35734e-14	25.8513
ACTR3C	3.16889	5.5328	10.4292	6.64337e-16	2.40141e-14	25.8314
TREML3	-1.85938	4.32123	-10.4251	6.75612e-16	2.43826e-14	25.8147
ZNF767	2.5461	7.62454	10.4237	6.7966e-16	2.44895e-14	25.8088
C3orf45	-1.49846	4.95128	-10.4128	7.10796e-16	2.55705e-14	25.7645
TTC21B	-1.81745	5.34615	-10.4049	7.34492e-16	2.63809e-14	25.7321
KIAA0485	-1.90575	5.12007	-10.4039	7.376e-16	2.64504e-14	25.7279
RAPGEF5	2.28437	6.37281	10.4025	7.41831e-16	2.65599e-14	25.7223
GAFA2	-1.8537	5.37066	-10.3974	7.57662e-16	2.70837e-14	25.7014
GRID2	-2.09315	5.00222	-10.3933	7.70436e-16	2.74968e-14	25.6848
CLMN	2.38479	7.616	10.3906	7.78969e-16	2.77423e-14	25.674
ALDH5A1	2.21891	7.06634	10.3904	7.79775e-16	2.77423e-14	25.6729
PPP1R9A	1.74031	6.65058	10.3868	7.91526e-16	2.8116e-14	25.6581
ENTPD8	-2.13404	6.65185	-10.3863	7.92944e-16	2.81221e-14	25.6564
SSTR3	-1.23131	3.6626	-10.3838	8.01158e-16	2.83688e-14	25.6462
RASSF9	3.49648	6.8866	10.3805	8.12246e-16	2.87163e-14	25.6326
POM121L1P	-2.11798	6.37714	-10.3719	8.41417e-16	2.96547e-14	25.5977
POM121L4P	-2.11798	6.37714	-10.3719	8.41417e-16	2.96547e-14	25.5977
MIR585	-2.8515	6.05437	-10.3714	8.43258e-16	2.96732e-14	25.5955
TMEM105	-1.89702	5.56916	-10.3688	8.5254e-16	2.99523e-14	25.5847
DEFA7P	-1.05539	4.20641	-10.3684	8.53845e-16	2.99523e-14	25.5832
C1orf226	2.47216	6.81343	10.3673	8.57812e-16	3.00447e-14	25.5786
KRTAP26-1	-1.50172	4.68935	-10.3651	8.65693e-16	3.02738e-14	25.5696
LOC284939	-1.70872	4.91345	-10.3609	8.80715e-16	3.07514e-14	25.5525
LOC644083	-1.86389	3.79194	-10.3592	8.86717e-16	3.09131e-14	25.5458
PTPN6	2.70537	8.98546	10.3556	9.00178e-16	3.1334e-14	25.5309
CRIPAK	2.90393	6.49777	10.3546	9.04019e-16	3.14192e-14	25.5267
LOC100128079	-2.5099	3.76418	-10.3515	9.15607e-16	3.1773e-14	25.5141
ARAF2P	-2.49711	5.53405	-10.3468	9.33551e-16	3.22819e-14	25.4949
HSD11B1L	1.97717	5.71863	10.3465	9.34565e-16	3.22819e-14	25.4939
DBN1	3.09655	9.26321	10.3432	9.47678e-16	3.26847e-14	25.4801
RALGPS1	1.3693	5.01175	10.3387	9.65182e-16	3.32376e-14	25.462
GDF5	-2.14031	6.18997	-10.3375	9.70266e-16	3.33472e-14	25.4568
OR7E14P	2.68017	5.39954	10.3369	9.72365e-16	3.33472e-14	25.4546
RPS6P6	-1.97405	5.21626	-10.3368	9.728e-16	3.33472e-14	25.4542
LCE1B	-1.60982	4.85921	-10.3356	9.77765e-16	3.34666e-14	25.4492
GRAPL	-1.72356	5.43758	-10.3254	1.01966e-15	3.48476e-14	25.4077
RPPH1	-2.19945	5.54308	-10.3248	1.02235e-15	3.48869e-14	25.4051
PRIMA1	3.92552	8.66	10.322	1.03414e-15	3.51936e-14	25.3937
LGR6	5.09104	8.63897	10.3219	1.03446e-15	3.51936e-14	25.3934
FAM86EP	1.41831	4.55888	10.3212	1.03778e-15	3.52534e-14	25.3902
CHRNA10	-1.59645	5.99718	-10.3208	1.03937e-15	3.52542e-14	25.3887
OR6F1	-1.37535	3.93386	-10.3181	1.05108e-15	3.55973e-14	25.3777
LOC731789	-2.37358	5.76267	-10.3177	1.05264e-15	3.55973e-14	25.3762
ProSAPiP1	2.60484	8.41369	10.3115	1.08024e-15	3.64759e-14	25.3506
PLA2G4D	-3.17872	4.76705	-10.3104	1.08523e-15	3.65897e-14	25.346
INADL	1.72687	6.97045	10.3059	1.10542e-15	3.72147e-14	25.3278
DSP	3.06457	9.9947	10.3045	1.11206e-15	3.73826e-14	25.3219
ZSCAN29	1.81455	6.23518	10.299	1.13729e-15	3.81738e-14	25.2997
LOC389634	-2.45097	5.39587	-10.2918	1.17162e-15	3.92676e-14	25.2703
C16orf93	2.9233	6.17139	10.286	1.20034e-15	4.01705e-14	25.2463
EN2	-3.56644	5.10034	-10.2802	1.22931e-15	4.10789e-14	25.2227
P4HTM	2.67248	7.81216	10.2787	1.23682e-15	4.1265e-14	25.2167
NHLRC1	3.25268	6.68849	10.2781	1.23986e-15	4.1265e-14	25.2143
IVL	-1.86499	5.15693	-10.2781	1.24037e-15	4.1265e-14	25.2139
SNORD53	-1.10353	2.6848	-10.2758	1.25181e-15	4.15409e-14	25.2048
LOC100506406	-3.02344	4.18361	-10.2757	1.25234e-15	4.15409e-14	25.2044
RUFY1	2.08932	7.69325	10.2747	1.2576e-15	4.16351e-14	25.2002
C11orf45	2.18567	6.40015	10.2745	1.25887e-15	4.16351e-14	25.1992
SSX7	-2.88047	4.7851	-10.2697	1.28397e-15	4.24031e-14	25.1797
C3orf51	-3.99156	4.76593	-10.2633	1.31862e-15	4.34838e-14	25.1534
BHLHE41	4.20702	9.45415	10.2619	1.32612e-15	4.36669e-14	25.1478
HILS1	-1.95352	5.45651	-10.2613	1.32948e-15	4.37138e-14	25.1453
STK36	1.91975	10.2502	10.2551	1.36382e-15	4.47779e-14	25.12
PRAMEL	-1.38953	5.22926	-10.2543	1.36859e-15	4.4869e-14	25.1166
LOC401176	-3.02893	3.46609	-10.2498	1.39422e-15	4.56431e-14	25.0982
RABEP2	1.79511	5.97504	10.2491	1.39848e-15	4.57162e-14	25.0952
LOC643037	-1.60336	6.93869	-10.2439	1.42882e-15	4.66403e-14	25.074
LOC400464	-3.22592	6.15539	-10.2423	1.43809e-15	4.68632e-14	25.0676
TEX19	-1.65429	4.83696	-10.242	1.4398e-15	4.68632e-14	25.0664
SLC22A6	-1.78064	4.67567	-10.2406	1.44859e-15	4.70813e-14	25.0604
KLHL26	2.21584	7.68194	10.2399	1.45263e-15	4.71445e-14	25.0577
VRTN	-2.38511	6.63665	-10.2359	1.47694e-15	4.78647e-14	25.0412
LOC100289673	-1.76174	5.36464	-10.2337	1.49037e-15	4.82306e-14	25.0323
BMP10	-1.77578	4.9415	-10.2323	1.49899e-15	4.844e-14	25.0266
DUX3	-1.81623	4.89159	-10.231	1.50718e-15	4.85658e-14	25.0212
DUX5	-1.81623	4.89159	-10.231	1.50718e-15	4.85658e-14	25.0212
CGN	2.56712	8.16603	10.2278	1.52741e-15	4.90075e-14	25.008
DISP1	2.1962	8.63948	10.2272	1.53124e-15	4.90605e-14	25.0055
OCEL1	2.47726	7.26886	10.2221	1.56388e-15	5.00352e-14	24.9847
SGPP2	3.41723	6.03346	10.221	1.57094e-15	5.01899e-14	24.9802
SART1	-1.39305	7.14214	-10.2174	1.59407e-15	5.0857e-14	24.9658
CEACAM3	-1.13252	4.8842	-10.2136	1.61954e-15	5.15964e-14	24.9501
FAM193A	1.71686	7.25446	10.2129	1.6244e-15	5.16783e-14	24.9471
KCNA7	-1.28495	4.85659	-10.2079	1.65858e-15	5.26369e-14	24.9265
FRMD4B	2.64285	7.3475	10.2078	1.6592e-15	5.26369e-14	24.9262
KLK7	5.75449	9.95229	10.205	1.67841e-15	5.31716e-14	24.9148
SH2D7	-2.19887	6.02672	-10.2041	1.68497e-15	5.33045e-14	24.9109
LCN2	6.46807	9.65126	10.2027	1.69423e-15	5.34807e-14	24.9055
DMRTA2	-3.71982	5.01912	-10.2026	1.69528e-15	5.34807e-14	24.9049
NXF5	-1.595	4.02526	-10.2006	1.70965e-15	5.38394e-14	24.8965
LRRC26	-1.55918	6.37023	-10.2003	1.71142e-15	5.38394e-14	24.8955
INSC	-2.07132	4.02119	-10.1976	1.7306e-15	5.43669e-14	24.8845
ARGFX	-2.26076	3.52487	-10.1949	1.75013e-15	5.49039e-14	24.8734
DOK7	3.27278	5.80455	10.1937	1.75895e-15	5.50569e-14	24.8684
MTRNR2L2	-1.35535	8.76381	-10.1932	1.76233e-15	5.50569e-14	24.8665
MTRNR2L8	-1.35535	8.76381	-10.1932	1.76233e-15	5.50569e-14	24.8665
ABCB8	1.43757	5.96545	10.1917	1.7737e-15	5.53096e-14	24.8602
C7orf65	-1.69195	5.0735	-10.1915	1.77532e-15	5.53096e-14	24.8593
SMTNL1	-1.45072	4.45884	-10.1885	1.79688e-15	5.59041e-14	24.8473
C17orf88	-1.43212	5.50328	-10.1872	1.80687e-15	5.61373e-14	24.8418
C3orf49	-2.59613	4.50956	-10.1853	1.8209e-15	5.64955e-14	24.8342
P2RX3	-1.41199	5.48319	-10.1827	1.84071e-15	5.70317e-14	24.8235
BHLHE23	-1.04015	6.01107	-10.1816	1.84958e-15	5.72278e-14	24.8187
FLJ43860	-1.92991	5.77103	-10.1799	1.8624e-15	5.75457e-14	24.8119
C17orf99	-1.90186	6.01755	-10.1744	1.90532e-15	5.87912e-14	24.7894
IL17B	-1.72831	5.07699	-10.1698	1.94179e-15	5.96934e-14	24.7706
POM121L9P	-2.98092	6.69868	-10.1698	1.94189e-15	5.96934e-14	24.7706
RAB8A	2.15803	9.66821	10.1697	1.9425e-15	5.96934e-14	24.7702
LOC145663	-2.51356	3.30446	-10.1669	1.96564e-15	6.02158e-14	24.7585
TBPL2	-2.31949	4.4202	-10.1667	1.9675e-15	6.02158e-14	24.7576
FOXP3	-2.15865	5.8424	-10.1643	1.98717e-15	6.06571e-14	24.7478
LOC646730	-1.65452	4.72319	-10.1643	1.9873e-15	6.06571e-14	24.7477
RNF44	2.11279	9.50806	10.1588	2.03248e-15	6.19521e-14	24.7255
SMUG1	2.59787	7.22549	10.155	2.06511e-15	6.28618e-14	24.7097
GPR78	-1.17265	4.8819	-10.1536	2.07708e-15	6.3141e-14	24.704
RBMY1A3P	-2.05143	4.36896	-10.1524	2.0875e-15	6.33724e-14	24.699
FLJ42842	-2.64162	3.84779	-10.1437	2.16418e-15	6.5612e-14	24.6634
MIR365B	-1.18687	4.61918	-10.1417	2.18238e-15	6.60748e-14	24.6551
LOC100133461	-1.95731	5.67068	-10.1386	2.21075e-15	6.68441e-14	24.6423
SLC6A11	-1.73268	5.4677	-10.138	2.21596e-15	6.69119e-14	24.64
VAMP8	3.29545	10.815	10.1359	2.23542e-15	6.74093e-14	24.6313
MYBPC3	-1.90904	4.84573	-10.1344	2.24972e-15	6.775e-14	24.625
FLJ30679	-1.84039	4.48834	-10.1338	2.25441e-15	6.78008e-14	24.623
SLC5A10	-1.60832	4.97786	-10.1276	2.31385e-15	6.94955e-14	24.5972
HIST1H2BN	-1.97339	7.0897	-10.1251	2.33801e-15	7.01278e-14	24.587
FAM116B	2.3077	6.81927	10.1215	2.37274e-15	7.10752e-14	24.5724
LOC100132257	-2.02796	4.693	-10.1205	2.38327e-15	7.12957e-14	24.568
TRAF6	1.54652	6.69718	10.118	2.40736e-15	7.19211e-14	24.558
FLJ41733	-1.6613	4.25367	-10.1171	2.41713e-15	7.21175e-14	24.554
CHPF2	2.21832	6.81609	10.1073	2.51673e-15	7.49898e-14	24.5141
SLC9B1	-1.75274	4.16904	-10.1024	2.56865e-15	7.64359e-14	24.4939
FAM58BP	-1.8322	5.62674	-10.1007	2.58733e-15	7.68903e-14	24.4867
FLJ44124	-1.74413	4.07457	-10.0985	2.61037e-15	7.73823e-14	24.478
FATE1	-1.40942	5.14193	-10.0985	2.61075e-15	7.73823e-14	24.4778
LOC284242	2.10063	4.93795	10.0961	2.63709e-15	7.80605e-14	24.4679
ZNF852	1.46425	4.00805	10.0853	2.75741e-15	8.15153e-14	24.4238
HOMEZ	1.35499	7.03464	10.0815	2.80157e-15	8.26413e-14	24.4081
MSLNL	-1.96801	5.79386	-10.0814	2.80283e-15	8.26413e-14	24.4076
FLJ32154	-1.76057	4.98506	-10.0768	2.85677e-15	8.41218e-14	24.3888
DPF1	-1.33531	5.17294	-10.0762	2.86463e-15	8.42432e-14	24.3861
EXPH5	3.041	7.60336	10.0728	2.90435e-15	8.53e-14	24.3724
RFX1	2.22173	8.27038	10.07	2.93915e-15	8.62099e-14	24.3607
MCCD1	-1.47908	5.62704	-10.0639	3.01488e-15	8.83164e-14	24.3355
LOC100505543	-3.31434	7.38434	-10.0584	3.08438e-15	9.01183e-14	24.3129
LOC100507312	-3.31434	7.38434	-10.0584	3.08438e-15	9.01183e-14	24.3129
ELFN1	-1.08386	5.10325	-10.0493	3.20326e-15	9.34706e-14	24.2755
UBXN11	2.51537	8.41418	10.0463	3.24239e-15	9.44902e-14	24.2635
LOC440330	-1.42743	5.49792	-10.0453	3.25638e-15	9.47753e-14	24.2593
LOC100127885	-3.02168	7.22586	-10.0399	3.33091e-15	9.67802e-14	24.2369
KRT84	-1.52682	5.45837	-10.0397	3.33385e-15	9.67802e-14	24.236
PVRL2	1.91137	9.36536	10.0385	3.3502e-15	9.70279e-14	24.2312
LOC283922	-2.53321	6.12724	-10.0384	3.35098e-15	9.70279e-14	24.231
HCRP1	-2.22838	3.98884	-10.0359	3.38575e-15	9.7909e-14	24.2207
SLC28A2	-3.15678	4.57772	-10.0345	3.40546e-15	9.83528e-14	24.215
CPLX3	-1.90972	3.70559	-10.0264	3.52271e-15	1.01609e-13	24.1815
AMZ1	-1.0688	4.57878	-10.0261	3.52732e-15	1.01612e-13	24.1802
ATRN	1.99036	7.14359	10.0224	3.58208e-15	1.03058e-13	24.165
TPD52L3	-1.32063	4.39259	-10.0216	3.5942e-15	1.03275e-13	24.1617
CACNA1S	-1.36459	3.89306	-10.0208	3.6056e-15	1.03471e-13	24.1585
LOC494150	-2.02671	5.47332	-10.0189	3.63435e-15	1.04163e-13	24.1507
APH1A	1.34147	11.3322	10.0153	3.68996e-15	1.05623e-13	24.1357
LIMK2	1.90645	8.84846	10.0149	3.69577e-15	1.05655e-13	24.1341
C22orf31	-2.05143	5.84826	-10.0126	3.73088e-15	1.06502e-13	24.1247
PLA2G15	1.94295	7.12465	10.0123	3.73484e-15	1.06502e-13	24.1237
C14orf182	-2.0023	5.12449	-10.0116	3.74641e-15	1.06697e-13	24.1206
WFIKKN1	-1.52581	6.07727	-10.0097	3.77671e-15	1.07424e-13	24.1127
EPB42	-1.33897	3.30548	-10.0061	3.83253e-15	1.08875e-13	24.0982
SHOX	-1.38226	2.50729	-10.0055	3.84346e-15	1.09048e-13	24.0953
LOC100507435	-1.6001	3.58983	-10.0046	3.85712e-15	1.09277e-13	24.0918
RNU12	-1.47947	4.28944	-10.0042	3.86327e-15	1.09277e-13	24.0903
C14orf93	2.16767	7.26967	10.004	3.86606e-15	1.09277e-13	24.0895
LOC57399	-3.37224	5.111	-10.0029	3.88431e-15	1.09655e-13	24.0849
FLJ38576	-1.30526	4.44796	-10.0016	3.90637e-15	1.10003e-13	24.0793
GNG8	-1.25375	5.5384	-9.99708	3.97972e-15	1.11928e-13	24.0609
DPH3P1	-2.27205	6.00281	-9.99676	3.98504e-15	1.11938e-13	24.0596
RILP	2.28129	5.56559	9.99532	4.00892e-15	1.12469e-13	24.0537
LOC100133991	-1.45574	4.69784	-9.99469	4.01955e-15	1.12627e-13	24.051
FLJ45508	-1.09573	4.00474	-9.99327	4.04337e-15	1.13154e-13	24.0452
LOC203274	-4.28462	7.85329	-9.99207	4.06348e-15	1.13576e-13	24.0403
HTR6	-1.41601	4.567	-9.99106	4.08068e-15	1.13916e-13	24.0361
LOC388282	-1.28635	5.15781	-9.99069	4.08694e-15	1.13949e-13	24.0346
ZNF79	2.09673	6.89689	9.98966	4.10458e-15	1.14159e-13	24.0303
OR4Q3	-2.52395	3.62984	-9.9872	4.14671e-15	1.15189e-13	24.0202
TSPAN12	4.1717	7.94275	9.98493	4.18605e-15	1.16138e-13	24.0109
OSBPL7	1.34813	4.73581	9.98391	4.20391e-15	1.16491e-13	24.0067
KRT8P41	-1.89288	5.9425	-9.97995	4.27381e-15	1.18282e-13	23.9904
TRPT1	1.60149	7.86793	9.9784	4.3014e-15	1.189e-13	23.984
TCEA2	2.24517	7.56657	9.97709	4.32494e-15	1.19404e-13	23.9786
ADAR	1.06742	11.6325	9.97611	4.34271e-15	1.19748e-13	23.9746
MT1DP	-2.88767	4.10459	-9.97045	4.44617e-15	1.22302e-13	23.9513
CHRNA2	-1.28524	4.36961	-9.96962	4.4616e-15	1.22577e-13	23.9478
LOC388946	-1.65977	4.79344	-9.96702	4.51003e-15	1.23757e-13	23.9372
FLJ11235	1.65746	5.7969	9.9623	4.59953e-15	1.26059e-13	23.9177
CALR3	-2.73428	5.64762	-9.96075	4.62942e-15	1.26588e-13	23.9113
FCGR3A	4.87279	7.01094	9.96072	4.63002e-15	1.26588e-13	23.9112
PCDHB19P	-1.35045	4.76475	-9.95969	4.64986e-15	1.26976e-13	23.907
C17orf49	1.56867	7.25224	9.95482	4.74523e-15	1.29424e-13	23.8869
LOC646976	-1.44774	5.84642	-9.95296	4.78212e-15	1.30272e-13	23.8792
POU4F1	-2.15025	4.05521	-9.95001	4.84115e-15	1.31666e-13	23.8671
PLXNB2	2.61021	8.75724	9.94982	4.84494e-15	1.31666e-13	23.8663
C20orf181	-1.51956	4.79463	-9.94664	4.90948e-15	1.33099e-13	23.8532
LOC100509861	-1.51956	4.79463	-9.94664	4.90948e-15	1.33099e-13	23.8532
ATP4A	-1.69068	4.3779	-9.94334	4.97748e-15	1.3478e-13	23.8396
TSC2	2.79548	8.88	9.94295	4.98561e-15	1.34839e-13	23.838
ZNF578	-1.19826	4.25824	-9.94144	5.01711e-15	1.35528e-13	23.8318
EYA2	4.83766	8.55265	9.94091	5.02812e-15	1.35663e-13	23.8296
ZNF675	2.31823	6.06883	9.938	5.08943e-15	1.37153e-13	23.8176
KRT24	-2.82958	4.16691	-9.93346	5.18674e-15	1.39609e-13	23.7989
F11	-2.0177	4.12936	-9.93303	5.19596e-15	1.3969e-13	23.7971
APOC4	-1.88396	5.6068	-9.93151	5.22895e-15	1.4041e-13	23.7909
SERINC2	3.07949	7.41599	9.93101	5.23976e-15	1.40533e-13	23.7888
CYP2S1	4.11476	6.91021	9.91564	5.58645e-15	1.49486e-13	23.7255
LOC100128505	-1.96186	3.96947	-9.91562	5.58682e-15	1.49486e-13	23.7254
GOLGA8C	-2.7159	3.17661	-9.91127	5.689e-15	1.51322e-13	23.7075
GOLGA8DP	-2.7159	3.17661	-9.91127	5.689e-15	1.51322e-13	23.7075
GOLGA8E	-2.7159	3.17661	-9.91127	5.689e-15	1.51322e-13	23.7075
GOLGA8G	-2.7159	3.17661	-9.91127	5.689e-15	1.51322e-13	23.7075
SNORD87	1.9303	9.11432	9.90967	5.72708e-15	1.52155e-13	23.7009
LOC284628	-1.65043	5.46576	-9.90898	5.74368e-15	1.52417e-13	23.698
PTH2	-1.57984	6.01071	-9.90564	5.82423e-15	1.54277e-13	23.6843
ANKRD30B	-3.47573	6.18273	-9.9055	5.82747e-15	1.54277e-13	23.6837
YJEFN3	-1.59127	6.87034	-9.90241	5.90307e-15	1.56096e-13	23.671
LOC653786	-2.51555	4.68041	-9.89993	5.96436e-15	1.57347e-13	23.6607
OTOA	-2.51555	4.68041	-9.89993	5.96436e-15	1.57347e-13	23.6607
CHRNE	-1.8519	5.97608	-9.89801	6.01244e-15	1.58431e-13	23.6528
OR14I1	-2.54935	4.52805	-9.89529	6.08104e-15	1.60051e-13	23.6416
OTUD7A	-1.42914	4.32452	-9.89325	6.13291e-15	1.61085e-13	23.6332
LOC283701	-2.7377	7.65345	-9.89318	6.13459e-15	1.61085e-13	23.6329
LOC641746	-1.44155	7.68377	-9.89062	6.2005e-15	1.62626e-13	23.6223
ARPP21	-1.24649	3.34127	-9.88978	6.22222e-15	1.63006e-13	23.6189
FUT5	-2.53701	5.84139	-9.8881	6.26589e-15	1.6396e-13	23.612
LPAR2	3.02225	8.5921	9.88704	6.29375e-15	1.64498e-13	23.6076
LOC442132	-2.07985	4.94622	-9.88348	6.38786e-15	1.66765e-13	23.5929
ERBB2	2.7726	10.9247	9.88296	6.40177e-15	1.66934e-13	23.5907
EPAG	-1.91861	4.81796	-9.8818	6.43284e-15	1.6736e-13	23.586
ATXN2	1.7117	8.35127	9.88179	6.43294e-15	1.6736e-13	23.5859
SLC22A12	-1.54081	4.69765	-9.88083	6.45885e-15	1.67841e-13	23.582
FLJ27502	-1.34288	4.18419	-9.87824	6.52908e-15	1.69471e-13	23.5713
LOC401357	-1.22823	5.36353	-9.87716	6.55836e-15	1.70035e-13	23.5668
MSGN1	-1.2506	4.91614	-9.87194	6.70289e-15	1.73465e-13	23.5453
SPATC1	-1.02084	5.53536	-9.87182	6.70606e-15	1.73465e-13	23.5448
ADAM7	-1.00432	4.09728	-9.87041	6.74571e-15	1.73964e-13	23.539
FAM75A1	-2.07408	3.96191	-9.86922	6.77932e-15	1.73964e-13	23.5341
FAM75A2	-2.07408	3.96191	-9.86922	6.77932e-15	1.73964e-13	23.5341
FAM75A3	-2.07408	3.96191	-9.86922	6.77932e-15	1.73964e-13	23.5341
FAM75A5	-2.07408	3.96191	-9.86922	6.77932e-15	1.73964e-13	23.5341
FAM75A6	-2.07408	3.96191	-9.86922	6.77932e-15	1.73964e-13	23.5341
FAM75A7	-2.07408	3.96191	-9.86922	6.77932e-15	1.73964e-13	23.5341
OR3A4P	-1.68253	4.43887	-9.86588	6.87436e-15	1.7612e-13	23.5203
POM121L10P	-1.02095	4.36189	-9.86568	6.8801e-15	1.7612e-13	23.5195
LOC100505948	-1.21534	4.4502	-9.8654	6.88826e-15	1.7612e-13	23.5183
PSPN	-1.26864	5.29439	-9.86518	6.89456e-15	1.7612e-13	23.5174
LINC00355	-1.23884	3.12722	-9.86299	6.95776e-15	1.77533e-13	23.5084
NKX1-1	-1.5465	4.85701	-9.86171	6.99506e-15	1.78283e-13	23.5031
PSAPL1	-1.35184	4.90646	-9.86026	7.03732e-15	1.79158e-13	23.4971
ZNF282	2.45467	8.15034	9.85701	7.13355e-15	1.81403e-13	23.4837
LOC642852	-1.01597	4.21835	-9.85424	7.21651e-15	1.83306e-13	23.4723
LOC100507403	-1.58363	4.25844	-9.85283	7.25905e-15	1.84179e-13	23.4665
LOC100289650	-2.23927	3.9984	-9.85075	7.32235e-15	1.85576e-13	23.4579
TSSK1B	-1.42341	5.02274	-9.84402	7.53096e-15	1.90649e-13	23.4301
LOC100132336	-1.23158	4.38421	-9.84305	7.5613e-15	1.91203e-13	23.4261
HMHB1	-2.27847	4.70857	-9.84161	7.60704e-15	1.92144e-13	23.4201
LOC642574	-1.32891	5.56422	-9.84012	7.65436e-15	1.93123e-13	23.414
ISYNA1	3.14746	9.55108	9.8373	7.7449e-15	1.94762e-13	23.4024
ZNF579	1.68807	7.75505	9.83685	7.75947e-15	1.94762e-13	23.4005
SULT1A1	2.80804	9.44002	9.83676	7.76252e-15	1.94762e-13	23.4001
SULT1A3	2.80804	9.44002	9.83676	7.76252e-15	1.94762e-13	23.4001
SULT1A4	2.80804	9.44002	9.83676	7.76252e-15	1.94762e-13	23.4001
LOC284395	-1.39787	3.67801	-9.82785	8.05658e-15	2.01916e-13	23.3634
SLC7A5P2	-1.30432	5.6437	-9.82742	8.0712e-15	2.02058e-13	23.3616
KRT9	-1.58016	4.33972	-9.82639	8.10597e-15	2.02637e-13	23.3573
STRN	2.29365	6.06307	9.82575	8.1275e-15	2.02792e-13	23.3547
AP3S1	-1.37346	7.33801	-9.82158	8.27016e-15	2.06123e-13	23.3375
DRD5	-1.23522	3.83088	-9.81974	8.334e-15	2.0743e-13	23.3299
LOC255177	-3.33728	4.83154	-9.81933	8.34812e-15	2.0743e-13	23.3282
LOC645949	-1.25068	2.84109	-9.81904	8.35842e-15	2.0743e-13	23.327
LOC100505959	-2.87188	4.84511	-9.81901	8.35937e-15	2.0743e-13	23.3269
LOC286254	-1.71754	5.62262	-9.81173	8.61733e-15	2.13478e-13	23.2968
EFCAB2	2.95024	5.48942	9.8116	8.62201e-15	2.13478e-13	23.2963
LOC283482	-1.56285	3.53862	-9.81105	8.64186e-15	2.13734e-13	23.294
UGT2B10	-2.7848	5.56958	-9.80992	8.68286e-15	2.14513e-13	23.2893
LOC400568	-2.28972	4.49102	-9.80952	8.69739e-15	2.14637e-13	23.2877
EMX1	-1.24493	5.39695	-9.80756	8.76888e-15	2.16165e-13	23.2796
KRTAP20-1	-1.84042	2.86286	-9.80636	8.81291e-15	2.17013e-13	23.2746
IRF9	2.61923	10.1527	9.80038	9.0358e-15	2.22259e-13	23.2499
KRTAP6-3	-1.19397	5.04021	-9.79833	9.11346e-15	2.23925e-13	23.2414
C1QTNF2	-1.48532	5.17302	-9.79746	9.1465e-15	2.24492e-13	23.2379
CUL9	1.80549	7.37622	9.79615	9.19671e-15	2.25479e-13	23.2325
BCL2L1	1.66433	7.04345	9.79588	9.2071e-15	2.25489e-13	23.2313
LOC339166	-2.08017	4.13978	-9.79339	9.30329e-15	2.27598e-13	23.2211
KCNK4	-1.00118	4.8051	-9.79231	9.34539e-15	2.2838e-13	23.2166
LOC100133190	-1.75474	4.72756	-9.79059	9.41292e-15	2.29781e-13	23.2095
FCER2	-1.81788	5.05557	-9.78826	9.50477e-15	2.31378e-13	23.1999
C1orf140	-3.46524	4.86263	-9.78824	9.50554e-15	2.31378e-13	23.1998
ITGB8	4.07711	8.62447	9.78815	9.50912e-15	2.31378e-13	23.1994
LOC401480	-2.80849	5.56471	-9.78569	9.6074e-15	2.33518e-13	23.1892
KCTD19	-1.63554	5.46774	-9.78199	9.75715e-15	2.36902e-13	23.174
LOC283914	-2.13072	4.50203	-9.77942	9.8626e-15	2.39205e-13	23.1633
TMEM95	-1.34691	4.30246	-9.77334	1.01164e-14	2.45096e-13	23.1382
LOC91450	-1.27661	5.11023	-9.76656	1.04068e-14	2.51862e-13	23.1102
SCARNA16	-2.6835	6.83574	-9.76612	1.04262e-14	2.52062e-13	23.1084
SPTB	-1.61276	5.97824	-9.76214	1.0601e-14	2.56014e-13	23.0919
KIAA1654	-1.41803	3.86099	-9.76142	1.06328e-14	2.56506e-13	23.089
T	-1.49777	4.67537	-9.76096	1.06534e-14	2.5673e-13	23.087
PRSS57	-1.39476	5.21677	-9.7602	1.06872e-14	2.57267e-13	23.0839
LOC100291666	-2.23245	3.28903	-9.75918	1.07328e-14	2.57924e-13	23.0797
PLLP	3.63058	7.83086	9.75907	1.07378e-14	2.57924e-13	23.0792
CYFIP2	2.63313	7.88103	9.75883	1.07487e-14	2.57924e-13	23.0782
C9orf106	-1.25575	3.86011	-9.75804	1.07841e-14	2.58497e-13	23.075
TAL2	-2.24241	3.82751	-9.75728	1.08183e-14	2.59042e-13	23.0718
ESM1	3.5741	7.14995	9.75625	1.0865e-14	2.59885e-13	23.0676
RTKN	2.17449	9.40636	9.75492	1.09255e-14	2.61055e-13	23.0621
ZBTB45	1.70778	5.47767	9.75439	1.095e-14	2.61297e-13	23.0599
SFTA1P	-3.17224	4.21361	-9.75419	1.09588e-14	2.61297e-13	23.0591
ACTR1B	1.24272	9.40117	9.75356	1.09881e-14	2.61718e-13	23.0565
LOC100289341	-1.4147	6.51965	-9.75081	1.11151e-14	2.64465e-13	23.0451
LOC100506209	-1.27725	5.52054	-9.749	1.11994e-14	2.6619e-13	23.0376
IL18BP	2.71826	7.10839	9.74854	1.12207e-14	2.66416e-13	23.0357
DRGX	-1.8592	5.91132	-9.74799	1.12467e-14	2.66752e-13	23.0334
TLE1	1.13845	6.40259	9.7462	1.13312e-14	2.68474e-13	23.026
FLJ45964	-1.41154	3.29929	-9.74516	1.13804e-14	2.69356e-13	23.0218
FLCN	-1.03805	8.10507	-9.74173	1.15449e-14	2.72963e-13	23.0076
ZNF812	1.90038	5.32753	9.74138	1.15616e-14	2.73073e-13	23.0061
MMP7	5.95291	8.65889	9.73852	1.1701e-14	2.76074e-13	22.9943
ATP6V1B1	4.88459	8.12909	9.73793	1.17297e-14	2.76463e-13	22.9919
LOC339240	-1.11941	4.31326	-9.73465	1.18919e-14	2.79993e-13	22.9783
TMEM82	-1.76332	4.88279	-9.73408	1.19202e-14	2.80367e-13	22.9759
SEMA4A	2.35811	7.97219	9.73373	1.19374e-14	2.80459e-13	22.9745
PION	1.94106	6.56312	9.7335	1.1949e-14	2.80459e-13	22.9735
LOC100505532	-2.47576	4.56374	-9.73263	1.19928e-14	2.8091e-13	22.9699
NANOGNB	-2.48379	3.53583	-9.73262	1.19931e-14	2.8091e-13	22.9699
ITGB1BP3	-1.11611	3.90427	-9.73024	1.2113e-14	2.83424e-13	22.9601
C17orf28	2.80453	8.45419	9.72836	1.22086e-14	2.85365e-13	22.9523
MUSK	-1.70694	4.20892	-9.72764	1.22456e-14	2.85934e-13	22.9493
LOC128322	-1.16295	4.34737	-9.72664	1.2297e-14	2.86837e-13	22.9451
ATF7IP	1.49449	9.06823	9.72392	1.24375e-14	2.89814e-13	22.9339
H1FNT	-1.55105	5.58492	-9.72116	1.25818e-14	2.92875e-13	22.9225
EIF4E	-1.02118	9.39212	-9.71839	1.27286e-14	2.95986e-13	22.911
PARD6B	3.40326	8.56188	9.71615	1.28482e-14	2.98459e-13	22.9018
ZBTB5	2.15998	7.53411	9.71502	1.29091e-14	2.99389e-13	22.8971
FLJ43390	-1.23115	2.73365	-9.71492	1.29148e-14	2.99389e-13	22.8967
LEMD2	1.41301	7.79402	9.71414	1.29565e-14	3.00048e-13	22.8935
AUP1	1.1131	11.5357	9.69665	1.39405e-14	3.22504e-13	22.8211
FLJ16124	-1.55205	3.5303	-9.69619	1.3967e-14	3.22582e-13	22.8192
LOC390660	-1.59369	6.12894	-9.6961	1.39724e-14	3.22582e-13	22.8188
LOC100506476	-1.98216	7.04965	-9.69247	1.41863e-14	3.26956e-13	22.8038
ILDR1	2.93295	7.08828	9.69239	1.41909e-14	3.26956e-13	22.8035
CYP2A7P1	-1.44461	5.08381	-9.68918	1.43828e-14	3.31038e-13	22.7902
LOC100134368	-2.33091	3.86907	-9.68596	1.45779e-14	3.35188e-13	22.7769
LOC649294	-1.57839	3.42806	-9.68544	1.46095e-14	3.35571e-13	22.7747
FOXI2	-1.39651	4.79691	-9.68137	1.48605e-14	3.40991e-13	22.7579
OR2L1P	-1.62554	4.44404	-9.68069	1.49033e-14	3.41624e-13	22.755
GPX5	-1.32303	3.07787	-9.67981	1.4958e-14	3.42531e-13	22.7514
TEAD3	2.76658	7.69546	9.67872	1.50263e-14	3.43747e-13	22.7469
GIPC2	-2.62914	5.18507	-9.6781	1.50655e-14	3.44294e-13	22.7443
KIAA0889	-1.18819	5.19698	-9.67479	1.52753e-14	3.48734e-13	22.7307
KLF17	-3.65801	4.86411	-9.67441	1.52996e-14	3.48935e-13	22.7291
PSG10P	-1.48679	3.71288	-9.67413	1.53175e-14	3.48991e-13	22.7279
DUOXA2	-1.29394	6.35963	-9.67146	1.54898e-14	3.52314e-13	22.7169
LOC440792	-1.70353	5.1322	-9.67139	1.54946e-14	3.52314e-13	22.7166
SPON1	4.71203	10.3664	9.66883	1.56614e-14	3.55748e-13	22.706
MARK2	1.34092	6.75929	9.66618	1.58359e-14	3.59078e-13	22.695
GALNT12	2.58948	5.99455	9.66612	1.58398e-14	3.59078e-13	22.6948
C12orf42	-1.38624	5.66612	-9.66358	1.60096e-14	3.62563e-13	22.6842
LOC388820	-1.46113	3.81447	-9.66189	1.61233e-14	3.64771e-13	22.6772
AP1G2	2.66386	9.70051	9.65692	1.64621e-14	3.72063e-13	22.6567
FAM159A	-1.66185	5.13879	-9.65167	1.68275e-14	3.79942e-13	22.6349
REM2	2.0122	6.71052	9.65021	1.69313e-14	3.81902e-13	22.6289
LINC00207	-1.42026	5.10091	-9.6471	1.71533e-14	3.86522e-13	22.616
RGS3	1.36603	6.28331	9.64452	1.73394e-14	3.90327e-13	22.6053
PSG6	-3.41688	5.3634	-9.6429	1.74576e-14	3.92596e-13	22.5986
THEM5	-1.21924	3.16101	-9.64173	1.75429e-14	3.94122e-13	22.5938
SATB2	-1.85376	5.29052	-9.64144	1.75646e-14	3.94215e-13	22.5925
C1orf182	-2.52014	6.81016	-9.63834	1.77939e-14	3.98614e-13	22.5797
LOC440131	-1.33081	3.80008	-9.63831	1.77959e-14	3.98614e-13	22.5796
CHAT	-1.78211	5.27797	-9.63299	1.81972e-14	4.07199e-13	22.5576
RFPL3-AS1	-2.17151	5.91526	-9.6296	1.84573e-14	4.1261e-13	22.5435
GADL1	-2.5706	4.72651	-9.6291	1.84963e-14	4.13073e-13	22.5414
LOC100506999	-1.33719	2.84921	-9.62874	1.8524e-14	4.13281e-13	22.5399
SCGB2A1	4.86337	10.1473	9.62804	1.85784e-14	4.14085e-13	22.537
ING4	1.85068	7.18617	9.62482	1.88303e-14	4.19285e-13	22.5237
YPEL3	2.89099	9.67183	9.62149	1.90951e-14	4.24762e-13	22.5099
OR7E104P	-1.19876	4.47569	-9.62094	1.91388e-14	4.25315e-13	22.5077
CRYGA	-1.94335	3.27409	-9.61488	1.96315e-14	4.35835e-13	22.4825
BCL7C	1.53738	5.47055	9.61331	1.97612e-14	4.38283e-13	22.476
CHMP4C	2.80785	7.83504	9.61267	1.98138e-14	4.39017e-13	22.4734
LOC100133039	-1.65832	5.23452	-9.61224	1.98492e-14	4.3937e-13	22.4716
KCNG2	-1.485	6.06325	-9.61118	1.99383e-14	4.40911e-13	22.4672
MIOX	-1.14239	4.63862	-9.60961	2.00697e-14	4.43382e-13	22.4607
FLJ39534	-1.13477	5.30787	-9.60912	2.01108e-14	4.43854e-13	22.4587
LBR	-1.4594	7.39278	-9.60635	2.03457e-14	4.48601e-13	22.4472
STOX1	3.41616	6.14753	9.60436	2.0516e-14	4.51912e-13	22.4389
NAV2-AS4	-1.38032	2.95237	-9.60391	2.05547e-14	4.52323e-13	22.4371
RPS7P5	-2.33968	4.25214	-9.59748	2.11163e-14	4.64228e-13	22.4104
TMIGD1	-2.96836	3.83844	-9.59575	2.127e-14	4.67152e-13	22.4032
DKFZp547J222	-2.08506	4.79204	-9.59474	2.13599e-14	4.68138e-13	22.3991
ACTR3BP2	-4.70026	5.25092	-9.59466	2.13667e-14	4.68138e-13	22.3988
FLJ40288	-2.17757	4.20559	-9.59455	2.13771e-14	4.68138e-13	22.3983
VAMP1	2.18031	6.69286	9.58711	2.20543e-14	4.82499e-13	22.3674
SRGAP3	2.35356	7.79245	9.58481	2.22673e-14	4.86597e-13	22.3579
NUDT16L1	1.58071	10.1346	9.58463	2.22848e-14	4.86597e-13	22.3572
UBE3B	1.30946	7.43048	9.58328	2.24112e-14	4.88863e-13	22.3516
TMCO6	2.4096	7.69962	9.58306	2.24319e-14	4.88863e-13	22.3506
LINC00115	2.54709	6.10075	9.57851	2.28638e-14	4.97796e-13	22.3318
SLC44A2	2.59975	9.62458	9.5782	2.28932e-14	4.97955e-13	22.3305
IMP5	-1.23837	5.5078	-9.57631	2.30754e-14	5.0124e-13	22.3227
FAM197Y2P	-1.90435	4.9445	-9.57617	2.30887e-14	5.0124e-13	22.3221
F2RL3	-1.88433	6.78792	-9.57534	2.31689e-14	5.02497e-13	22.3187
NFE4	-1.90391	3.8242	-9.57456	2.32451e-14	5.03666e-13	22.3154
BAIAP2L1	2.19285	8.30712	9.57386	2.33134e-14	5.04662e-13	22.3125
LOC642426	-5.02607	4.53234	-9.5731	2.33877e-14	5.05785e-13	22.3094
LOC285441	-2.24254	3.6359	-9.57268	2.34295e-14	5.06203e-13	22.3076
ZNF117	2.43613	7.66882	9.57153	2.35423e-14	5.08154e-13	22.3029
MBD5	1.66525	6.72032	9.57055	2.36392e-14	5.09758e-13	22.2988
LOC338694	-1.62759	3.90825	-9.56538	2.41572e-14	5.20431e-13	22.2774
RFXANK	1.88054	10.1537	9.56074	2.4632e-14	5.29647e-13	22.2581
EPB41L5	1.98625	6.91926	9.5599	2.47192e-14	5.31015e-13	22.2546
F2RL1	2.91149	7.52018	9.55629	2.50959e-14	5.38594e-13	22.2397
SLPI	3.45794	12.0945	9.55457	2.52777e-14	5.41982e-13	22.2325
SSR4P1	-1.39568	5.81753	-9.55238	2.55112e-14	5.46469e-13	22.2234
LOC151475	-1.28297	3.94599	-9.54961	2.58091e-14	5.52325e-13	22.212
C2orf90	-2.34205	6.87512	-9.54826	2.59555e-14	5.54739e-13	22.2064
NEO1	2.47748	8.18497	9.54812	2.59711e-14	5.54739e-13	22.2058
SLC22A25	-1.58515	3.46401	-9.54316	2.65164e-14	5.65317e-13	22.1852
ACSM2A	-1.63893	4.06599	-9.54225	2.66181e-14	5.66948e-13	22.1814
ZFAT	1.32027	5.6833	9.54058	2.68049e-14	5.70388e-13	22.1745
SLC26A1	-1.12834	5.87638	-9.54033	2.68336e-14	5.70461e-13	22.1735
LSMD1	-1.63011	6.4401	-9.5393	2.69491e-14	5.72377e-13	22.1692
TSPO2	-1.66984	4.83758	-9.53757	2.7146e-14	5.76017e-13	22.162
INTS3	2.45842	9.82562	9.53603	2.73221e-14	5.79209e-13	22.1556
GABRR3	-1.78278	3.10199	-9.53481	2.74621e-14	5.8163e-13	22.1506
FLT3LG	-1.59171	6.36426	-9.53135	2.78638e-14	5.89582e-13	22.1362
LILRA5	-1.21927	4.13585	-9.5234	2.88086e-14	6.09004e-13	22.1032
LOC284294	-2.62065	2.88852	-9.52311	2.88438e-14	6.09176e-13	22.102
SPEM1	-1.04104	4.26286	-9.51886	2.93626e-14	6.19554e-13	22.0844
FLJ25328	-1.78578	3.55518	-9.51679	2.96189e-14	6.24377e-13	22.0758
ERGIC1	1.64944	9.80617	9.51632	2.96764e-14	6.25005e-13	22.0739
C17orf109	-1.79367	8.02812	-9.5156	2.97668e-14	6.26324e-13	22.0709
FAM25A	-1.77263	7.30013	-9.51449	2.99053e-14	6.26899e-13	22.0663
FAM25B	-1.77263	7.30013	-9.51449	2.99053e-14	6.26899e-13	22.0663
FAM25C	-1.77263	7.30013	-9.51449	2.99053e-14	6.26899e-13	22.0663
FAM25G	-1.77263	7.30013	-9.51449	2.99053e-14	6.26899e-13	22.0663
NADSYN1	1.77239	9.78399	9.51109	3.03353e-14	6.35323e-13	22.0522
SETD1B	1.27584	7.9583	9.51068	3.03877e-14	6.35831e-13	22.0505
LRRC10	-1.7972	3.11818	-9.50954	3.05339e-14	6.38297e-13	22.0457
ZBTB3	1.67895	8.76757	9.50924	3.05713e-14	6.38487e-13	22.0445
LOC100133857	-1.63723	4.06315	-9.50694	3.0869e-14	6.44108e-13	22.0349
PARS2	2.46773	7.55823	9.50656	3.09182e-14	6.44539e-13	22.0333
CELA2A	-1.49084	6.19856	-9.49823	3.20183e-14	6.6624e-13	21.9988
FLJ40194	-2.12183	3.27731	-9.49755	3.21085e-14	6.67502e-13	21.996
RHOT2	2.06632	8.01137	9.49729	3.21438e-14	6.67619e-13	21.9949
LOC344595	-2.61787	6.45658	-9.49244	3.28049e-14	6.80725e-13	21.9748
C11orf34	-1.01542	2.98704	-9.48725	3.35274e-14	6.95077e-13	21.9532
LINC00299	-3.46083	3.66198	-9.48484	3.38687e-14	7.01508e-13	21.9432
NRSN2	2.38356	7.34737	9.48386	3.4008e-14	7.03746e-13	21.9391
RGL2	2.45126	10.1921	9.48263	3.4185e-14	7.06761e-13	21.934
ACAD8	2.22343	6.0694	9.4822	3.42469e-14	7.07393e-13	21.9322
KRTAP15-1	-1.3236	3.18	-9.47958	3.46252e-14	7.14553e-13	21.9214
LOC152742	-3.0335	3.71918	-9.47689	3.50189e-14	7.21703e-13	21.9102
FRAT2	3.20364	7.9994	9.47677	3.50357e-14	7.21703e-13	21.9097
ZNF839	1.40468	7.16329	9.47542	3.5235e-14	7.25147e-13	21.9041
HS6ST1	1.4857	6.80461	9.47294	3.5604e-14	7.32072e-13	21.8938
LOC100130269	-3.90283	4.56053	-9.46386	3.69871e-14	7.59131e-13	21.8561
LOC648044	-1.58786	4.67367	-9.46371	3.70105e-14	7.59131e-13	21.8555
C7orf43	2.53915	7.81948	9.46308	3.71092e-14	7.60249e-13	21.8528
ZNF778	1.66448	5.17878	9.46242	3.7212e-14	7.61664e-13	21.8501
TMEM212	-3.21644	7.31725	-9.46164	3.73336e-14	7.6346e-13	21.8469
TMEM30B	4.10936	8.56364	9.45935	3.76942e-14	7.70137e-13	21.8374
LOC100505786	-1.95127	4.64558	-9.45891	3.77642e-14	7.70868e-13	21.8355
PFN3	-1.13744	5.41521	-9.45403	3.85474e-14	7.86067e-13	21.8152
FLJ42875	-1.16187	4.51337	-9.45383	3.85785e-14	7.86067e-13	21.8144
T1560	-1.97983	3.58771	-9.45198	3.88806e-14	7.91507e-13	21.8067
CDC27	-1.14473	7.85351	-9.45038	3.91426e-14	7.96122e-13	21.8001
AGBL1	-1.41474	3.82108	-9.44784	3.95626e-14	8.0394e-13	21.7895
CABP5	-1.73708	3.75574	-9.44722	3.96654e-14	8.04763e-13	21.787
LOC643648	-3.6687	5.32815	-9.44716	3.96744e-14	8.04763e-13	21.7867
ZNF213	1.41362	7.61361	9.44679	3.97362e-14	8.05291e-13	21.7852
FUK	2.71233	7.68678	9.44534	3.99796e-14	8.09497e-13	21.7792
LOC389273	-2.16774	4.66567	-9.44032	4.08313e-14	8.26e-13	21.7583
CDH26	-3.28656	5.33122	-9.43972	4.09349e-14	8.27354e-13	21.7558
ADAMTS7	-1.9169	6.58598	-9.43741	4.13347e-14	8.34688e-13	21.7462
SPINT2	3.14931	11.0392	9.43702	4.14016e-14	8.3529e-13	21.7446
ALPI	-2.29565	5.85899	-9.43484	4.17829e-14	8.4223e-13	21.7355
HIST1H2AA	-2.26299	4.44979	-9.43366	4.19904e-14	8.45453e-13	21.7306
NUMA1	1.36437	9.57379	9.4335	4.20178e-14	8.45453e-13	21.73
FXYD2	-1.59339	6.18753	-9.43173	4.23317e-14	8.50253e-13	21.7226
FXYD6-FXYD2	-1.59339	6.18753	-9.43173	4.23317e-14	8.50253e-13	21.7226
LOC100289580	-1.32963	5.34325	-9.42898	4.28238e-14	8.59273e-13	21.7112
PRO1483	-1.60714	3.69439	-9.4288	4.2857e-14	8.59273e-13	21.7104
GOT1L1	-2.45725	4.71954	-9.42791	4.30173e-14	8.61722e-13	21.7067
AUTS2	1.27038	6.70986	9.42769	4.30573e-14	8.61757e-13	21.7058
ERVW-1	-2.26891	4.94458	-9.4274	4.31095e-14	8.62037e-13	21.7046
PRKAG3	-1.45688	4.31704	-9.42533	4.34863e-14	8.68801e-13	21.696
KCNH1	-1.69919	5.2418	-9.42243	4.40191e-14	8.78668e-13	21.684
C1orf186	5.66824	8.59697	9.42125	4.42373e-14	8.82242e-13	21.6791
OR13D1	-1.36863	3.90182	-9.41846	4.47594e-14	8.91867e-13	21.6675
HSPA6	2.92837	7.16154	9.41584	4.52549e-14	9.00945e-13	21.6566
HTR2A	-2.17147	3.3268	-9.4149	4.54352e-14	9.03736e-13	21.6527
DEFB117	-2.30708	3.74642	-9.41202	4.5987e-14	9.13906e-13	21.6407
MXRA5	4.77817	9.59244	9.40949	4.64789e-14	9.2125e-13	21.6302
FAM48B1	-1.3991	4.90089	-9.40949	4.64791e-14	9.2125e-13	21.6302
FAM48B2	-1.3991	4.90089	-9.40949	4.64791e-14	9.2125e-13	21.6302
ANKK1	-1.67187	5.34569	-9.40183	4.79991e-14	9.50542e-13	21.5984
NOTCH4	1.36976	5.53682	9.40003	4.83635e-14	9.56919e-13	21.5909
COG2	2.12608	7.96096	9.39745	4.88914e-14	9.65683e-13	21.5802
LOC283486	-2.19772	4.40557	-9.39745	4.88921e-14	9.65683e-13	21.5802
LGI3	-1.82916	4.73194	-9.39677	4.90324e-14	9.67607e-13	21.5773
SNORD7	-2.54543	5.40273	-9.39596	4.91993e-14	9.70052e-13	21.574
NLRP13	-2.2459	3.85285	-9.39527	4.93428e-14	9.71339e-13	21.5711
FLJ27243	-1.11232	3.25634	-9.39523	4.93507e-14	9.71339e-13	21.5709
RHO	-1.13538	3.61294	-9.38902	5.06547e-14	9.96136e-13	21.5451
KRTAP5-7	-1.84514	4.198	-9.38708	5.10698e-14	1.00342e-12	21.5371
PPP1CA	1.97934	11.1555	9.38407	5.17211e-14	1.01534e-12	21.5245
SIRPD	-1.36144	4.28671	-9.38293	5.19703e-14	1.01934e-12	21.5198
CA3	2.43287	6.22773	9.38214	5.21422e-14	1.02182e-12	21.5165
DPPA2	-2.80115	5.43508	-9.37913	5.28068e-14	1.03395e-12	21.504
RBMY2EP	-1.16397	3.42332	-9.3777	5.31254e-14	1.03929e-12	21.498
C9orf79	-1.86797	5.30525	-9.3754	5.36403e-14	1.04845e-12	21.4885
C3orf65	-1.61697	3.52964	-9.37491	5.37522e-14	1.04973e-12	21.4864
LOC388210	-1.7398	5.7262	-9.37284	5.42211e-14	1.05797e-12	21.4779
MED26	1.13834	6.7604	9.37218	5.43732e-14	1.06002e-12	21.4751
LOC400743	-1.79293	3.96067	-9.37034	5.47956e-14	1.06641e-12	21.4674
EGFLAM-AS2	-1.52934	4.57344	-9.36825	5.52788e-14	1.07489e-12	21.4588
ZNF682	2.70933	4.8599	9.36563	5.58906e-14	1.08585e-12	21.4479
THAP4	1.15404	7.86643	9.36433	5.61973e-14	1.09087e-12	21.4425
TBX5	-2.34312	4.32781	-9.36298	5.65164e-14	1.09612e-12	21.4369
TTC12	3.1337	7.9505	9.36227	5.6686e-14	1.09819e-12	21.4339
TBX19	1.72276	6.50402	9.36213	5.67205e-14	1.09819e-12	21.4333
MIR181A2	-1.32997	3.56592	-9.35818	5.76706e-14	1.11557e-12	21.4169
SLC25A5-AS1	1.76038	4.49386	9.35798	5.77174e-14	1.11557e-12	21.4161
LOC494141	-2.16525	5.22622	-9.35527	5.83809e-14	1.12743e-12	21.4048
MIR646	-1.95038	5.56484	-9.35344	5.88305e-14	1.13514e-12	21.3972
LOC126536	-1.91319	3.66186	-9.35302	5.89345e-14	1.13618e-12	21.3954
RN7SL1	-2.88693	8.98657	-9.35018	5.96441e-14	1.14789e-12	21.3836
DEFA1	-2.99733	5.05198	-9.34372	6.12858e-14	1.17548e-12	21.3567
DEFA1B	-2.99733	5.05198	-9.34372	6.12858e-14	1.17548e-12	21.3567
DEFA3	-2.99733	5.05198	-9.34372	6.12858e-14	1.17548e-12	21.3567
PPARD	-1.08822	6.04542	-9.3431	6.14466e-14	1.17756e-12	21.3542
LOC729681	-1.77571	4.26808	-9.34213	6.16972e-14	1.18136e-12	21.3501
COG4	2.19477	8.90955	9.34137	6.18951e-14	1.18414e-12	21.347
MAPK8IP3	2.44629	7.85558	9.33825	6.27135e-14	1.19878e-12	21.334
ANKRD20A8P	-3.97664	6.30963	-9.33769	6.28607e-14	1.20058e-12	21.3317
LOC100506102	-1.13502	3.26835	-9.33395	6.38588e-14	1.21861e-12	21.3161
KDM4D	1.65847	4.86002	9.33342	6.40015e-14	1.2203e-12	21.3139
LOC100507777	-1.48888	4.71408	-9.33189	6.44137e-14	1.22712e-12	21.3075
LOC100506838	-1.84483	4.06275	-9.33102	6.46493e-14	1.23057e-12	21.3039
C18orf12	-1.60555	3.32489	-9.33056	6.47765e-14	1.23195e-12	21.302
LOC100506380	-1.86935	6.50261	-9.32809	6.54517e-14	1.24375e-12	21.2917
GOLGA6L1	-4.0502	5.78374	-9.32715	6.57112e-14	1.24658e-12	21.2878
GOLGA6L6	-4.0502	5.78374	-9.32715	6.57112e-14	1.24658e-12	21.2878
MEN1	2.20683	8.64517	9.32437	6.64837e-14	1.26002e-12	21.2762
C1QTNF3	2.42245	6.50649	9.3242	6.65316e-14	1.26002e-12	21.2755
LCE1F	-1.19209	7.41413	-9.32327	6.67931e-14	1.26391e-12	21.2717
FAM71F1	-2.45661	4.96237	-9.32255	6.69959e-14	1.26669e-12	21.2687
FES	1.66608	6.83375	9.32231	6.70625e-14	1.26689e-12	21.2677
PDCD1	-1.65395	4.88715	-9.32134	6.73367e-14	1.27075e-12	21.2636
ROPN1B	-2.41989	4.67843	-9.32119	6.73798e-14	1.27075e-12	21.263
UNQ6975	-2.18095	5.24964	-9.32013	6.76803e-14	1.27535e-12	21.2586
FLJ11292	-3.31225	7.13521	-9.31816	6.82446e-14	1.28491e-12	21.2504
MOCS1	1.94266	6.81141	9.31753	6.84271e-14	1.28727e-12	21.2478
KCNK16	-1.45232	4.62775	-9.30879	7.09902e-14	1.33438e-12	21.2114
WDR91	1.79146	7.17235	9.30733	7.14281e-14	1.34149e-12	21.2053
SLC22A9	-2.08026	4.42683	-9.30642	7.17027e-14	1.34553e-12	21.2015
ATP5L2	-1.17413	4.77596	-9.3039	7.24671e-14	1.35874e-12	21.191
CLEC4G	-1.59164	4.85798	-9.30337	7.26274e-14	1.36062e-12	21.1888
ACSM2B	-1.51477	4.46636	-9.30277	7.28116e-14	1.36294e-12	21.1863
CD81	1.46159	11.6927	9.29192	7.62142e-14	1.42545e-12	21.1412
SLC22A8	-1.48931	4.57873	-9.29072	7.66008e-14	1.43149e-12	21.1362
MERTK	1.9006	5.98247	9.28811	7.74471e-14	1.44491e-12	21.1253
FLAD1	2.41741	8.25358	9.28738	7.76841e-14	1.44813e-12	21.1223
FAM163B	-1.1714	5.60967	-9.28717	7.77535e-14	1.44823e-12	21.1214
CUEDC1	1.6045	6.75783	9.2867	7.79062e-14	1.44895e-12	21.1195
NFE2L3	2.76165	6.53018	9.28666	7.79205e-14	1.44895e-12	21.1193
CELA3B	-1.63733	5.59071	-9.28635	7.80236e-14	1.44967e-12	21.118
SPANXC	-1.34204	3.64764	-9.28468	7.85727e-14	1.45867e-12	21.111
MT1F	3.20383	10.1674	9.28118	7.97386e-14	1.4791e-12	21.0965
KIAA1652	-1.94158	5.32339	-9.27989	8.01744e-14	1.48596e-12	21.0911
ITGA7	2.61013	7.10555	9.27662	8.12845e-14	1.5053e-12	21.0775
CCDC120	2.29426	8.86388	9.27562	8.16289e-14	1.51044e-12	21.0733
FADS6	-2.12336	5.53728	-9.27477	8.19221e-14	1.51462e-12	21.0698
TMC6	2.61857	7.8819	9.27061	8.3367e-14	1.54007e-12	21.0525
SCRN2	1.73002	6.64286	9.26681	8.47118e-14	1.56363e-12	21.0367
SPATA3	-2.1067	5.2468	-9.26628	8.49037e-14	1.56576e-12	21.0344
DKFZP434K028	-1.60135	6.52396	-9.2661	8.49661e-14	1.56576e-12	21.0337
GOLGA2P2Y	-1.65177	5.95963	-9.26556	8.51598e-14	1.56677e-12	21.0314
GOLGA2P3Y	-1.65177	5.95963	-9.26556	8.51598e-14	1.56677e-12	21.0314
FLJ45950	-3.27683	6.41671	-9.26404	8.57082e-14	1.57558e-12	21.0251
LCE1D	-1.7137	8.51228	-9.26375	8.5811e-14	1.57618e-12	21.0239
MAP1LC3C	-2.70495	6.12769	-9.26346	8.59172e-14	1.57685e-12	21.0227
RPL13AP6	-2.65335	6.3759	-9.2632	8.60104e-14	1.57728e-12	21.0216
KRT3	-1.8542	5.63978	-9.25925	8.7453e-14	1.60243e-12	21.0052
C1QL1	-1.03604	5.76537	-9.24968	9.10515e-14	1.66701e-12	20.9653
OR5A1	-1.54555	3.66392	-9.24778	9.17842e-14	1.67891e-12	20.9574
ZFP3	2.55016	7.02059	9.2476	9.18504e-14	1.67891e-12	20.9567
PRR25	-1.5869	5.39474	-9.24586	9.25278e-14	1.68992e-12	20.9494
LOC284191	-1.7264	3.35758	-9.24355	9.34318e-14	1.70506e-12	20.9398
LOC283688	-1.55811	4.1306	-9.24295	9.36683e-14	1.70749e-12	20.9373
STH	-1.53551	4.85097	-9.24283	9.37166e-14	1.70749e-12	20.9368
PPP1R13B	1.91859	8.29193	9.24201	9.40397e-14	1.71199e-12	20.9334
C16orf11	-1.56019	5.72687	-9.24154	9.42263e-14	1.71401e-12	20.9314
LOC100131607	2.05561	7.13339	9.24038	9.46873e-14	1.721e-12	20.9266
GABRB1	-2.94305	4.72839	-9.23744	9.58681e-14	1.74106e-12	20.9143
SLC5A4	-2.21298	4.33676	-9.23589	9.64978e-14	1.75109e-12	20.9079
MKS1	1.88389	6.80901	9.23533	9.67264e-14	1.75383e-12	20.9055
C3orf43	-2.0252	3.7037	-9.23371	9.73859e-14	1.76437e-12	20.8988
KIFC2	2.66361	8.53847	9.23338	9.75236e-14	1.76544e-12	20.8974
ZKSCAN3	1.98076	5.76477	9.23237	9.79391e-14	1.77154e-12	20.8932
DEPDC5	-1.7535	6.99643	-9.23077	9.85991e-14	1.78205e-12	20.8866
LOC100505994	-1.49601	4.49949	-9.23018	9.88483e-14	1.78513e-12	20.8841
C10orf108	-1.28408	4.71768	-9.22949	9.91333e-14	1.78884e-12	20.8812
LOC285740	-2.03051	5.04745	-9.22633	1.00465e-13	1.81141e-12	20.868
ZNFX1	2.03043	7.61128	9.22364	1.01609e-13	1.83058e-12	20.8568
GHRH	-1.73494	4.8839	-9.22217	1.02239e-13	1.84047e-12	20.8507
MIP	-1.94126	4.45974	-9.22186	1.02372e-13	1.84139e-12	20.8494
PADI4	-1.78024	4.22866	-9.22005	1.03156e-13	1.854e-12	20.8419
ELAVL3	-1.30238	4.49101	-9.21916	1.03544e-13	1.8595e-12	20.8382
KRTAP12-3	-2.00948	5.84461	-9.21807	1.04019e-13	1.86655e-12	20.8336
CREG2	-3.27489	4.38395	-9.20208	1.11274e-13	1.99356e-12	20.767
ZKSCAN4	1.98393	6.18455	9.19978	1.12355e-13	2.01134e-12	20.7574
SMAD6	1.49868	5.38779	9.19907	1.12693e-13	2.01578e-12	20.7545
MOGS	2.11355	8.67189	9.18823	1.17963e-13	2.10837e-12	20.7093
LOC100507654	-2.45766	4.36425	-9.18703	1.18559e-13	2.11735e-12	20.7043
MED16	-1.0512	6.18867	-9.18491	1.19625e-13	2.13471e-12	20.6954
LOC727924	-3.55358	4.52412	-9.18259	1.208e-13	2.15397e-12	20.6858
FOXI3	-1.60117	4.69766	-9.18064	1.21795e-13	2.16868e-12	20.6777
MBL2	-2.43315	3.30868	-9.1806	1.21818e-13	2.16868e-12	20.6775
LOC284513	2.40935	7.8269	9.17962	1.2232e-13	2.1759e-12	20.6734
FBXL19	1.79374	6.49545	9.17739	1.2348e-13	2.1948e-12	20.6641
DLX2	-2.91645	5.28132	-9.17571	1.24357e-13	2.20866e-12	20.6571
KRTAP10-10	-1.00936	4.05481	-9.17548	1.24477e-13	2.20905e-12	20.6561
MSLN	4.72874	8.72626	9.17292	1.25825e-13	2.23121e-12	20.6455
RASSF4	2.78625	6.86347	9.17267	1.2596e-13	2.23186e-12	20.6444
ZNF8	1.5141	6.43088	9.17084	1.26933e-13	2.24733e-12	20.6368
GUSBP3	-2.75092	6.49111	-9.17061	1.27059e-13	2.2478e-12	20.6358
NEFM	-1.28541	4.32253	-9.17031	1.27218e-13	2.24884e-12	20.6346
SCRIB	2.328	7.9585	9.16925	1.27788e-13	2.25715e-12	20.6302
LOC340335	-2.48007	6.57504	-9.16776	1.28597e-13	2.26966e-12	20.6239
ZDHHC24	-1.87195	6.0199	-9.16735	1.28819e-13	2.27181e-12	20.6222
LOC729164	-1.46404	5.21796	-9.16613	1.2948e-13	2.28169e-12	20.6171
NLRP8	-2.97301	3.39642	-9.16434	1.30463e-13	2.29721e-12	20.6097
GPSM3	2.43537	7.56665	9.16335	1.31006e-13	2.30498e-12	20.6056
C19orf55	-1.36089	4.96343	-9.16133	1.32127e-13	2.3212e-12	20.5971
LPPR3	-1.04692	6.25286	-9.16132	1.32134e-13	2.3212e-12	20.5971
EWSR1	1.26587	8.50037	9.15819	1.33888e-13	2.35018e-12	20.584
MUC8	-2.09038	5.06183	-9.15669	1.34741e-13	2.36331e-12	20.5778
PUF60	2.44528	11.2485	9.15529	1.35539e-13	2.37361e-12	20.5719
FLJ45139	-3.19982	5.06194	-9.15453	1.35972e-13	2.37935e-12	20.5688
PLA2G2F	-1.04604	4.27821	-9.15314	1.36774e-13	2.39154e-12	20.563
LRTOMT	2.28195	7.84842	9.15213	1.37354e-13	2.39981e-12	20.5588
IGFBP2	4.10923	10.8866	9.1506	1.38245e-13	2.41351e-12	20.5524
C1orf38	2.85351	8.45059	9.15014	1.38513e-13	2.41631e-12	20.5505
RPL21P19	-1.77903	5.33029	-9.14988	1.38665e-13	2.4171e-12	20.5494
C11orf84	2.2232	6.78577	9.14878	1.39308e-13	2.42644e-12	20.5448
FLJ40712	-1.14639	3.88299	-9.14828	1.39605e-13	2.42972e-12	20.5427
KRTAP5-11	-1.61088	4.05026	-9.14726	1.40207e-13	2.43832e-12	20.5385
FAM26F	-1.59174	6.35656	-9.1469	1.40416e-13	2.44008e-12	20.537
TBC1D3	2.55998	8.16782	9.14574	1.4111e-13	2.44273e-12	20.5321
TBC1D3B	2.55998	8.16782	9.14574	1.4111e-13	2.44273e-12	20.5321
TBC1D3C	2.55998	8.16782	9.14574	1.4111e-13	2.44273e-12	20.5321
TBC1D3G	2.55998	8.16782	9.14574	1.4111e-13	2.44273e-12	20.5321
TBC1D3H	2.55998	8.16782	9.14574	1.4111e-13	2.44273e-12	20.5321
FLJ13773	-1.2704	3.72024	-9.14466	1.41752e-13	2.45196e-12	20.5276
ARMCX2	3.37108	9.58199	9.14378	1.42279e-13	2.4592e-12	20.5239
ITPKC	2.44476	7.27296	9.14149	1.43657e-13	2.4811e-12	20.5144
TNIP3	-1.55392	4.96567	-9.13895	1.45208e-13	2.50598e-12	20.5038
ALAS2	-2.09731	5.01968	-9.13764	1.46012e-13	2.51792e-12	20.4983
HMGA1P4	-1.60023	5.49885	-9.13567	1.47231e-13	2.53701e-12	20.4901
ACSM4	-2.04206	5.17807	-9.13323	1.48754e-13	2.5613e-12	20.4799
MIR31HG	-1.50713	4.54985	-9.13272	1.49075e-13	2.56487e-12	20.4778
CORO2A	2.07206	7.50815	9.13178	1.49663e-13	2.57302e-12	20.4739
ZNF304	2.70355	6.72345	9.12999	1.50801e-13	2.5906e-12	20.4664
DEFB119	-1.26667	3.84362	-9.12627	1.53184e-13	2.62954e-12	20.4509
PHKG1	-1.09629	5.00225	-9.12405	1.54627e-13	2.6523e-12	20.4417
LINC00029	-1.33031	3.62248	-9.12356	1.54947e-13	2.65577e-12	20.4396
SDC4	2.24783	8.795	9.12317	1.55199e-13	2.65807e-12	20.438
C2	3.57627	9.10479	9.1228	1.55443e-13	2.65977e-12	20.4365
GTF2H4	1.44275	7.85063	9.12266	1.55534e-13	2.65977e-12	20.4359
NBPF23	-1.66186	6.48125	-9.11736	1.59052e-13	2.71766e-12	20.4138
LOC100505490	2.24926	6.50808	9.1172	1.59161e-13	2.71766e-12	20.4131
MLL4	2.22853	7.16847	9.11577	1.60121e-13	2.73034e-12	20.4071
IFT172	2.26347	8.96271	9.11574	1.60145e-13	2.73034e-12	20.407
VPS18	1.28473	6.78741	9.11533	1.60421e-13	2.73046e-12	20.4053
LOC100128076	-1.22061	4.2611	-9.11527	1.60461e-13	2.73046e-12	20.4051
POU3F3	-1.09646	7.43299	-9.11519	1.60515e-13	2.73046e-12	20.4047
OCM	-2.03858	3.57103	-9.11184	1.62798e-13	2.76426e-12	20.3908
OCM2	-2.03858	3.57103	-9.11184	1.62798e-13	2.76426e-12	20.3908
FGF20	-2.69483	4.588	-9.11174	1.6287e-13	2.76426e-12	20.3903
SYK	2.54715	9.22422	9.1085	1.65109e-13	2.79319e-12	20.3768
BEND7	2.03386	6.55253	9.10737	1.65899e-13	2.79319e-12	20.3721
FAM131A	1.79452	8.11266	9.10732	1.65936e-13	2.79319e-12	20.3719
DUX2	-1.53125	8.37217	-9.10714	1.66061e-13	2.79319e-12	20.3711
DUX4	-1.53125	8.37217	-9.10714	1.66061e-13	2.79319e-12	20.3711
DUX4L2	-1.53125	8.37217	-9.10714	1.66061e-13	2.79319e-12	20.3711
DUX4L3	-1.53125	8.37217	-9.10714	1.66061e-13	2.79319e-12	20.3711
DUX4L4	-1.53125	8.37217	-9.10714	1.66061e-13	2.79319e-12	20.3711
DUX4L5	-1.53125	8.37217	-9.10714	1.66061e-13	2.79319e-12	20.3711
DUX4L6	-1.53125	8.37217	-9.10714	1.66061e-13	2.79319e-12	20.3711
DUX4L7	-1.53125	8.37217	-9.10714	1.66061e-13	2.79319e-12	20.3711
DUX4L9	-1.53125	8.37217	-9.10714	1.66061e-13	2.79319e-12	20.3711
LOC644684	-2.91493	7.29073	-9.10617	1.66746e-13	2.80053e-12	20.3671
LOC728034	-2.91493	7.29073	-9.10617	1.66746e-13	2.80053e-12	20.3671
FANCG	2.70805	7.55825	9.10424	1.68105e-13	2.82126e-12	20.359
C20orf112	1.46928	7.91047	9.10397	1.68299e-13	2.82241e-12	20.3579
UTS2R	-1.35065	6.51053	-9.10348	1.68646e-13	2.82613e-12	20.3559
LOC100130954	-1.91335	5.54616	-9.10193	1.69755e-13	2.8426e-12	20.3494
SSTR5	-1.54869	5.95924	-9.1008	1.70563e-13	2.85402e-12	20.3447
LOC100506454	-1.69196	5.14778	-9.10027	1.70943e-13	2.85826e-12	20.3425
GPR112	-2.92397	3.7735	-9.09665	1.73578e-13	2.89795e-12	20.3274
CLDN25	-1.65984	3.96324	-9.09648	1.73702e-13	2.89795e-12	20.3267
PRDM7	-1.71777	5.1076	-9.09507	1.74741e-13	2.91312e-12	20.3208
ANKDD1B	-1.21857	4.0372	-9.09424	1.75355e-13	2.9212e-12	20.3173
GLT6D1	-1.25759	2.84388	-9.0937	1.75754e-13	2.92568e-12	20.315
LOC339807	-1.09328	4.16415	-9.09338	1.75993e-13	2.92732e-12	20.3137
C9orf173	-1.95091	5.97495	-9.09322	1.76112e-13	2.92732e-12	20.313
LINC00322	-1.6412	4.54824	-9.09083	1.77891e-13	2.95471e-12	20.3031
TLCD1	3.14793	7.20311	9.08929	1.79056e-13	2.97189e-12	20.2966
GPR157	-1.2019	4.8479	-9.08861	1.79569e-13	2.9782e-12	20.2938
LOC100128822	3.23042	6.99296	9.08058	1.85756e-13	3.07856e-12	20.2603
PLXNB1	2.02611	8.72882	9.08023	1.86032e-13	3.08086e-12	20.2589
PTTG3P	-1.24848	3.5812	-9.07987	1.86317e-13	3.08332e-12	20.2573
GPR144	-1.80324	4.80408	-9.07832	1.87539e-13	3.10128e-12	20.2509
FLJ43489	1.94291	8.17579	9.07567	1.89652e-13	3.13391e-12	20.2398
C16orf82	-1.95626	4.96618	-9.07439	1.90673e-13	3.14849e-12	20.2345
LOC100506821	-1.81305	5.58217	-9.07379	1.91158e-13	3.15418e-12	20.232
SLC24A4	-1.5585	3.97448	-9.07127	1.93207e-13	3.18566e-12	20.2214
LOC100505851	-3.06977	4.0044	-9.0709	1.93505e-13	3.18823e-12	20.2199
LOC285593	-1.86586	4.45744	-9.07045	1.93872e-13	3.19195e-12	20.218
PRSS38	-1.56158	3.74686	-9.06916	1.94935e-13	3.20711e-12	20.2126
NHLH2	-1.32401	2.98558	-9.06878	1.95246e-13	3.20989e-12	20.2111
SAA3P	-1.70394	4.90827	-9.06807	1.95831e-13	3.21513e-12	20.2081
LOC145845	-2.2357	4.15322	-9.068	1.9589e-13	3.21513e-12	20.2078
OR1D5	-1.44615	5.43787	-9.06701	1.96708e-13	3.22453e-12	20.2037
C12orf77	-2.41932	3.85298	-9.06663	1.9703e-13	3.22745e-12	20.2021
ELSPBP1	-1.01657	3.3155	-9.06443	1.98863e-13	3.25512e-12	20.1929
PPOX	2.25081	8.90972	9.06396	1.99261e-13	3.25927e-12	20.1909
KRTAP9-1	-1.84983	5.1553	-9.06281	2.00227e-13	3.26796e-12	20.1862
KRTAP9-6	-1.84983	5.1553	-9.06281	2.00227e-13	3.26796e-12	20.1862
KRTAP9-7	-1.84983	5.1553	-9.06281	2.00227e-13	3.26796e-12	20.1862
OR7C2	-1.23818	3.56925	-9.0619	2.00999e-13	3.27819e-12	20.1824
TXNDC2	-1.28491	4.64759	-9.06145	2.01381e-13	3.28204e-12	20.1805
SLC10A6	-1.76586	4.55873	-9.06006	2.02566e-13	3.29897e-12	20.1747
CHADL	-1.28883	6.03566	-9.05825	2.04125e-13	3.32197e-12	20.1671
LOC100508383	-1.5162	5.06663	-9.05668	2.0548e-13	3.3416e-12	20.1606
LOC100130051	-1.29463	3.99788	-9.05456	2.07325e-13	3.36808e-12	20.1517
CCL16	-1.69312	3.30297	-9.05267	2.08986e-13	3.39128e-12	20.1438
FAM123C	-1.9676	4.67439	-9.05066	2.10767e-13	3.41772e-12	20.1354
ST6GALNAC1	4.18588	7.31383	9.04723	2.13844e-13	3.46514e-12	20.1211
INGX	-2.14618	3.89665	-9.04653	2.1448e-13	3.47295e-12	20.1182
ZNF182	2.3593	7.63502	9.04225	2.18387e-13	3.53147e-12	20.1003
SPANXA1	-1.68897	3.94649	-9.04206	2.18564e-13	3.53147e-12	20.0995
SPANXA2	-1.68897	3.94649	-9.04206	2.18564e-13	3.53147e-12	20.0995
NKX6-1	-1.55006	5.70463	-9.04188	2.18729e-13	3.5316e-12	20.0988
COL18A1-AS1	-1.27069	5.47435	-9.04158	2.19002e-13	3.53173e-12	20.0975
LOC441177	-1.28819	5.17379	-9.04153	2.1905e-13	3.53173e-12	20.0973
LOC100507386	-1.22163	3.62142	-9.04103	2.19519e-13	3.53635e-12	20.0952
LOC390760	-1.18058	4.57964	-9.04089	2.1965e-13	3.53635e-12	20.0946
LOC100288069	-2.10011	6.31298	-9.04023	2.20257e-13	3.54107e-12	20.0919
LOC731275	-2.10011	6.31298	-9.04023	2.20257e-13	3.54107e-12	20.0919
UNC119	1.55846	6.471	9.03971	2.20745e-13	3.54639e-12	20.0897
GH1	-1.518	4.82584	-9.03782	2.22508e-13	3.57216e-12	20.0818
LOC727993	-1.17603	4.00179	-9.03587	2.24355e-13	3.59926e-12	20.0737
GABPB2	-1.56529	7.3724	-9.03297	2.27112e-13	3.6409e-12	20.0616
AP2A2	-1.28712	6.26606	-9.03208	2.27974e-13	3.65212e-12	20.0579
ERP27	5.20704	7.56396	9.03002	2.29966e-13	3.68141e-12	20.0493
BIRC7	-1.85104	5.90823	-9.02874	2.31208e-13	3.69868e-12	20.0439
RHBDD2	2.15274	9.37411	9.02812	2.31815e-13	3.70576e-12	20.0413
GFI1B	-1.29255	3.63337	-9.02289	2.36991e-13	3.78582e-12	20.0195
LOC100505664	-1.97596	4.85712	-9.02257	2.37316e-13	3.78832e-12	20.0181
PATE2	-3.35184	4.84255	-9.02227	2.37616e-13	3.79044e-12	20.0169
KCP	-1.20535	5.37011	-9.02126	2.38632e-13	3.80394e-12	20.0127
CYB561	1.9547	10.132	9.02046	2.39439e-13	3.81412e-12	20.0093
LOC284751	-1.9519	5.75968	-9.02022	2.39677e-13	3.81522e-12	20.0084
DDX4	-2.40333	3.8043	-9.01625	2.43732e-13	3.87703e-12	19.9918
FLJ34690	-3.3018	5.01582	-9.01253	2.47591e-13	3.93286e-12	19.9762
DZANK1-AS1	-1.84982	5.66282	-9.01193	2.48219e-13	3.94006e-12	19.9737
FCAR	-1.88155	4.17318	-9.01029	2.49948e-13	3.96472e-12	19.9669
ZNF165	3.11788	7.03319	9.00769	2.52707e-13	4.00567e-12	19.956
C4orf11	-1.24351	3.44388	-9.00553	2.55023e-13	4.03738e-12	19.947
LOC100128343	-1.36768	5.7474	-9.00534	2.55228e-13	4.03738e-12	19.9462
KIF24	1.92127	5.15225	9.00533	2.55245e-13	4.03738e-12	19.9461
CDH15	-1.27849	6.05352	-9.00475	2.55866e-13	4.04436e-12	19.9437
PKDREJ	-1.56941	4.76236	-9.00237	2.58457e-13	4.08246e-12	19.9338
LOC728114	-1.73714	4.47897	-9.00165	2.59234e-13	4.09187e-12	19.9308
RAI1	2.59106	6.7726	9.00102	2.59929e-13	4.09997e-12	19.9282
CYP3A43	-1.39597	3.1939	-8.99678	2.64629e-13	4.16828e-12	19.9105
NCR1	-1.89293	4.9098	-8.99615	2.6533e-13	4.1764e-12	19.9078
LOC646588	-1.69255	3.93173	-8.99567	2.65874e-13	4.18205e-12	19.9058
MUC5AC	-1.4542	4.78401	-8.99508	2.66539e-13	4.18959e-12	19.9033
CBX8	1.31378	5.242	8.99429	2.6743e-13	4.20067e-12	19.9
RIPK4	3.20309	9.54022	8.994	2.67757e-13	4.20288e-12	19.8988
RDH8	-1.24941	3.63981	-8.99035	2.71909e-13	4.26508e-12	19.8836
C10orf35	2.95778	7.16331	8.98575	2.77254e-13	4.34005e-12	19.8644
IGFL4	-1.68672	4.66668	-8.98574	2.77266e-13	4.34005e-12	19.8643
OR10A4	-1.6502	4.36691	-8.98514	2.77962e-13	4.34793e-12	19.8619
WWC1	1.70084	7.47848	8.98311	2.80364e-13	4.38246e-12	19.8534
OR51V1	-2.51696	3.84121	-8.98258	2.80994e-13	4.38926e-12	19.8511
C16orf90	-1.47415	4.85642	-8.97945	2.84734e-13	4.44461e-12	19.8381
SLX1A-SULT1A3	1.41036	7.46143	8.97794	2.86551e-13	4.46389e-12	19.8318
SLX1B-SULT1A4	1.41036	7.46143	8.97794	2.86551e-13	4.46389e-12	19.8318
CYP4X1	3.66751	7.17389	8.97793	2.86563e-13	4.46389e-12	19.8317
ZNF142	1.77192	7.81443	8.97733	2.87288e-13	4.4721e-12	19.8292
SNTG2	-1.89052	4.24326	-8.97562	2.89381e-13	4.50157e-12	19.8221
KCTD4	-1.14258	2.88971	-8.97483	2.90342e-13	4.51238e-12	19.8188
MYPOP	1.76026	6.48902	8.97472	2.90476e-13	4.51238e-12	19.8183
ASB18	-1.34128	3.97491	-8.97376	2.91657e-13	4.5276e-12	19.8143
HORMAD2	-2.75682	4.38589	-8.97185	2.9402e-13	4.56115e-12	19.8063
SLC2A7	-1.01167	3.2772	-8.96766	2.99278e-13	4.63952e-12	19.7888
SMPDL3B	2.17772	6.9062	8.96651	3.00736e-13	4.65628e-12	19.784
HNRNPA1P27	-3.24684	6.86806	-8.96648	3.00771e-13	4.65628e-12	19.7839
CXorf56	-1.22124	7.80245	-8.96381	3.04188e-13	4.70272e-12	19.7727
LOC728024	-1.22124	7.80245	-8.96381	3.04188e-13	4.70272e-12	19.7727
HIRA	3.14372	8.38891	8.96307	3.05144e-13	4.71427e-12	19.7696
RBAK	1.75296	6.07639	8.96284	3.05437e-13	4.71557e-12	19.7687
MST1	2.93973	8.46761	8.96148	3.07198e-13	4.73872e-12	19.763
C11orf30	1.77782	6.74916	8.96136	3.07357e-13	4.73872e-12	19.7625
LOC400558	-1.44995	4.93164	-8.96002	3.09096e-13	4.76228e-12	19.7569
UBTFL1	-2.13785	2.91428	-8.95958	3.09668e-13	4.76783e-12	19.7551
LOC729454	-2.17506	2.68451	-8.9586	3.10955e-13	4.78439e-12	19.751
TAS2R4	-1.525	4.22811	-8.95628	3.14024e-13	4.8283e-12	19.7413
CRYBB3	-1.84878	5.82261	-8.95538	3.15212e-13	4.84327e-12	19.7375
LOC100287704	-2.67914	3.38475	-8.94752	3.25866e-13	5.00356e-12	19.7047
TNAP	-2.84146	6.38073	-8.94727	3.26208e-13	5.00541e-12	19.7036
NSUN7	3.19898	7.32277	8.94622	3.2766e-13	5.02427e-12	19.6992
LOC645676	2.23298	7.15872	8.94449	3.30072e-13	5.05782e-12	19.692
KRBOX1-AS1	-3.53773	4.96151	-8.94379	3.3104e-13	5.0692e-12	19.6891
LOC255187	-1.8876	3.92142	-8.94303	3.32115e-13	5.08221e-12	19.6859
ONECUT1	-2.14151	4.08331	-8.93937	3.37282e-13	5.15779e-12	19.6706
RNU6ATAC	-2.85866	6.05153	-8.9363	3.41694e-13	5.22172e-12	19.6578
LINC00315	-1.23271	5.52329	-8.93612	3.41957e-13	5.2222e-12	19.657
KCNH4	-1.65111	5.41368	-8.93523	3.43237e-13	5.2382e-12	19.6533
WDR19	2.97283	7.50797	8.93309	3.46364e-13	5.28234e-12	19.6444
CACNG4	3.2159	7.07972	8.932	3.47964e-13	5.30316e-12	19.6398
LOC100134015	-1.44425	4.17948	-8.92875	3.52782e-13	5.37295e-12	19.6262
LOC285696	-3.17558	5.33361	-8.92823	3.53557e-13	5.37642e-12	19.624
ARHGAP8	2.97799	8.51202	8.92812	3.53724e-13	5.37642e-12	19.6236
PRR5-ARHGAP8	2.97799	8.51202	8.92812	3.53724e-13	5.37642e-12	19.6236
CAMKK1	-1.46376	6.14734	-8.9277	3.54343e-13	5.3822e-12	19.6219
IGLON5	-1.27885	4.50911	-8.92702	3.55362e-13	5.39404e-12	19.619
ZNF784	1.86378	6.74442	8.92664	3.55931e-13	5.39905e-12	19.6174
HNRNPU-AS1	2.34837	8.93803	8.92596	3.56969e-13	5.41115e-12	19.6146
COL9A2	4.16909	8.19096	8.9249	3.58565e-13	5.4317e-12	19.6101
EMILIN3	2.65536	7.92147	8.92324	3.61096e-13	5.46637e-12	19.6032
MIR595	-1.86322	5.11843	-8.91742	3.70089e-13	5.59874e-12	19.5789
CTC1	1.57135	6.48346	8.91545	3.73186e-13	5.64181e-12	19.5706
TRAPPC6A	2.12596	8.11707	8.91404	3.75417e-13	5.67174e-12	19.5647
IMMP1L	-1.74119	7.25464	-8.91385	3.75715e-13	5.67194e-12	19.564
RNF135	2.10862	8.80275	8.91371	3.75933e-13	5.67194e-12	19.5634
LOC285191	-1.73969	5.96268	-8.90828	3.84661e-13	5.79401e-12	19.5407
SLC12A7	2.76401	8.93936	8.90487	3.90251e-13	5.87225e-12	19.5264
MTL5	2.33196	7.98981	8.90469	3.90557e-13	5.87293e-12	19.5257
TRIM66	1.50609	5.24412	8.90173	3.95475e-13	5.93898e-12	19.5133
ATF6B	1.31924	8.66147	8.90087	3.96911e-13	5.9526e-12	19.5097
FGF5	-2.84778	4.47639	-8.89945	3.99295e-13	5.98439e-12	19.5038
OR10V1	-1.04578	2.95522	-8.89658	4.04174e-13	6.05349e-12	19.4918
CYP1A2	-2.00301	5.77956	-8.89484	4.07157e-13	6.09412e-12	19.4845
ABHD11	1.98983	9.45123	8.89272	4.1084e-13	6.14516e-12	19.4756
TMEM8C	-1.03104	4.23181	-8.89193	4.122e-13	6.16142e-12	19.4723
ZNF707	1.63278	6.1484	8.89093	4.13958e-13	6.18361e-12	19.4681
KRTAP10-5	-1.74977	4.6105	-8.88955	4.16382e-13	6.21569e-12	19.4624
POU2F2	-1.88647	6.94454	-8.88927	4.16871e-13	6.21887e-12	19.4612
LCE2A	-1.42955	4.74648	-8.88793	4.1924e-13	6.25009e-12	19.4556
FLJ38773	-2.69183	5.58306	-8.88593	4.22798e-13	6.29896e-12	19.4473
AMN	-1.06322	5.16675	-8.88458	4.25227e-13	6.33097e-12	19.4416
LOC100506639	1.30571	5.61494	8.88248	4.29021e-13	6.38325e-12	19.4328
RPS14P3	-1.68776	6.85618	-8.88198	4.29919e-13	6.39238e-12	19.4307
C12orf12	-1.44311	3.29412	-8.88131	4.31138e-13	6.40628e-12	19.4279
CSNK1A1P1	-2.27738	4.88013	-8.87887	4.35624e-13	6.46869e-12	19.4177
LOC100129175	-1.8222	4.31924	-8.87678	4.39483e-13	6.5217e-12	19.409
MAGEF1	1.73362	10.7291	8.87651	4.39981e-13	6.52479e-12	19.4079
HMX1	-1.21338	5.88227	-8.87609	4.40775e-13	6.53228e-12	19.4061
DMKN	2.66968	9.36959	8.87479	4.43196e-13	6.56385e-12	19.4007
ZNF836	1.58386	6.07898	8.87069	4.50959e-13	6.67444e-12	19.3835
FLJ46446	-3.31645	5.94773	-8.86847	4.55204e-13	6.72843e-12	19.3743
LOC100132741	-3.31645	5.94773	-8.86847	4.55204e-13	6.72843e-12	19.3743
TRIM17	3.99784	5.54283	8.86382	4.64254e-13	6.84873e-12	19.3548
FAM188B2	-1.68313	4.20598	-8.86233	4.67178e-13	6.88736e-12	19.3486
UNC45B	-1.42639	2.69604	-8.85877	4.74279e-13	6.98748e-12	19.3337
AHNAK2	4.48136	8.84338	8.8569	4.78041e-13	7.03831e-12	19.3259
CDC42SE1	1.84832	7.10731	8.85619	4.7947e-13	7.05475e-12	19.3229
SUSD3	4.18394	8.71888	8.8546	4.8271e-13	7.09374e-12	19.3163
NR2F6	1.32119	7.36775	8.85443	4.83056e-13	7.09374e-12	19.3156
KRTAP5-8	-1.55553	5.23056	-8.85443	4.83063e-13	7.09374e-12	19.3155
DOM3Z	1.50852	9.03281	8.85344	4.85095e-13	7.11894e-12	19.3114
RNASET2	1.33654	7.76102	8.85184	4.88381e-13	7.1532e-12	19.3047
LOC100505928	-1.21066	4.18261	-8.85165	4.88774e-13	7.1543e-12	19.3039
FGF3	-1.90659	6.41346	-8.84926	4.9374e-13	7.2223e-12	19.2939
TMEM178	2.8036	6.67475	8.84664	4.99256e-13	7.29827e-12	19.2829
NOL4	-2.95689	4.51894	-8.84472	5.03329e-13	7.35303e-12	19.2749
IWS1	1.68738	8.53236	8.84117	5.10935e-13	7.45932e-12	19.2601
SLC5A2	1.74791	6.13206	8.84098	5.11355e-13	7.46062e-12	19.2593
INTS5	1.81767	7.99222	8.83741	5.19138e-13	7.56928e-12	19.2443
LINC00243	-1.70917	4.6745	-8.8368	5.20482e-13	7.58398e-12	19.2418
GATSL3	1.85737	5.66714	8.83629	5.21592e-13	7.59127e-12	19.2397
TRIM29	4.93063	8.1898	8.83626	5.21656e-13	7.59127e-12	19.2396
LINC00303	-2.28977	4.08248	-8.83537	5.23625e-13	7.61502e-12	19.2358
ZBED2	4.89268	7.68215	8.83398	5.2671e-13	7.65494e-12	19.23
PNMA6A	-1.25911	5.17127	-8.83381	5.27096e-13	7.65561e-12	19.2293
VASN	1.95255	7.45786	8.83183	5.31532e-13	7.71509e-12	19.221
DKFZp686O1327	-2.06112	3.16178	-8.83095	5.3352e-13	7.73896e-12	19.2173
NLRP6	-1.43978	4.58661	-8.82945	5.36921e-13	7.78329e-12	19.2111
SVOPL	3.30158	5.74568	8.82694	5.42648e-13	7.86125e-12	19.2006
CA5BP1	-1.46836	7.87833	-8.82585	5.45165e-13	7.89265e-12	19.196
CACNG2	-2.00976	5.33444	-8.82524	5.46558e-13	7.90774e-12	19.1935
PDCD11	1.3374	7.43842	8.8248	5.47588e-13	7.91756e-12	19.1916
ACTL9	-1.11071	5.38261	-8.82325	5.51186e-13	7.96448e-12	19.1851
ARFIP2	1.25705	8.72899	8.82105	5.5635e-13	8.03396e-12	19.1759
HOXC8	-2.88775	6.21575	-8.82066	5.57259e-13	8.04193e-12	19.1743
C5orf48	-1.91958	3.51421	-8.82006	5.58675e-13	8.0572e-12	19.1718
CELA2B	-1.29214	4.95807	-8.8178	5.64055e-13	8.12961e-12	19.1623
OR7E19P	-2.708	4.66707	-8.81621	5.67864e-13	8.17927e-12	19.1557
LOC643962	-1.0916	2.496	-8.81487	5.71072e-13	8.22023e-12	19.1501
ALDOAP2	-4.36642	5.82127	-8.81397	5.73262e-13	8.24649e-12	19.1463
RNF123	2.11172	7.87928	8.81111	5.80235e-13	8.34148e-12	19.1344
HCLS1	4.03182	7.54393	8.80896	5.85549e-13	8.41251e-12	19.1254
LRRC37BP1	-1.23418	6.01839	-8.80541	5.94407e-13	8.53434e-12	19.1105
SNRNP35	1.89155	9.24129	8.80357	5.9905e-13	8.59554e-12	19.1028
JMJD7-PLA2G4B	2.35495	6.64296	8.80274	6.0117e-13	8.61498e-12	19.0993
PLA2G4B	2.35495	6.64296	8.80274	6.0117e-13	8.61498e-12	19.0993
PEX1	1.75432	7.51404	8.80199	6.03078e-13	8.63684e-12	19.0962
ATP2B4	2.05543	10.8432	8.80065	6.06515e-13	8.68056e-12	19.0906
PNPLA5	-1.39102	4.44603	-8.80034	6.073e-13	8.68628e-12	19.0893
MYOG	-2.01489	5.73371	-8.79847	6.12136e-13	8.7499e-12	19.0815
CCDC88C	1.4537	5.48093	8.79796	6.13458e-13	8.76324e-12	19.0793
TPRA1	1.1095	5.72748	8.79448	6.22552e-13	8.88752e-12	19.0648
ARHGEF11	1.8549	8.8546	8.79281	6.26985e-13	8.94515e-12	19.0578
FLJ40448	-1.871	5.23805	-8.79131	6.30967e-13	8.99059e-12	19.0515
LCN1	-1.95251	5.56641	-8.79113	6.31444e-13	8.9917e-12	19.0508
LOC541473	-2.68214	4.93201	-8.79091	6.3204e-13	8.99451e-12	19.0498
KCNK7	-1.55438	5.80919	-8.78906	6.36994e-13	9.0593e-12	19.0421
FAM57B	-1.4299	5.76487	-8.78662	6.4363e-13	9.14791e-12	19.0319
GTSF1L	-1.51014	4.09183	-8.78642	6.44156e-13	9.14961e-12	19.0311
AP4E1	-1.21526	8.43166	-8.78597	6.45391e-13	9.16138e-12	19.0292
CTNS	1.90669	7.13211	8.78538	6.46996e-13	9.17839e-12	19.0267
RPTOR	1.5554	6.35453	8.78179	6.56911e-13	9.31319e-12	19.0117
SGPL1	1.67007	10.7208	8.78052	6.60454e-13	9.35754e-12	19.0064
OR4K14	-1.701	4.20979	-8.7801	6.61629e-13	9.3683e-12	19.0046
WDPCP	1.63103	6.40967	8.77463	6.77142e-13	9.57594e-12	18.9817
SLC27A3	2.10149	8.53286	8.7738	6.79502e-13	9.60329e-12	18.9783
BGLAP	1.65344	7.12551	8.77287	6.82195e-13	9.6353e-12	18.9744
LOC541467	-1.37871	4.51464	-8.77219	6.84166e-13	9.6571e-12	18.9715
HPS3	2.31002	8.52846	8.76996	6.90645e-13	9.74246e-12	18.9622
SPANXA2-OT1	-2.34267	4.66779	-8.76899	6.93506e-13	9.7767e-12	18.9581
LOC100507918	-1.5511	5.17667	-8.76816	6.95931e-13	9.80476e-12	18.9547
AQP12A	-1.78876	5.75097	-8.76444	7.06976e-13	9.95415e-12	18.9391
CMTM8	2.83471	7.86287	8.7564	7.31477e-13	1.02927e-11	18.9054
C1orf229	-2.11418	6.05512	-8.75493	7.36021e-13	1.03502e-11	18.8993
FAM164C	2.53294	6.64356	8.75404	7.38792e-13	1.03827e-11	18.8956
LOC401321	1.61062	4.65852	8.75332	7.41079e-13	1.04083e-11	18.8925
KAT8	2.18452	8.08613	8.75259	7.4335e-13	1.04337e-11	18.8895
LRP3	-1.59793	7.31438	-8.75226	7.44388e-13	1.04418e-11	18.8881
MRAP	-1.42522	3.85521	-8.75102	7.48325e-13	1.04905e-11	18.8829
HIATL2	-2.04584	5.64171	-8.75046	7.50101e-13	1.05089e-11	18.8806
CYHR1	1.52335	7.83556	8.74999	7.51581e-13	1.05231e-11	18.8786
C7orf45	-1.31918	2.77481	-8.74973	7.52414e-13	1.05282e-11	18.8775
SNORA74B	-1.07411	4.9289	-8.74883	7.5529e-13	1.05619e-11	18.8738
RAD51B	-1.64326	5.86096	-8.74699	7.61204e-13	1.0638e-11	18.8661
C14orf82	-2.33547	4.88132	-8.74158	7.78838e-13	1.08777e-11	18.8434
IGSF8	2.71603	8.09944	8.74042	7.82665e-13	1.09244e-11	18.8386
LOC100130547	-1.74337	5.8003	-8.73994	7.84267e-13	1.094e-11	18.8366
SPRR2E	-1.91192	5.63791	-8.73743	7.92626e-13	1.10497e-11	18.8261
SLC17A6	-3.09586	4.1754	-8.73563	7.98716e-13	1.11278e-11	18.8185
HNRNPA1	-1.2966	9.75962	-8.73331	8.06576e-13	1.12303e-11	18.8088
FAM194A	-1.68207	3.54037	-8.73288	8.08072e-13	1.12442e-11	18.807
LOC645895	-1.15372	5.34912	-8.7324	8.09721e-13	1.12602e-11	18.805
FLJ45482	-2.41414	5.52901	-8.73166	8.12237e-13	1.12882e-11	18.8019
LOC100133669	-2.65164	6.09904	-8.72805	8.24754e-13	1.14551e-11	18.7868
DUSP28	1.38295	6.52327	8.72705	8.28262e-13	1.14953e-11	18.7826
LOC100509498	3.0138	6.82819	8.72694	8.28661e-13	1.14953e-11	18.7821
LOC100506518	-1.59859	6.75447	-8.72658	8.29913e-13	1.15055e-11	18.7806
SEPT7L	-1.65654	5.04426	-8.725	8.355e-13	1.15759e-11	18.774
GPR27	-1.08807	5.34142	-8.71941	8.55495e-13	1.18456e-11	18.7506
SHC4	-2.57963	4.84554	-8.71729	8.63205e-13	1.19377e-11	18.7418
NOTO	-1.09393	4.84521	-8.71687	8.64749e-13	1.19518e-11	18.74
PHC3	1.62661	8.331	8.71557	8.69511e-13	1.20102e-11	18.7346
TTLL13	-2.15048	5.23188	-8.71444	8.73714e-13	1.20609e-11	18.7298
EXOC7	1.60904	8.03639	8.71217	8.82153e-13	1.21699e-11	18.7203
SGCA	-1.65034	5.80051	-8.71057	8.88123e-13	1.22448e-11	18.7136
OR56B4	-1.86739	3.59163	-8.70953	8.92065e-13	1.22916e-11	18.7093
KIR3DX1	-1.92882	5.42048	-8.70853	8.95847e-13	1.23362e-11	18.7051
PTPRA	1.67942	9.35125	8.70684	9.02288e-13	1.24173e-11	18.698
C14orf86	-2.07881	4.82967	-8.70573	9.06536e-13	1.24682e-11	18.6934
PLEKHM2	1.49747	7.0432	8.70075	9.25865e-13	1.27263e-11	18.6725
FNDC1	4.35433	8.67829	8.69959	9.30411e-13	1.2781e-11	18.6677
TREX2	-1.53486	5.955	-8.69729	9.39534e-13	1.28984e-11	18.658
GPR97	-1.73249	6.41625	-8.69459	9.50354e-13	1.3039e-11	18.6467
C20orf160	2.51179	5.4843	8.69418	9.51971e-13	1.30533e-11	18.645
PIWIL2	-1.98489	3.78191	-8.69286	9.5733e-13	1.31188e-11	18.6395
LOC100506534	-1.27016	3.37423	-8.69169	9.62097e-13	1.31681e-11	18.6346
HOXB1	-1.60065	5.29454	-8.69001	9.68961e-13	1.3246e-11	18.6276
DEFB114	-4.29168	4.58681	-8.68608	9.85221e-13	1.34601e-11	18.6111
KRT35	-1.08276	4.72767	-8.68517	9.89018e-13	1.35038e-11	18.6073
TAG	-1.85942	3.12981	-8.68429	9.9274e-13	1.35326e-11	18.6036
PACS2	1.41311	7.54134	8.68424	9.92927e-13	1.35326e-11	18.6034
COPG2IT1	3.0677	6.32798	8.68319	9.97376e-13	1.3585e-11	18.599
TRAF3IP1	1.45323	8.72263	8.68196	1.00258e-12	1.36477e-11	18.5938
KREMEN1	-1.41106	6.05619	-8.6808	1.00751e-12	1.37066e-11	18.589
LOC100129534	1.70391	5.8269	8.67709	1.02346e-12	1.39068e-11	18.5735
RWDD2A	2.08683	6.41761	8.67709	1.02347e-12	1.39068e-11	18.5735
FLJ45340	-1.5767	7.16244	-8.67669	1.02518e-12	1.39217e-11	18.5718
PPP1R26	2.16808	9.26709	8.67588	1.02875e-12	1.39617e-11	18.5684
NUP210	2.07665	8.06493	8.67474	1.03372e-12	1.40208e-11	18.5636
MYO6	1.64423	8.57056	8.67119	1.04938e-12	1.42246e-11	18.5488
ZNF335	-1.10121	7.5579	-8.66922	1.05818e-12	1.43267e-11	18.5405
APOL5	-1.89872	4.39577	-8.66841	1.0618e-12	1.43671e-11	18.5371
LOC283214	-1.86384	4.11344	-8.66773	1.06487e-12	1.44001e-11	18.5343
HIGD2B	-1.1649	4.98831	-8.66641	1.07084e-12	1.44721e-11	18.5287
C9	-3.16606	4.41785	-8.66434	1.08028e-12	1.45908e-11	18.5201
LOC644669	-2.03496	4.29253	-8.6641	1.08137e-12	1.45969e-11	18.5191
C6orf136	2.04166	7.71616	8.66217	1.09027e-12	1.47082e-11	18.511
C22orf33	-1.49376	6.35489	-8.66166	1.09262e-12	1.47311e-11	18.5089
C2orf71	-1.38981	4.66126	-8.66129	1.09434e-12	1.47454e-11	18.5073
FAM71D	-1.87211	3.12647	-8.65961	1.10215e-12	1.48419e-11	18.5003
ANKRD26P3	-1.72816	3.54052	-8.65947	1.10281e-12	1.48419e-11	18.4997
GPR173	2.13111	6.77342	8.65754	1.11184e-12	1.49544e-11	18.4916
FGF8	-1.2868	5.21505	-8.65671	1.11578e-12	1.49969e-11	18.4881
SEPHS1P1	-1.06768	8.7556	-8.65612	1.11854e-12	1.49969e-11	18.4857
LOC723805	-1.46505	4.13174	-8.65612	1.11854e-12	1.49969e-11	18.4857
PPIAL4D	-2.0467	2.88606	-8.65603	1.11898e-12	1.49969e-11	18.4853
PPIAL4E	-2.0467	2.88606	-8.65603	1.11898e-12	1.49969e-11	18.4853
PPIAL4F	-2.0467	2.88606	-8.65603	1.11898e-12	1.49969e-11	18.4853
LOC100507291	1.89497	6.67752	8.65568	1.12065e-12	1.50103e-11	18.4838
C7orf69	-3.74834	5.87462	-8.65551	1.12146e-12	1.50123e-11	18.4831
TTC30A	2.50027	7.09782	8.65505	1.12364e-12	1.50325e-11	18.4812
C14orf165	-1.37934	3.76307	-8.65437	1.1269e-12	1.50671e-11	18.4783
ELAVL4	-2.94361	5.06772	-8.65326	1.1322e-12	1.51291e-11	18.4737
NKAPL	-1.24682	3.57772	-8.651	1.1431e-12	1.52476e-11	18.4642
LOC100507599	2.13765	7.43282	8.65012	1.14736e-12	1.52955e-11	18.4605
FCGBP	4.49633	8.87904	8.64789	1.15826e-12	1.54317e-11	18.4512
FLJ44790	-1.60391	3.8451	-8.64762	1.15957e-12	1.54399e-11	18.4501
PPIAL4G	-1.78622	4.04924	-8.64569	1.16913e-12	1.5558e-11	18.442
GP1BA	-1.93021	4.53233	-8.64445	1.17525e-12	1.56303e-11	18.4368
C19orf33	3.49595	9.57053	8.64319	1.18155e-12	1.57048e-11	18.4315
BCAM	2.17029	7.39828	8.64275	1.18375e-12	1.57248e-11	18.4297
LOC732275	-1.32818	3.62945	-8.64131	1.19098e-12	1.58023e-11	18.4237
ATP5EP2	-1.20169	7.90542	-8.64076	1.19379e-12	1.58301e-11	18.4213
TMEM138	1.94866	6.86803	8.63968	1.19925e-12	1.58933e-11	18.4168
LOC729570	1.55651	8.24199	8.63914	1.202e-12	1.59135e-11	18.4146
OR8S1	-1.05001	3.98459	-8.6391	1.20219e-12	1.59135e-11	18.4144
LOC285205	-2.09423	5.74296	-8.63862	1.20465e-12	1.59366e-11	18.4124
ANKRD36BP1	-1.96842	4.88591	-8.63804	1.20761e-12	1.59665e-11	18.41
CST11	-1.74451	5.09803	-8.63447	1.22606e-12	1.62009e-11	18.395
METTL11B	-2.026	5.11439	-8.63138	1.24219e-12	1.64044e-11	18.3821
FGF7	-1.82934	6.06125	-8.63078	1.24537e-12	1.64176e-11	18.3795
KGFLP1	-1.82934	6.06125	-8.63078	1.24537e-12	1.64176e-11	18.3795
KGFLP2	-1.82934	6.06125	-8.63078	1.24537e-12	1.64176e-11	18.3795
PRAMEF18	-3.01206	4.06206	-8.62923	1.25356e-12	1.64967e-11	18.3731
PRAMEF19	-3.01206	4.06206	-8.62923	1.25356e-12	1.64967e-11	18.3731
PRAMEF3	-3.01206	4.06206	-8.62923	1.25356e-12	1.64967e-11	18.3731
ARF5	1.41361	9.75715	8.62755	1.26252e-12	1.66048e-11	18.366
CLNK	-3.02441	4.53174	-8.62396	1.2819e-12	1.685e-11	18.351
FLJ20518	-3.8167	4.0271	-8.62162	1.29463e-12	1.69679e-11	18.3412
FRG2	-3.8167	4.0271	-8.62162	1.29463e-12	1.69679e-11	18.3412
FRG2C	-3.8167	4.0271	-8.62162	1.29463e-12	1.69679e-11	18.3412
LOC100288255	-3.8167	4.0271	-8.62162	1.29463e-12	1.69679e-11	18.3412
LOC651959	-3.8167	4.0271	-8.62162	1.29463e-12	1.69679e-11	18.3412
TSPEAR	-1.31127	3.55834	-8.6177	1.31636e-12	1.7234e-11	18.3248
GALNT14	3.28869	7.51335	8.61768	1.31647e-12	1.7234e-11	18.3247
TLR2	2.50972	7.30434	8.61464	1.33355e-12	1.74476e-11	18.3119
MYLK2	-1.31175	6.07034	-8.60954	1.36268e-12	1.7808e-11	18.2906
ATXN7L3	1.6119	9.09897	8.60639	1.38095e-12	1.80363e-11	18.2774
C11orf39	-1.22026	3.58227	-8.60337	1.39875e-12	1.82582e-11	18.2648
TTC31	2.18678	8.49984	8.60055	1.41556e-12	1.8467e-11	18.253
HIATL1	-1.55744	7.21036	-8.59981	1.42004e-12	1.85147e-11	18.2498
VSTM2B	-1.57589	4.45065	-8.59952	1.42181e-12	1.85271e-11	18.2486
ATAT1	1.90115	7.52598	8.59934	1.42288e-12	1.85303e-11	18.2479
C1orf74	2.32897	6.6496	8.59838	1.42868e-12	1.85951e-11	18.2438
CAPN10	1.54782	6.9729	8.59511	1.44864e-12	1.88331e-11	18.2301
LOC286071	2.32633	6.47773	8.59316	1.46061e-12	1.89779e-11	18.222
RHBDF2	2.08645	9.06698	8.59248	1.46484e-12	1.90218e-11	18.2191
IKBKE	1.4274	5.46223	8.59091	1.47462e-12	1.91378e-11	18.2126
WDR33	1.09101	7.37298	8.58917	1.48552e-12	1.92682e-11	18.2053
LRRC16B	-1.47452	5.92482	-8.58865	1.48884e-12	1.93001e-11	18.2031
UTS2	-1.7326	3.46856	-8.58718	1.49813e-12	1.94095e-11	18.1969
RHPN2	2.03305	10.92	8.58635	1.50341e-12	1.94666e-11	18.1935
FLJ43903	-1.56624	4.42081	-8.58621	1.50433e-12	1.94673e-11	18.1929
RAX2	-2.17558	7.18825	-8.58411	1.51773e-12	1.96295e-11	18.1841
TBCC	2.65127	7.56603	8.58364	1.52076e-12	1.96575e-11	18.1821
SNORA2B	-2.4774	4.37061	-8.58211	1.53065e-12	1.97711e-11	18.1757
ST13	-1.11864	9.26852	-8.58201	1.5313e-12	1.97711e-11	18.1753
KRT16P3	-1.14487	5.18754	-8.58103	1.53768e-12	1.98421e-11	18.1712
AAA1	-1.2754	3.62073	-8.58014	1.54351e-12	1.98968e-11	18.1674
SMO	2.88337	7.89152	8.58011	1.54374e-12	1.98968e-11	18.1673
TTBK2	-1.246	5.07764	-8.57998	1.54457e-12	1.98968e-11	18.1668
RNF151	-1.36908	5.98539	-8.57956	1.5473e-12	1.99207e-11	18.165
OR11H1	-3.01658	4.46583	-8.57785	1.55858e-12	2.00315e-11	18.1578
OR11H12	-3.01658	4.46583	-8.57785	1.55858e-12	2.00315e-11	18.1578
OR11H2	-3.01658	4.46583	-8.57785	1.55858e-12	2.00315e-11	18.1578
ZNF818P	2.37395	5.01554	8.57509	1.57695e-12	2.0256e-11	18.1463
MEX3D	1.77691	5.98964	8.57485	1.5785e-12	2.02612e-11	18.1453
LOC202781	2.17916	6.30833	8.57476	1.57914e-12	2.02612e-11	18.1449
ZMYND15	1.97921	5.45166	8.57434	1.58196e-12	2.02857e-11	18.1431
DND1	-1.30767	6.7424	-8.57351	1.58754e-12	2.03458e-11	18.1397
ZNF607	2.03005	7.19532	8.57237	1.59521e-12	2.04297e-11	18.1349
FLJ37644	-2.61967	4.51341	-8.57227	1.5959e-12	2.04297e-11	18.1345
CRIP3	-1.71848	5.68896	-8.57186	1.59864e-12	2.04531e-11	18.1328
ELAVL2	-2.19813	4.21572	-8.57136	1.60203e-12	2.04849e-11	18.1307
KRTAP23-1	-1.09598	3.90399	-8.57109	1.60392e-12	2.04974e-11	18.1295
LOC100505947	-1.45723	3.491	-8.56963	1.61381e-12	2.06122e-11	18.1234
RPL23AP64	-1.6916	3.30875	-8.56939	1.61546e-12	2.06216e-11	18.1224
CSN2	-1.06184	4.6245	-8.5678	1.62643e-12	2.07499e-11	18.1157
PNKP	2.02346	8.65121	8.56655	1.63503e-12	2.08477e-11	18.1105
C20orf61	-1.02069	3.17605	-8.56636	1.63639e-12	2.08522e-11	18.1097
DHRS4L2	1.37184	7.739	8.56624	1.63723e-12	2.08522e-11	18.1092
ZBTB25	1.4636	5.8533	8.5657	1.64098e-12	2.08883e-11	18.1069
C1orf100	-2.31426	4.37842	-8.56544	1.64279e-12	2.08995e-11	18.1059
ZNF567	1.78698	5.52463	8.56337	1.65723e-12	2.10713e-11	18.0972
P2RY2	1.97466	5.2664	8.56322	1.65832e-12	2.10732e-11	18.0966
PHF6	-1.14562	6.78966	-8.56296	1.66016e-12	2.10848e-11	18.0955
EPOR	2.38695	7.66025	8.55974	1.68293e-12	2.13619e-11	18.082
ZNF473	1.80348	6.54159	8.55898	1.68841e-12	2.14194e-11	18.0788
FLNB-AS1	-1.40607	4.5617	-8.55882	1.68952e-12	2.14214e-11	18.0781
TUBA3C	-1.16633	5.57403	-8.55841	1.69243e-12	2.14463e-11	18.0764
PTPN1	1.37409	7.95679	8.55631	1.7076e-12	2.16264e-11	18.0676
PKP4	1.13187	9.57721	8.55437	1.72168e-12	2.17803e-11	18.0595
ZNF691	2.0688	7.61005	8.55207	1.73854e-12	2.19812e-11	18.0499
PSD4	1.46692	7.03051	8.55136	1.74379e-12	2.20352e-11	18.0469
MT4	-1.48001	4.33459	-8.5508	1.74798e-12	2.20758e-11	18.0445
C22orf37	-1.44186	4.06359	-8.54701	1.77624e-12	2.24202e-11	18.0287
MGC14436	-1.14887	4.1304	-8.54536	1.78871e-12	2.2565e-11	18.0218
SORT1	2.69356	9.39661	8.54354	1.80258e-12	2.27162e-11	18.0141
C7orf29	2.93041	6.39222	8.54353	1.80272e-12	2.27162e-11	18.0141
FAM154A	-1.96421	5.81315	-8.54265	1.80944e-12	2.27882e-11	18.0104
LRRC37A3	3.12571	7.72395	8.54214	1.8133e-12	2.28242e-11	18.0083
LECT2	-3.19139	5.53224	-8.54048	1.82616e-12	2.29732e-11	18.0013
GRIK1	-1.2107	4.53505	-8.53691	1.85403e-12	2.33108e-11	17.9863
ST7-AS1	2.12038	6.4445	8.53543	1.86565e-12	2.34438e-11	17.9802
LOC100507066	-2.6481	4.03598	-8.53409	1.87627e-12	2.35511e-11	17.9745
TMEM219	1.37865	10.4663	8.53315	1.88379e-12	2.36306e-11	17.9706
SLC36A2	-1.78042	4.02284	-8.53304	1.88471e-12	2.36306e-11	17.9701
LOC285456	-1.1135	2.79306	-8.53278	1.88671e-12	2.36426e-11	17.9691
MEIS3	-1.5174	6.44289	-8.53196	1.89334e-12	2.37124e-11	17.9656
RPS18P9	-1.41995	8.2513	-8.5309	1.90185e-12	2.38059e-11	17.9612
BRD9	1.43593	7.58828	8.52997	1.90938e-12	2.38868e-11	17.9573
ZNF81	1.32357	4.98189	8.52863	1.92027e-12	2.40098e-11	17.9516
C10orf122	-1.62506	5.1063	-8.52838	1.92228e-12	2.40216e-11	17.9506
OSTCP1	-2.84227	4.88468	-8.52585	1.94304e-12	2.42542e-11	17.94
NANOG	-2.56715	6.27574	-8.52443	1.95478e-12	2.43872e-11	17.934
CYLC2	-1.9584	3.21929	-8.52381	1.95993e-12	2.44379e-11	17.9314
ZNF324	1.49199	7.29235	8.5234	1.96332e-12	2.44666e-11	17.9297
DNM1	2.02979	7.18193	8.52119	1.98176e-12	2.46829e-11	17.9205
POR	1.35974	7.70068	8.51818	2.00728e-12	2.49593e-11	17.9079
MIR551B	-2.56596	6.36071	-8.51795	2.00924e-12	2.49699e-11	17.9069
FLJ46010	-4.00256	5.63788	-8.51716	2.01598e-12	2.50398e-11	17.9036
C1orf68	-1.01738	3.36308	-8.51694	2.0178e-12	2.50487e-11	17.9027
EML1	2.53264	6.44375	8.51607	2.02525e-12	2.51274e-11	17.899
C7orf53	1.98726	5.93226	8.51514	2.03328e-12	2.52132e-11	17.8951
ZNF592	1.10064	6.23676	8.51439	2.03979e-12	2.52799e-11	17.892
C20orf166	-1.37115	4.81672	-8.51305	2.05136e-12	2.54093e-11	17.8864
BAZ2A	1.00566	8.9811	8.51079	2.07114e-12	2.56404e-11	17.8769
CCT8L2	-1.14149	4.33774	-8.50951	2.08242e-12	2.57517e-11	17.8715
PSKH1	1.88171	6.39628	8.50899	2.08699e-12	2.5794e-11	17.8694
LOC100507398	1.72622	5.36933	8.50524	2.12049e-12	2.61937e-11	17.8536
RFX5	2.23223	9.12465	8.50186	2.1511e-12	2.65573e-11	17.8395
C5orf56	1.9647	5.23844	8.50041	2.16438e-12	2.67067e-11	17.8334
FFAR3	-1.07756	4.81759	-8.497	2.19592e-12	2.7081e-11	17.8191
C10orf57	1.50105	6.99489	8.49634	2.20201e-12	2.71413e-11	17.8164
SETD6	1.86968	8.59197	8.49558	2.20913e-12	2.72142e-11	17.8132
ZNF512B	1.6237	7.31695	8.49472	2.21724e-12	2.72991e-11	17.8096
SNX20	-1.03394	4.52025	-8.49362	2.22761e-12	2.73985e-11	17.805
LOC145783	2.27641	7.32275	8.4936	2.22774e-12	2.73985e-11	17.8049
MTRNR2L1	-1.01974	3.92135	-8.49327	2.2309e-12	2.74225e-11	17.8035
ABCA2	1.97883	6.97509	8.48679	2.29304e-12	2.8171e-11	17.7763
PRCC	1.21257	9.4747	8.48561	2.30456e-12	2.82849e-11	17.7714
PARP9	2.32201	8.378	8.48558	2.30482e-12	2.82849e-11	17.7713
NAB1	1.13463	9.61446	8.48288	2.33139e-12	2.85953e-11	17.76
NXN	1.59165	8.20319	8.4798	2.36208e-12	2.89403e-11	17.747
PAPOLB	-1.53529	3.53803	-8.47949	2.36518e-12	2.89625e-11	17.7457
DDRGK1	2.10195	9.09187	8.47721	2.38818e-12	2.92283e-11	17.7362
LOC100130370	-1.35514	5.09321	-8.47705	2.38978e-12	2.92321e-11	17.7355
LCA10	-1.53514	3.93445	-8.47668	2.39355e-12	2.92622e-11	17.734
MAP3K12	1.58949	8.56532	8.47567	2.40376e-12	2.93712e-11	17.7298
LOC100289058	-3.42429	5.71745	-8.47485	2.41219e-12	2.9446e-11	17.7263
RGS19	1.92083	7.95257	8.47482	2.41249e-12	2.9446e-11	17.7262
IFITM5	-1.15676	4.4215	-8.47382	2.42275e-12	2.95552e-11	17.722
HSPA7	1.84087	6.41964	8.4723	2.43846e-12	2.97307e-11	17.7156
C19orf44	1.38166	6.4474	8.47152	2.44651e-12	2.98128e-11	17.7123
C21orf91-OT1	-2.0808	4.93975	-8.4698	2.46438e-12	3.00144e-11	17.7051
LOC100506331	-3.34726	5.20661	-8.46872	2.47575e-12	3.01263e-11	17.7006
NKAIN3	-1.95952	3.98627	-8.46867	2.47624e-12	3.01263e-11	17.7004
FLJ31958	-1.44786	4.31565	-8.46783	2.48511e-12	3.02179e-11	17.6969
BICD1	1.93945	6.75132	8.46528	2.51214e-12	3.05301e-11	17.6862
C22orf26	-1.25802	5.35707	-8.46436	2.52195e-12	3.06327e-11	17.6823
GGT1	-2.19002	7.54388	-8.46172	2.55028e-12	3.08937e-11	17.6713
GGT2	-2.19002	7.54388	-8.46172	2.55028e-12	3.08937e-11	17.6713
GGT3P	-2.19002	7.54388	-8.46172	2.55028e-12	3.08937e-11	17.6713
GGTLC1	-2.19002	7.54388	-8.46172	2.55028e-12	3.08937e-11	17.6713
GGTLC2	-2.19002	7.54388	-8.46172	2.55028e-12	3.08937e-11	17.6713
KRTAP4-11	-1.058	2.57137	-8.45941	2.57545e-12	3.11651e-11	17.6616
KRTAP4-8	-1.058	2.57137	-8.45941	2.57545e-12	3.11651e-11	17.6616
KRTAP3-3	-1.32915	2.88414	-8.45902	2.57965e-12	3.11892e-11	17.66
SNORD117	-1.78596	5.82539	-8.45897	2.58021e-12	3.11892e-11	17.6598
ZNF554	1.62246	6.15437	8.45786	2.59243e-12	3.13202e-11	17.6551
FKSG49	-3.91049	6.42627	-8.45766	2.59465e-12	3.13302e-11	17.6543
KRTAP3-2	-1.23301	3.04734	-8.4545	2.6296e-12	3.17353e-11	17.641
TGM6	-1.18392	5.00761	-8.45157	2.66256e-12	3.21158e-11	17.6287
SNORD59B	-1.10089	2.53418	-8.45107	2.66819e-12	3.21666e-11	17.6266
DPY19L1P1	1.97964	6.46497	8.45028	2.67716e-12	3.22574e-11	17.6233
G6PC	-2.27766	3.43552	-8.44971	2.68359e-12	3.23177e-11	17.621
PRRG3	-1.72188	5.34851	-8.44956	2.6853e-12	3.23192e-11	17.6203
POP7	2.72961	9.22642	8.44945	2.68658e-12	3.23192e-11	17.6199
SASH3	3.55923	7.35769	8.44722	2.71212e-12	3.2609e-11	17.6105
NKX6-3	-1.32985	5.50867	-8.44695	2.71526e-12	3.26294e-11	17.6094
CCDC168	-1.70653	3.50392	-8.44585	2.72796e-12	3.27646e-11	17.6048
TMEM213	-1.24786	3.09244	-8.4449	2.73893e-12	3.28788e-11	17.6008
DYNC1H1	1.44461	8.59158	8.44361	2.75396e-12	3.30416e-11	17.5954
PGLS	1.09978	7.61683	8.44216	2.771e-12	3.32031e-11	17.5893
LOC400940	-1.21273	4.46547	-8.44203	2.77243e-12	3.32031e-11	17.5888
VPS37C	1.29649	7.61935	8.44196	2.7733e-12	3.32031e-11	17.5885
LOC644686	-1.25201	4.43676	-8.44157	2.77785e-12	3.32399e-11	17.5869
ZNF138	2.29226	6.11905	8.44123	2.78194e-12	3.32712e-11	17.5854
PNMA5	-1.47593	5.45133	-8.43902	2.80817e-12	3.35671e-11	17.5761
CCKAR	-1.2324	3.46504	-8.43719	2.83005e-12	3.38071e-11	17.5685
CHRND	-1.09681	5.17844	-8.43709	2.83125e-12	3.38071e-11	17.568
GOLGA2	1.96612	7.83028	8.43673	2.83556e-12	3.38407e-11	17.5665
SLC44A4	4.27278	7.59855	8.43196	2.89352e-12	3.45141e-11	17.5466
ZNF230	1.434	4.2669	8.42981	2.91999e-12	3.47984e-11	17.5376
UBE2Q1	1.3224	8.895	8.42977	2.92044e-12	3.47984e-11	17.5374
RG9MTD3	-1.6842	5.58883	-8.42936	2.92552e-12	3.48406e-11	17.5357
MYZAP	-1.97944	5.49146	-8.42905	2.92943e-12	3.48687e-11	17.5344
CLK2	1.31267	9.46653	8.42879	2.93267e-12	3.48705e-11	17.5333
CLK2P	1.31267	9.46653	8.42879	2.93267e-12	3.48705e-11	17.5333
RRP1	-1.13211	7.31706	-8.42825	2.93934e-12	3.49314e-11	17.531
LINC00244	-1.32687	3.83143	-8.42285	3.0075e-12	3.5685e-11	17.5084
LY6G6D	-1.25962	6.06432	-8.42233	3.01414e-12	3.57449e-11	17.5062
LSM11	-1.37709	6.26252	-8.42025	3.04089e-12	3.60433e-11	17.4975
PIGO	1.52054	7.29803	8.42003	3.04366e-12	3.60571e-11	17.4966
SLC37A4	1.54269	7.72344	8.41779	3.07272e-12	3.63823e-11	17.4872
RNPC3	1.93736	6.82739	8.41672	3.08676e-12	3.65294e-11	17.4827
CHODL	3.35759	6.18834	8.41598	3.09639e-12	3.66241e-11	17.4796
FLJ23867	2.63617	8.2996	8.41338	3.13079e-12	3.69897e-11	17.4687
FAM171A2	-1.22058	5.44252	-8.41328	3.13214e-12	3.69897e-11	17.4683
LOC257152	2.61466	5.4077	8.41327	3.13222e-12	3.69897e-11	17.4682
LOC727916	2.57817	5.91463	8.41302	3.13561e-12	3.70103e-11	17.4672
LOC100510007	-2.40004	3.44351	-8.41138	3.15744e-12	3.72486e-11	17.4603
TMIGD2	-1.87126	5.11389	-8.40852	3.196e-12	3.76837e-11	17.4483
TFAP2D	-2.84752	5.51838	-8.40574	3.23391e-12	3.81108e-11	17.4367
UBTF	1.12804	8.7447	8.40315	3.26973e-12	3.84837e-11	17.4258
PLEKHG3	1.72476	8.30124	8.40312	3.27008e-12	3.84837e-11	17.4257
RGL3	2.38322	8.21694	8.40308	3.27067e-12	3.84837e-11	17.4255
LOC348120	-3.05111	5.45806	-8.40293	3.27268e-12	3.84873e-11	17.4249
DKFZP547L112	-1.17313	5.51297	-8.40073	3.30344e-12	3.88288e-11	17.4157
ATG13	1.54637	7.47743	8.39933	3.32306e-12	3.9039e-11	17.4098
C2orf88	4.01696	7.35544	8.39905	3.32704e-12	3.90655e-11	17.4086
TIGD1	2.80537	8.2745	8.39831	3.33751e-12	3.9168e-11	17.4055
LOC100506880	-1.47247	3.44939	-8.39046	3.45058e-12	4.04739e-11	17.3726
TMEM143	1.98415	6.77297	8.38932	3.46729e-12	4.06295e-11	17.3678
STRN4	2.07193	7.45068	8.38931	3.46745e-12	4.06295e-11	17.3678
HINFP	1.93106	7.68334	8.38288	3.56324e-12	4.17303e-11	17.3409
ZAP70	-1.9173	6.19186	-8.38265	3.56677e-12	4.175e-11	17.3399
C7orf66	-2.80245	4.52744	-8.38227	3.5725e-12	4.17953e-11	17.3383
C8orf77	2.57453	5.39606	8.38196	3.57724e-12	4.1829e-11	17.337
GPR35	-1.36126	4.73289	-8.38169	3.58129e-12	4.18547e-11	17.3359
PLEKHA7	2.78613	7.08355	8.37917	3.61981e-12	4.2283e-11	17.3253
LOC100507596	-2.25351	4.17693	-8.37888	3.6243e-12	4.22945e-11	17.3241
NMBR	-1.5765	4.08291	-8.37886	3.62454e-12	4.22945e-11	17.324
CD72	1.65896	5.16756	8.37817	3.63525e-12	4.23974e-11	17.3211
CDH1	3.01969	10.4922	8.37798	3.63818e-12	4.24097e-11	17.3203
MEOX1	3.91073	6.23352	8.37637	3.66311e-12	4.26783e-11	17.3136
TMEM208	-1.41547	8.23854	-8.37612	3.66698e-12	4.27013e-11	17.3125
PCDHA1	3.61796	6.94666	8.37577	3.67246e-12	4.2721e-11	17.311
PCDHA13	3.61796	6.94666	8.37577	3.67246e-12	4.2721e-11	17.311
MON1A	1.74743	6.81404	8.37471	3.68903e-12	4.28916e-11	17.3066
NUDT14	1.61772	7.96194	8.37453	3.69189e-12	4.29027e-11	17.3058
GPR56	2.75575	10.5119	8.37315	3.71348e-12	4.31314e-11	17.3001
AVPR1B	-1.50041	3.89692	-8.37206	3.73072e-12	4.33093e-11	17.2955
RN7SK	-2.82632	7.28934	-8.37022	3.75991e-12	4.36258e-11	17.2878
MRPS26	1.5852	9.49807	8.36906	3.77846e-12	4.38185e-11	17.2829
FOLR4	-1.24148	4.21756	-8.36833	3.79025e-12	4.39326e-11	17.2799
LOC100505570	-1.38036	4.97501	-8.36697	3.81223e-12	4.41647e-11	17.2741
GRM6	-2.73533	4.5285	-8.36449	3.85256e-12	4.46089e-11	17.2638
LZTS2	1.6751	7.36742	8.36344	3.86965e-12	4.47839e-11	17.2594
SMCP	-1.72135	3.78741	-8.36307	3.87569e-12	4.48308e-11	17.2578
ZNF562	1.61215	6.39565	8.36171	3.89824e-12	4.50685e-11	17.2521
RPH3A	-1.15282	4.12294	-8.36117	3.90717e-12	4.51486e-11	17.2498
FSD1	-1.73468	6.25233	-8.35806	3.95903e-12	4.57244e-11	17.2368
TLCD2	-1.63152	6.82565	-8.35699	3.97703e-12	4.59088e-11	17.2323
POU4F2	-2.89226	4.03923	-8.35658	3.984e-12	4.59658e-11	17.2306
NF1P2	-1.83048	3.13126	-8.35641	3.98684e-12	4.5975e-11	17.2299
TMEM234	1.9963	6.64521	8.35622	3.98999e-12	4.59879e-11	17.2291
LOC100506922	1.67334	6.49749	8.35544	4.0033e-12	4.61177e-11	17.2258
DUS1L	1.72975	9.83507	8.35501	4.01065e-12	4.61788e-11	17.224
PCDHA5	2.36141	6.35556	8.35293	4.04623e-12	4.6541e-11	17.2153
NRF1	1.21022	7.78132	8.3526	4.05176e-12	4.65808e-11	17.214
TSEN54	2.0147	7.50055	8.34973	4.10157e-12	4.71294e-11	17.2019
LRTM1	-2.22124	5.12954	-8.34859	4.12129e-12	4.73318e-11	17.1971
PCDHAC1	2.67296	5.96962	8.34765	4.13793e-12	4.73923e-11	17.1932
LOC729458	-1.34168	4.26887	-8.34758	4.13915e-12	4.73923e-11	17.1929
MBD3L2	-1.34168	4.26887	-8.34758	4.13915e-12	4.73923e-11	17.1929
MBD3L3	-1.34168	4.26887	-8.34758	4.13915e-12	4.73923e-11	17.1929
MBD3L4	-1.34168	4.26887	-8.34758	4.13915e-12	4.73923e-11	17.1929
MBD3L5	-1.34168	4.26887	-8.34758	4.13915e-12	4.73923e-11	17.1929
TMEM78	-1.87209	3.95345	-8.34279	4.22407e-12	4.8291e-11	17.1728
MTA1	1.35917	8.63718	8.34075	4.26084e-12	4.8662e-11	17.1643
OTOR	-1.57935	3.36646	-8.33934	4.28631e-12	4.89282e-11	17.1584
CEND1	-1.0309	6.67723	-8.33746	4.32062e-12	4.92948e-11	17.1505
KRTAP19-7	-1.12622	4.96359	-8.33695	4.33e-12	4.93769e-11	17.1483
LOC100129484	-1.14834	5.84127	-8.33676	4.3336e-12	4.9393e-11	17.1475
LOC283045	-2.64161	4.62805	-8.33654	4.33761e-12	4.93958e-11	17.1466
LOC339593	-1.63594	3.00367	-8.33651	4.33823e-12	4.93958e-11	17.1465
CACNG8	-1.11945	4.58568	-8.33561	4.35484e-12	4.95599e-11	17.1427
PAK1	2.12911	7.91683	8.33507	4.36478e-12	4.9648e-11	17.1404
CFI	3.92134	9.52758	8.33275	4.40798e-12	5.01141e-11	17.1307
FGF11	2.68944	6.15943	8.33196	4.42272e-12	5.02563e-11	17.1274
LOC100507145	-1.68294	5.4564	-8.33117	4.43758e-12	5.03998e-11	17.1241
AKNAD1	-2.30572	3.05164	-8.3278	4.50151e-12	5.10518e-11	17.11
LTBP3	1.84144	7.11799	8.32779	4.50177e-12	5.10518e-11	17.1099
ZFHX2	-1.88949	5.53425	-8.32656	4.52525e-12	5.12923e-11	17.1048
OR4C12	-1.50353	3.44025	-8.32623	4.53165e-12	5.1339e-11	17.1034
LOC100130522	-1.09986	5.1918	-8.32326	4.58904e-12	5.1937e-11	17.091
LPIN3	2.37806	7.99053	8.32271	4.59984e-12	5.20331e-11	17.0886
KLHL33	-1.1444	4.26539	-8.32137	4.62592e-12	5.23019e-11	17.083
LOC285954	-1.26332	4.93643	-8.32016	4.64988e-12	5.25464e-11	17.0779
SNX29	-1.38139	6.91069	-8.31961	4.66061e-12	5.26413e-11	17.0757
ACTN3	-1.22804	4.75076	-8.31823	4.68805e-12	5.29221e-11	17.0699
LOC100506142	-1.30293	4.90373	-8.31812	4.69016e-12	5.29221e-11	17.0694
STRA6	2.70117	7.0764	8.31435	4.76596e-12	5.37236e-11	17.0536
PCDHA6	2.49876	5.66239	8.31413	4.77029e-12	5.37456e-11	17.0527
UCN3	-1.06801	5.86285	-8.31121	4.82993e-12	5.43903e-11	17.0404
CLEC2L	-1.17518	5.06641	-8.3098	4.85891e-12	5.46894e-11	17.0345
PIDD	1.57276	7.02867	8.30876	4.88028e-12	5.49026e-11	17.0302
MFHAS1	2.29895	7.9482	8.30701	4.91662e-12	5.52563e-11	17.0228
HECW1-IT1	-1.94662	4.36108	-8.30605	4.93682e-12	5.54369e-11	17.0188
ACRBP	1.33568	4.9426	8.30601	4.93761e-12	5.54369e-11	17.0186
KCNS2	-2.20441	5.10954	-8.30195	5.02346e-12	5.63447e-11	17.0016
C15orf2	-1.02631	4.04651	-8.30015	5.06186e-12	5.67246e-11	16.9941
MTERFD2	1.2266	6.32622	8.30013	5.06236e-12	5.67246e-11	16.994
TTTY10	-1.05462	3.80561	-8.29906	5.08545e-12	5.6955e-11	16.9895
LOC283194	-2.27404	4.2005	-8.29857	5.09607e-12	5.70456e-11	16.9874
MIXL1	-1.24469	4.3892	-8.29676	5.13535e-12	5.74568e-11	16.9799
LOC100130264	-1.19322	3.45375	-8.29663	5.13813e-12	5.74594e-11	16.9793
C2orf80	-1.92253	4.29029	-8.29599	5.15213e-12	5.75875e-11	16.9766
NR1H3	2.18636	8.81714	8.29509	5.17191e-12	5.77799e-11	16.9728
TIMM8A	-1.56218	5.88207	-8.29403	5.19517e-12	5.8011e-11	16.9684
TPRX1	-1.51487	3.68621	-8.29372	5.20186e-12	5.8057e-11	16.9671
RTEL1	-1.87835	7.03003	-8.29326	5.21209e-12	5.81424e-11	16.9652
LY6E	2.34399	11.0987	8.29262	5.22636e-12	5.82728e-11	16.9625
AGBL4	-1.31131	4.24735	-8.29217	5.23628e-12	5.83545e-11	16.9606
CRYGS	1.46968	5.9719	8.29087	5.26526e-12	5.86485e-11	16.9552
FOXB2	-1.29006	5.30129	-8.29052	5.27307e-12	5.87065e-11	16.9537
LYZL4	-1.21168	3.68132	-8.28918	5.30323e-12	5.90131e-11	16.9481
FLJ46875	1.64847	5.20752	8.28696	5.35338e-12	5.95418e-11	16.9388
JUP	1.75105	10.6038	8.28679	5.35714e-12	5.95542e-11	16.9381
REST	1.06574	7.96733	8.28653	5.3631e-12	5.95912e-11	16.937
HIST2H2AB	-1.63735	5.30573	-8.28611	5.37277e-12	5.96693e-11	16.9352
PRPF19	1.77502	8.47916	8.28579	5.38e-12	5.97201e-11	16.9339
IL9	-1.17072	3.58443	-8.28446	5.41047e-12	6.00118e-11	16.9283
FMO4	2.31805	6.09538	8.28441	5.4116e-12	6.00118e-11	16.9281
STARD4	-1.79246	6.31282	-8.28109	5.48852e-12	6.08349e-11	16.9142
LOC100507652	-1.16629	2.76196	-8.27951	5.52523e-12	6.11817e-11	16.9076
LPAR4	-3.04866	6.82216	-8.27859	5.54684e-12	6.13908e-11	16.9037
C9orf116	2.7036	7.50076	8.27696	5.58545e-12	6.17879e-11	16.8969
PCM1	1.40198	10.0615	8.27594	5.60974e-12	6.20261e-11	16.8926
SUV420H1	1.60433	6.60697	8.2752	5.62724e-12	6.21891e-11	16.8895
DDR1	1.39064	9.75576	8.27499	5.63229e-12	6.22145e-11	16.8886
KLHL30	-1.09878	4.3733	-8.27252	5.69171e-12	6.284e-11	16.8783
MMAA	1.74582	6.41055	8.27078	5.73396e-12	6.32755e-11	16.871
LOC644450	-3.21978	7.73026	-8.26842	5.79149e-12	6.38792e-11	16.8611
DEFB107A	-2.40578	4.34903	-8.26763	5.81109e-12	6.40327e-11	16.8578
DEFB107B	-2.40578	4.34903	-8.26763	5.81109e-12	6.40327e-11	16.8578
THAP8	1.88401	6.70215	8.26529	5.86913e-12	6.46406e-11	16.8479
HCG9	-1.4595	5.73501	-8.26512	5.87324e-12	6.46543e-11	16.8472
IP6K2	2.2367	8.85225	8.26168	5.95959e-12	6.55112e-11	16.8328
CYP2W1	-1.68853	6.16248	-8.26168	5.95979e-12	6.55112e-11	16.8328
TECPR2	1.08106	6.21917	8.26015	5.9984e-12	6.59035e-11	16.8264
EIF2AK1	1.36238	8.8382	8.2587	6.03551e-12	6.62789e-11	16.8203
TRPM5	-1.56079	4.50511	-8.25734	6.0705e-12	6.66308e-11	16.8146
PPFIBP2	2.63908	8.73841	8.25599	6.1054e-12	6.69812e-11	16.809
ASPDH	-1.04094	5.31576	-8.25408	6.15516e-12	6.74241e-11	16.8009
LINC00312	-2.35385	6.77264	-8.25334	6.17449e-12	6.75748e-11	16.7978
SRCIN1	-1.44228	5.9834	-8.25033	6.25393e-12	6.8411e-11	16.7852
MRGPRD	-1.07993	4.00361	-8.2499	6.26532e-12	6.85024e-11	16.7834
LCE3D	-1.04954	3.79703	-8.24897	6.29011e-12	6.87402e-11	16.7795
USP54	1.38085	6.70052	8.24738	6.33266e-12	6.91716e-11	16.7729
C8orf59	2.64794	9.26573	8.24633	6.36088e-12	6.94462e-11	16.7685
WFDC12	-2.74192	4.97963	-8.24596	6.37079e-12	6.95209e-11	16.7669
LINC00163	-1.13116	4.80538	-8.24569	6.37818e-12	6.95678e-11	16.7658
ATXN8	-1.98952	3.29359	-8.24181	6.48418e-12	7.06897e-11	16.7495
PRKCZ	2.74811	8.42049	8.23826	6.58266e-12	7.17287e-11	16.7346
LOC100291323	-2.99607	6.73029	-8.2366	6.62905e-12	7.21994e-11	16.7277
[truncated: 5,772 more rows]
