# Supplementary material for: Integrated Analysis of Ferroptosis-Related Biomarker Signatures to Improve the Diagnosis and Prognosis Prediction of Ovarian Cancer
Source: Front Cell Dev Biol. 2022 Jan 5;9:807862. doi: 10.3389/fcell.2021.807862 (PMC8766510; doi:10.3389/fcell.2021.807862)
Supplement: Supplementary file 2 [file Table4.XLS]

## Sheet: GOCC_GSEA_DEG_all
The detailed results of GSEA(GO_CC).
ID	Description	setSize	enrichmentScore	NES	pvalue	p.adjust	qvalues	rank	leading_edge	core_enrichment
GO:0005635	nuclear envelope	462	0.484812	1.31189	0.00100402	0.00255428	0.000679406	7002	tags=43%, list=19%, signal=35%	CCND2/TNRC18/IGF2R/POM121/ITPR3/MRGPRF/MCM3AP/CYBB/POM121C/SCRN1/NR4A1/INTS1/SUN2/EGFR/PARP11/CASC3/ALOX5AP/MYO1C/TMEM176B/BOK/SMAD3/RETSAT/ABL1/NUP98/PHF8/RAP1GAP2/AQP1/RNF123/TBC1D20/TYRO3/APP/AGPAT3/PAFAH1B1/CMTM3/INA/CERS4/NUP210/SORL1/ATP2A3/BICD2/BCL2/SLC30A1/SUN1/PRICKLE1/AKIRIN1/DPY19L1/PRICKLE2/TOR4A/QSOX2/TMEM43/TNKS2/MYOF/PCYT1A/CERS6/ANKRD17/SYNE2/ITPR1/DCTN1/NPC1/PTGES/ATF6/SLC16A3/I…
GO:0010008	endosome membrane	476	0.541375	1.46568	0.00100503	0.00255428	0.000679406	7778	tags=51%, list=21%, signal=41%	ANTXR1/LAMP5/FZD7/EHD2/SORCS2/WDR81/PMEPA1/RAB31/LRP6/RAB11FIP5/ANTXR2/LLGL1/ANXA6/ATP9A/ANKFY1/MRC1/SNX19/STEAP3/GPNMB/TLR4/SUN2/EGFR/AP2B1/CLCN6/PLEKHM2/RAB23/CD14/MICALL1/ECE1/BOK/BECN1/PLEKHM1/RNF144A/RAB15/CLEC16A/RAB11FIP3/HLA-DQA2/ATP6V0A1/APPL2/ABCA2/RHOB/VPS39/EHD3/TPCN1/ZFYVE9/FURIN/MYO1B/PARM1/SORL1/AP3D1/VPS18/ARHGAP32/PIP5K1C/OCRL/MTMR4/TBC1D5/ATG9A/WLS/BACE1/KIF13A/MARCHF8/TAB2/RAB3…
GO:0097060	synaptic membrane	430	0.592228	1.60202	0.00100503	0.00255428	0.000679406	6850	tags=40%, list=18%, signal=33%	DLG5/ERC1/CLSTN3/SRPX2/SYNPO/CALB2/NRP2/CNTN1/NECTIN1/CAMK2N1/NLGN2/PRR12/ITGB1/MINK1/IQSEC3/CACNG4/LRFN3/SHANK3/EPHB2/RIMS4/FXYD6/LRP4/LZTS1/CTNNB1/EFNB3/NRP1/DLG4/DAGLA/KCNC3/SYT7/LRRC4B/STX2/DAG1/CNTNAP1/APBB1/F2R/CLSTN1/NRCAM/GRIK5/GPC4/ARHGAP32/ATP2B4/HIP1R/UNC13B/SLC30A1/CADPS2/SYT11/CRKL/PTPRS/SRGAP2/SIPA1L1/UTRN/BCR/GRIP1/LRFN1/RIMS3/FLRT3/TANC1/PSD3/SEMA4C/GABBR1/MPDZ/DAGLB/SHISA9/NLGN4X…
GO:0098793	presynapse	490	0.519392	1.40664	0.00100503	0.00255428	0.000679406	8031	tags=43%, list=21%, signal=34%	LAMP5/ERC1/KIF1A/CALB2/CNTN1/NECTIN1/NLGN2/HSPA8/WFS1/LRFN3/CAD/EPHB2/RIMS4/FXYD6/CTNNB1/EFNB3/SPTBN2/SEPTIN8/DLG4/RNF40/CTNND1/DNMBP/RAB15/KCNC3/MME/SYT7/LRRC4B/STX2/HTT/CNTNAP1/APBB1/APP/ILK/GRIK5/AP3D1/VPS18/GPC4/SYNJ2/PLEKHG5/PIP5K1C/APBA2/SLC29A1/ATP2B4/PLD2/SYNGR1/PPFIA1/POLG/ATG9A/UNC13B/BACE1/KCNAB2/CADPS2/SYT11/RAB35/SV2A/DNAJC5/SLC40A1/DOC2B/PTPRS/C1QL1/NRXN2/MICAL1/SCAMP5/RIMS3/FLRT3/T…
GO:0043025	neuronal cell body	496	0.529	1.43241	0.00100604	0.00255428	0.000679406	8145	tags=48%, list=22%, signal=38%	LRP1/TIMP2/SERPINF1/KIF1A/TGFB1/SYNPO/MTOR/ITPR3/ROR2/CYBB/LRP6/NDN/TNFRSF1B/TGFB3/CAMK2N1/MAP1A/MYO1D/CX3CR1/LMTK2/HCFC1/AKAP12/SLC2A3/MYH10/NPTX2/CAD/EPHB2/CBX6/CYGB/LRP4/PAM/PTPRF/NRP1/SPTBN2/ABL1/CNNM4/FLNB/KCNC3/DAB2IP/STAR/MME/APOD/EEF1A2/C4A/APBB1/APP/FLNA/PAFAH1B1/WHRN/IL6ST/ILK/BRD1/GRIK5/CD22/ELOVL5/SMURF1/ENO2/RTN4RL1/PLXDC1/SLC31A1/ACVRL1/HIP1R/BACE1/CX3CL1/PTPRK/SV2A/RTN4RL2/GJC2/ITG…
GO:0043235	receptor complex	497	0.628191	1.70122	0.00100604	0.00255428	0.000679406	7054	tags=40%, list=19%, signal=33%	LRP1/EMILIN1/ADRA2A/PDGFRB/PDGFRA/CSF1R/PLXND1/NOTCH1/EPHB4/IRS1/EPS8/ITGA11/TRIL/ITGA5/DDR2/TGFBR2/ITPR3/ENG/AXL/IGF1R/ROR2/NRP2/PLXNA1/NOTCH3/TNFRSF1B/FGFR3/ITGB2/NOTCH2/CNTFR/ITGB1/MET/LMTK2/PLXNA2/CACNG4/SHANK3/TLR4/EPHB2/EGFR/RXRA/ITPR2/CD14/IL4R/NRP1/ITGB5/PLXNB2/DLG4/SMAD3/LRP5/ITGAM/PLXNA4/FGFR1/TRAF3/SORBS1/CSF2RB/CD4/PLXNC1/RNF31/CRLF1/TYRO3/APP/IL6ST/EPHA2/LOXL4/GPRC5A/ITGA9/GRIK5/PTH1…
GO:0005667	transcription regulator complex	412	0.571398	1.54473	0.00100908	0.00255428	0.000679406	6843	tags=45%, list=18%, signal=37%	CCND1/NCOR2/BCL9L/RUNX1/GLI3/SKI/TCF7L1/TEAD1/ARNT2/NR4A1/GATA4/TRRAP/TLE3/RBL2/EPAS1/NCOA6/EP300/RXRA/RUNX2/SPEN/NR5A1/NFATC2/CTNNB1/THRA/TLE4/MEF2A/SMAD3/CHD3/HIPK2/FOXF2/TAF6/NFATC3/MAFB/RUNX3/LEF1/GTF3C1/HOXB9/TLE2/NFAT5/FOS/ZEB1/BCL9/ETS1/ATF7IP/HDAC4/CHD4/ZFHX3/LDB1/LHX1/NPAS2/AJUBA/HOXA10/TCF12/TAF1/PBX3/TEAD4/ERCC2/TCF4/ARNT/YAP1/PRKDC/CARM1/NCOR1/VDR/DACH1/SIX2/RARB/STAT3/NR1D2/PPARD/PHF…
GO:0005874	microtubule	415	0.505869	1.36742	0.00100908	0.00255428	0.000679406	8471	tags=50%, list=23%, signal=39%	KIF26B/KIF1A/CLIP2/TUBB2B/ROR2/TRPV4/CLMP/MAP1A/SVIL/DYNC1LI2/KIF1B/MAP4/MACF1/KIFC3/TUBA1A/STIM1/SHROOM2/CEP170B/NEK6/NAV1/NCKAP5L/KIF1C/RASSF5/DPYSL2/SEPTIN9/AKNA/MTUS1/GABARAPL1/KIF2A/PARP4/KIF13B/RASSF3/PAFAH1B1/CAMSAP1/KIF3C/ARFGEF2/TUBB2A/MAPRE2/NINL/PCNT/EML4/KIF13A/DYNC1H1/KCNAB2/KIF26A/KIF7/SARM1/MAP6/KIF3B/HOOK2/CLASP1/TUBB6/HDAC6/NUMA1/TUBGCP6/INCENP/PBXIP1/KLHL21/GOLGA2/DCTN1/MAP1B/KI…
GO:0005911	cell-cell junction	416	0.665715	1.79938	0.00100908	0.00255428	0.000679406	7206	tags=56%, list=19%, signal=46%	CCND1/PODXL/HEG1/MXRA8/NOTCH1/JCAD/AMOTL1/CYTH3/ITGA5/PPL/FSCN1/DES/PLCG1/SYNPO/AMOT/PTPRU/CALB2/PTK7/PLPP3/TRPV4/CLMP/NECTIN1/CDC42BPB/VANGL2/CLDN11/JAM3/GJA1/PKP2/ITGB1/GJB2/AHNAK/PXN/SIPA1L3/CNN2/KIFC3/PTPRJ/PLEKHA7/SHROOM2/UBN1/KIRREL1/DSC3/DLL1/CTNNB1/PMP22/CTNND1/DNMBP/AMOTL2/FRMD4A/SORBS1/PECAM1/CGN/DPP4/CCDC85C/ADAM17/KAZN/PIK3R1/CNTNAP1/APP/SHROOM4/FLNA/PIANP/EPHA2/FRMD6/SLC9A1/CDH1/ILK/…
GO:0030055	cell-substrate junction	412	0.539316	1.45799	0.00100908	0.00255428	0.000679406	7046	tags=56%, list=19%, signal=46%	HSPG2/LRP1/MMP14/PDGFRB/MRC2/FZD1/PALLD/FLNC/SCARF2/TSPAN9/ITGA11/DAB2/ITGA5/DDR2/IGF2R/TNS3/ICAM1/GNA12/ENG/EPB41L2/PTK7/TRPV4/TNS1/FGFR3/ITGB2/FZD2/TGM2/GJA1/ANXA6/SVIL/ITGB1/AHNAK/PXN/ARHGAP31/CNN2/ASAP3/AKAP12/PPFIBP1/FAP/HSPA8/TNS2/KLF11/PLAU/MPRIP/PARVA/LIMA1/LASP1/MARCKS/FLII/EGFR/HCK/PI4KA/NEDD9/PLEC/CSPG4/KRAS/CTNNB1/FBLIM1/NRP1/ITGB5/FLNB/MAP4K4/JAK1/AFAP1/HYOU1/SORBS1/MME/DPP4/ADAM17/D…
GO:0098791	Golgi apparatus subcompartment	356	0.61293	1.65632	0.00100908	0.00255428	0.000679406	6809	tags=50%, list=18%, signal=42%	SULF2/M6PR/TGFBI/IGF2R/RAB31/POSTN/GOLGA3/MYO18A/CHST3/TGOLN2/LLGL1/GAL3ST4/ATP9A/B4GALNT3/RHOBTB3/ASAP2/GAL3ST2/GBF1/GALNT2/CHPF/PAM/CHSY1/MMP24/SULF1/B4GALT5/BOK/BECN1/DNMBP/MME/XYLT1/ARAP1/HLA-DQA2/APP/ARSL/GALNT1/PHETA1/CDH1/ARFGEF2/FURIN/MYO1B/SORL1/PITPNM1/B4GALNT4/DOP1B/BIRC6/OCRL/RGP1/ATG9A/WLS/ST6GAL2/CANT1/ST3GAL4/SMPD4/BACE1/KIF13A/ST3GAL2/ZFYVE1/WIPI1/CLIP3/AP1G1/SCAMP5/B4GALT1/AP1B1/…
GO:0031252	cell leading edge	403	0.643126	1.73697	0.0010101	0.00255428	0.000679406	6395	tags=56%, list=17%, signal=47%	ANTXR1/LAMP5/PDPN/PODXL/PLXND1/PALLD/JCAD/EPS8/PIEZO1/AMOTL1/CYTH3/ITGA5/ACTA2/FSCN1/PLCG1/DPYSL3/CDK6/AMOT/TRPV4/CDC42BPB/SPTBN1/MYO1D/ITGB1/ACTG2/PXN/ARHGAP31/ASAP3/SSH1/MACF1/DUOX1/FAP/PTPRJ/MYH10/GBF1/PARVA/LIMA1/SLC39A6/NEDD9/SRC/CSPG4/CTNNB1/ABLIM1/MYO1C/ABL1/WIPF1/CTNND1/GABARAPL1/KCNC3/KSR1/ARHGEF6/DPP4/STX2/ADAM17/RASA1/APPL2/DAG1/PLEK/MTSS1/APBB1/APP/APBB2/AKT2/FGD6/PAFAH1B1/WASF3/TLN1/…
GO:0045177	apical part of cell	384	0.569025	1.53652	0.0010101	0.00255428	0.000679406	8814	tags=50%, list=24%, signal=39%	LRP1/FN1/PDGFRB/DCHS1/PDPN/PODXL/NOTCH1/AMOTL1/DDR2/ITPR3/SLC7A5/TRPV4/VANGL2/VCAM1/GJA1/CNTFR/VASH1/SIPA1L3/DUOX1/FAP/PLAT/ANO1/SHROOM2/ADGRG2/EGFR/LZTS1/CSPG4/DLL1/CTNNB1/CRB2/C5AR1/SPTBN2/KCNE4/SLC23A2/AMOTL2/AQP1/SLC29A4/DPP4/ADAM17/APP/SHROOM4/PROM1/SLC9A1/MYO1B/FAT1/PTH1R/SLC29A1/ATP1A1/SCNN1A/PARD3B/SORBS2/HIP1R/MYO5B/CLIC4/CD44/ERBB2/PARD6G/OSMR/AP2A1/CLDN1/ADGRF5/SLC46A1/JAG1/LGMN/TJP1/C…
GO:0005774	vacuolar membrane	407	0.541294	1.46193	0.00101112	0.00255428	0.000679406	7187	tags=50%, list=19%, signal=41%	COL6A1/LRP1/LAMP5/M6PR/DAB2/WDR81/IGF2R/MTOR/MAN2B1/CYBRD1/THBD/ULK1/ITM2C/ANXA6/ANKFY1/AHNAK/SLC36A1/SLC22A17/HSPA8/C3AR1/LAPTM5/MAN2B2/CKAP4/CLCN7/AP2B1/CLCN6/SCARB1/FPR1/SLC12A4/AP5B1/ENPP1/ECE1/GPR137B/PLEKHM1/GABARAPL1/ABCC1/TMEM63A/CLEC16A/SIDT2/SYT7/HLA-DQA2/ATP6V0A1/DPP4/EEF1A2/ABCA2/VPS39/TPCN1/GAA/PSAP/ABCC10/ZFYVE26/AP3D1/VPS18/GLIPR1/DRAM1/VASN/CTNS/SYNGR1/STK11IP/SZT2/MARCHF8/TECPR1/…
GO:0005788	endoplasmic reticulum lumen	308	0.671103	1.80816	0.00101112	0.00255428	0.000679406	7129	tags=54%, list=19%, signal=44%	COL5A1/COL6A3/COL6A1/FN1/COL1A1/COL3A1/COL1A2/COL6A2/LAMB1/IGFBP4/COL5A2/FSTL1/FBN1/MXRA8/COL16A1/VCAN/IGFBP5/COL8A1/COL11A1/COL14A1/COL10A1/COL26A1/BMP4/COL8A2/FAM20C/ADAMTS7/CCN1/H6PD/TXNDC5/THBS1/WNT6/TGOLN2/SPARCL1/COL15A1/COL2A1/RCN3/LTBP1/COL4A2/COL9A3/SDC2/P3H2/WFS1/PDGFA/GBF1/COL4A1/P3H1/WNT4/CKAP4/COL12A1/PDGFD/COL18A1/COL4A5/COL27A1/COL5A3/LAMB2/LAMC1/ADAMTSL4/HYOU1/COL7A1/CD4/TSPAN5/CY…
GO:0005925	focal adhesion	405	0.538044	1.45299	0.00101112	0.00255428	0.000679406	7046	tags=56%, list=19%, signal=46%	HSPG2/LRP1/MMP14/PDGFRB/MRC2/FZD1/PALLD/FLNC/SCARF2/TSPAN9/ITGA11/DAB2/ITGA5/DDR2/IGF2R/TNS3/ICAM1/GNA12/ENG/EPB41L2/PTK7/TRPV4/TNS1/FGFR3/ITGB2/FZD2/TGM2/GJA1/ANXA6/SVIL/ITGB1/AHNAK/PXN/ARHGAP31/CNN2/ASAP3/AKAP12/PPFIBP1/FAP/HSPA8/TNS2/KLF11/PLAU/MPRIP/PARVA/LIMA1/LASP1/MARCKS/FLII/EGFR/HCK/PI4KA/NEDD9/PLEC/CSPG4/KRAS/CTNNB1/FBLIM1/NRP1/ITGB5/FLNB/MAP4K4/JAK1/AFAP1/HYOU1/SORBS1/MME/DPP4/ADAM17/D…
GO:0005938	cell cortex	307	0.624551	1.68293	0.00101112	0.00255428	0.000679406	7999	tags=58%, list=21%, signal=46%	CCN2/EPS8/CALB2/EPB41L2/TRPV4/SPTBN1/MYO9B/LLGL1/MYO1D/RHOBTB3/PXN/PHLDB1/AKAP12/STIM1/MYH10/AKAP13/SHROOM2/LASP1/CALD1/MARCKS/RIMS4/SEPTIN11/ITPR2/NEDD9/EXOC7/EPB41/CTNNB1/SPTBN2/SEPTIN8/DLG4/SEPTIN9/HMCN1/WIPF1/CTNND1/FLNB/KCNC3/CD302/RAI14/RHOB/AKT2/SHROOM4/CTSZ/FLNA/PAFAH1B1/GPSM1/MYH9/CDH1/ASPH/C2CD5/PDZD4/ARHGAP32/DLC1/DENND2B/PARD3B/HIP1R/UNC13B/MYO5B/RHOU/DYNC1H1/MICAL3/PKD2/PARD6G/CLASP1…
GO:0009897	external side of plasma membrane	382	0.586791	1.58339	0.00101112	0.00255428	0.000679406	6516	tags=43%, list=17%, signal=36%	ANTXR1/HEG1/PDGFRA/CXCL12/SDC1/ITGA5/TGFBR2/CD163/ICAM1/AMOT/ENG/FOLR2/THBS1/IGHV3-15/VCAM1/ITGB2/ANTXR2/IGHV1-18/ACKR3/CNTFR/SSC5D/ITGB1/CX3CR1/SEMA7A/FCGR3A/CD276/IGHV4-34/IGHV4-31/IGHV3-33/IL1R1/TLR4/CD209/S1PR1/IGHV3-74/CD14/F3/ECE1/IGHV3-23/IGHV1-24/ITGAM/IGHV4-59/CD4/PECAM1/IGHV4-28/CD248/IGHV3-30/IGHV3-21/CRLF1/DAG1/IL6ST/NRCAM/CDH5/GPC4/ERMAP/RTN4RL1/IGHV3-73/IGHV5-51/IGHV2-70/MAP3K5/IGHV…
GO:0016324	apical plasma membrane	318	0.547608	1.47608	0.00101112	0.00255428	0.000679406	8765	tags=48%, list=23%, signal=37%	FN1/PDGFRB/PDPN/PODXL/NOTCH1/AMOTL1/DDR2/SLC7A5/TRPV4/VANGL2/GJA1/CNTFR/SIPA1L3/DUOX1/ANO1/SHROOM2/ADGRG2/EGFR/LZTS1/CSPG4/DLL1/CRB2/SPTBN2/KCNE4/SLC23A2/AMOTL2/AQP1/SLC29A4/DPP4/ADAM17/SHROOM4/PROM1/SLC9A1/FAT1/PTH1R/SLC29A1/ATP1A1/SCNN1A/PARD3B/SORBS2/HIP1R/CD44/ERBB2/PARD6G/OSMR/AP2A1/CLDN1/SLC46A1/JAG1/CLIC5/MPDZ/BMPR2/CD34/CACNB3/ARHGEF18/SHANK2/PLD1/RAPGEF2/SLC19A1/SLC26A2/NOD1/TNIK/SLC9A3/…
GO:0030133	transport vesicle	388	0.530278	1.4309	0.00101112	0.00255428	0.000679406	8140	tags=48%, list=22%, signal=38%	LAMP5/SEC24C/BGN/NKD2/M6PR/KIF1A/CRISPLD2/IGF2R/DPYSL3/SEC16A/FGFR3/RAB11FIP5/TGOLN2/WFS1/HCK/SCAP/PAM/SEPTIN8/DLG4/RAB15/MME/SYT7/MCFD2/HLA-DQA2/STX2/COPZ2/APP/TGFA/FURIN/APBA2/SYNGR1/ATG9A/UNC13B/BACE1/FGFRL1/SYNRG/SYT13/SYT11/RAB35/SV2A/MAP6/DNAJC5/KDELR2/SLC40A1/AP2A1/PTPRS/SPRED2/AP1G1/SCAMP5/ARCN1/ITPR1/YKT6/COPG2/SEC24D/SEMA4C/RAB8B/ATP13A2/SYTL3/CLTC/PPT1/SLC17A5/PICALM/RAB3D/SNCAIP/SSPN/…
GO:0030139	endocytic vesicle	300	0.562712	1.51583	0.00101112	0.00255428	0.000679406	6179	tags=46%, list=17%, signal=39%	LRP1/SPARC/IGF2R/CD163/RAB31/AMOT/MPEG1/COLEC12/ROR2/STAB1/CYBB/SMO/WNT6/FZD2/ENTPD7/RAB11FIP1/CACNG4/CEMIP/WNT4/EGFR/AP2B1/SCARB1/RAPGEF1/RAB23/ITGB5/MYO1C/DLG4/BECN1/FLNB/HYOU1/DAB2IP/SYT7/RAB11FIP3/HLA-DQA2/ATP6V0A1/DPP4/APPL2/MTSS1/EHD3/GPR161/AMBRA1/HEATR5B/PLEKHG5/PTCH1/OCRL/TBC1D5/WNT7B/WLS/HIP1R/UNC13B/WNT5B/SYT11/RAB35/ADAM8/AP2A2/NCF2/ECPAS/AP2A1/EPN2/MARCO/SRGAP2/TLR2/TLR1/WNT5A/PIK3C2…
GO:0031984	organelle subcompartment	377	0.606509	1.637	0.00101112	0.00255428	0.000679406	6809	tags=50%, list=18%, signal=42%	SULF2/M6PR/TGFBI/IGF2R/RAB31/POSTN/GOLGA3/MYO18A/CHST3/TGOLN2/LLGL1/GAL3ST4/ATP9A/B4GALNT3/RHOBTB3/ASAP2/GAL3ST2/STIM1/GBF1/GALNT2/CHPF/PAM/CHSY1/MMP24/SULF1/B4GALT5/BOK/BECN1/DNMBP/MME/XYLT1/ARAP1/HLA-DQA2/APP/ARSL/GALNT1/PHETA1/CDH1/ASPH/ARFGEF2/FURIN/MYO1B/SORL1/PITPNM1/B4GALNT4/DOP1B/BIRC6/OCRL/RGP1/ATG9A/WLS/ST6GAL2/CANT1/ST3GAL4/SMPD4/BACE1/KIF13A/RAB3GAP1/ST3GAL2/ZFYVE1/WIPI1/CLIP3/AP1G1/S…
GO:0034702	ion channel complex	301	0.521928	1.40654	0.00101112	0.00255428	0.000679406	10845	tags=49%, list=29%, signal=35%	TTYH3/EPS8/CLIC6/KCNQ1/ANO1/CACNG4/SHANK3/CACNA1H/ANO6/DLG4/KCNE4/KCNC3/PKD1/TTYH2/GRIK5/SCNN1A/CLIC4/LRRC8A/KCNAB2/PKD2/KCND1/CACNA1G/KCNIP1/CLIC5/SHISA9/CACNB3/SHANK2/CACNA1C/AMIGO1/NOS1AP/KCNG1/KCNJ5/ANO2/OLFM2/STXBP5/KCNS1/SCNN1G/ABCC9/CACHD1/KCNMA1/KCNK2/CLCNKB/ABHD6/KCNK6/RYR1/PTK2B/KCNS3/PDE4B/SCN3B/SCNN1B/CLCC1/SCRIB/KCND3/LRRC8C/SCN5A/PIDD1/CACNA2D2/SHANK1/KCNF1/HERPUD1/SCN1B/SESTD1/KCNB…
GO:0062023	collagen-containing extracellular matrix	406	0.697135	1.88212	0.00101112	0.00255428	0.000679406	6269	tags=54%, list=17%, signal=46%	AEBP1/COL5A1/HSPG2/COL6A3/F13A1/COL6A1/FN1/COL1A1/COL3A1/EMILIN1/COL1A2/COL6A2/PXDN/FBLN2/TIMP3/MMP2/FMOD/LAMB1/THBS2/NID2/HTRA1/COL5A2/PODN/CILP/NID1/FBN1/MFAP4/SFRP1/SMOC2/OGN/SPARC/COL16A1/LTBP2/TIMP2/VCAN/CCN2/CXCL12/BGN/COL8A1/LRRC15/DCN/COL11A1/FBLN1/ANGPTL2/COL14A1/SERPINE1/VWF/SERPINF1/COL10A1/TGFBI/TGFB1/COL26A1/ADAMTS2/COMP/SFRP2/LAMA5/CCDC80/COL8A2/SRPX2/EFEMP1/CCN1/ICAM1/POSTN/VWA2/LU…
GO:0014069	postsynaptic density	322	0.541408	1.45895	0.00101215	0.00255428	0.000679406	7865	tags=53%, list=21%, signal=42%	DLG5/EPS8/SORCS2/CLSTN3/ABR/SYNPO/SPOCK1/SPTBN1/CAMK2N1/PRR12/MINK1/MAP4/IQSEC3/CACNG4/LRFN3/SHANK3/NEFH/LRP4/LZTS1/SRC/EPB41/CTNNB1/EFNB3/PLEKHA5/DLG4/TANC2/CTNND1/FYN/CLSTN1/SYNGAP1/NRCAM/GRIK5/ARHGAP32/PTCH1/ATP1A1/ADD1/HIP1R/SLC30A1/KCNAB2/SYT11/PTPRS/SRGAP2/PDPK1/SIPA1L1/BCR/ITPR1/LRFN1/STAT3/MIB1/MAP1B/EPB41L3/TANC1/PSD3/SEMA4C/MPDZ/SHISA9/DGKZ/NLGN4X/BAALC/ARHGAP44/SEMA4F/SLC16A3/EIF3A/NCK…
GO:0031253	cell projection membrane	326	0.636233	1.71479	0.00101215	0.00255428	0.000679406	6304	tags=48%, list=17%, signal=40%	ANTXR1/LAMP5/PDPN/PODXL/MXRA8/PLXND1/JCAD/EVC/EPS8/PIEZO1/ITGA5/FSCN1/GNA12/TRPV4/CYBRD1/SMO/SPTBN1/CYS1/MYO1D/ITGB1/MACF1/FAP/PTPRJ/SHANK3/LIMA1/IQCE/SLC39A6/TCTN2/SCARB1/KIRREL1/SRC/CSPG4/CTNNB1/MYO1C/GABARAPL1/KCNC3/PKD1/AQP1/KSR1/DPP4/ADAM17/APPL2/PLEK/EHD3/GPR161/AKT2/PROM1/TLN1/EPHA2/C2CD5/PTH1R/PTCH1/PIP5K1C/DLC1/PDE4A/SCNN1A/FERMT1/WLS/HIP1R/RAB35/CD44/PKD2/B4GALT1/SLC46A1/UTRN/VEZT/DOCK8…
GO:0032279	asymmetric synapse	326	0.543059	1.46366	0.00101215	0.00255428	0.000679406	7865	tags=53%, list=21%, signal=42%	DLG5/EPS8/SORCS2/CLSTN3/ABR/SYNPO/SPOCK1/SPTBN1/CAMK2N1/PRR12/MINK1/MAP4/IQSEC3/CACNG4/LRFN3/SHANK3/NEFH/LRP4/LZTS1/SRC/EPB41/CTNNB1/EFNB3/PLEKHA5/DLG4/TANC2/CTNND1/FYN/CLSTN1/SYNGAP1/NRCAM/ARFGEF2/GRIK5/ARHGAP32/PTCH1/ATP1A1/ADD1/HIP1R/SLC30A1/KCNAB2/SYT11/PTPRS/SRGAP2/PDPK1/SIPA1L1/BCR/ITPR1/LRFN1/STAT3/MIB1/MAP1B/EPB41L3/TANC1/PSD3/SEMA4C/MPDZ/SHISA9/DGKZ/NLGN4X/BAALC/ARHGAP44/SEMA4F/SLC16A3/E…
GO:0045121	membrane raft	315	0.61718	1.66344	0.00101215	0.00255428	0.000679406	7607	tags=56%, list=20%, signal=45%	PTGIS/PDPN/PODXL/EHD2/IRS1/CAVIN1/TGFBR2/ICAM1/UNC5B/CARD11/CNTN1/KCNQ1/SMO/LRP6/TNFRSF1B/ITGB2/GPC1/GJA1/HMOX1/MYO1D/ITGB1/AHNAK/TUBA1A/STIM1/S1PR1/EGFR/HCK/LRP4/SCARB1/KIRREL1/SRC/CD14/DLL1/KRAS/CTNNB1/SULF1/MYO1C/ITGAM/SORBS1/MME/CD4/PECAM1/DPP4/ADAM17/FYN/DAG1/APP/F2R/SLC9A1/CDH1/FURIN/SYNJ2/RTN4RL1/PTCH1/DLC1/ATP1A1/SPRED1/ATP2B4/ADD1/TNFRSF1A/BACE1/RTN4RL2/ADCYAP1R1/TLR2/SELPLG/TLR1/KDR/MYO…
GO:0045211	postsynaptic membrane	322	0.570812	1.53819	0.00101215	0.00255428	0.000679406	6850	tags=38%, list=18%, signal=31%	DLG5/CLSTN3/SYNPO/NRP2/CNTN1/CAMK2N1/NLGN2/PRR12/MINK1/IQSEC3/CACNG4/LRFN3/SHANK3/EPHB2/FXYD6/LZTS1/CTNNB1/EFNB3/NRP1/DLG4/DAGLA/DAG1/APBB1/F2R/CLSTN1/NRCAM/GRIK5/ARHGAP32/SLC30A1/CADPS2/CRKL/PTPRS/SRGAP2/SIPA1L1/UTRN/BCR/GRIP1/LRFN1/FLRT3/TANC1/PSD3/SEMA4C/GABBR1/MPDZ/DAGLB/SHISA9/NLGN4X/BAALC/SEMA4F/SLC16A3/PICALM/SRCIN1/SSPN/SHANK2/CACNA1C/DNM1/HIP1/PLPPR4/SLC6A9/DNM2/NSMF/CLSTN2/ADCY8/ARRB1/S…
GO:0098857	membrane microdomain	316	0.617958	1.66545	0.00101215	0.00255428	0.000679406	7607	tags=56%, list=20%, signal=45%	PTGIS/PDPN/PODXL/EHD2/IRS1/CAVIN1/TGFBR2/ICAM1/UNC5B/CARD11/CNTN1/KCNQ1/SMO/LRP6/TNFRSF1B/ITGB2/GPC1/GJA1/HMOX1/MYO1D/ITGB1/AHNAK/TUBA1A/STIM1/S1PR1/EGFR/HCK/LRP4/SCARB1/KIRREL1/SRC/CD14/DLL1/KRAS/CTNNB1/SULF1/MYO1C/ITGAM/SORBS1/MME/CD4/PECAM1/DPP4/ADAM17/FYN/DAG1/APP/F2R/SLC9A1/CDH1/FURIN/SYNJ2/RTN4RL1/PTCH1/DLC1/ATP1A1/SPRED1/ATP2B4/ADD1/TNFRSF1A/BACE1/RTN4RL2/ADCYAP1R1/TLR2/SELPLG/TLR1/KDR/MYO…
GO:0099572	postsynaptic specialization	346	0.539051	1.4553	0.00101215	0.00255428	0.000679406	7865	tags=51%, list=21%, signal=41%	DLG5/EPS8/SORCS2/CLSTN3/ABR/SYNPO/SPOCK1/SPTBN1/CAMK2N1/NLGN2/PRR12/MINK1/MAP4/IQSEC3/CACNG4/LRFN3/SHANK3/NEFH/SEPTIN11/LRP4/LZTS1/SRC/EPB41/CTNNB1/EFNB3/PLEKHA5/DLG4/TANC2/CTNND1/FYN/CLSTN1/SYNGAP1/NRCAM/DLGAP4/GRIK5/ARHGAP32/PTCH1/ATP1A1/ADD1/HIP1R/SLC30A1/KCNAB2/SYT11/PTPRS/SRGAP2/PDPK1/SIPA1L1/BCR/ITPR1/LRFN1/STAT3/MIB1/MAP1B/EPB41L3/TANC1/PSD3/SEMA4C/MPDZ/SHISA9/DGKZ/NLGN4X/BAALC/ARHGAP44/SE…
GO:0005765	lysosomal membrane	349	0.544309	1.46914	0.00101317	0.00255428	0.000679406	7187	tags=51%, list=19%, signal=42%	COL6A1/LRP1/LAMP5/M6PR/DAB2/WDR81/IGF2R/MTOR/CYBRD1/ITM2C/ANXA6/ANKFY1/AHNAK/SLC36A1/HSPA8/C3AR1/LAPTM5/CKAP4/CLCN7/AP2B1/CLCN6/SCARB1/FPR1/SLC12A4/AP5B1/ENPP1/ECE1/GPR137B/PLEKHM1/TMEM63A/CLEC16A/SIDT2/SYT7/HLA-DQA2/ATP6V0A1/DPP4/EEF1A2/ABCA2/VPS39/TPCN1/GAA/PSAP/ABCC10/ZFYVE26/AP3D1/VPS18/GLIPR1/DRAM1/VASN/CTNS/SYNGR1/STK11IP/SZT2/MARCHF8/TECPR1/AP2A2/DNAJC5/HGSNAT/AP2A1/VPS41/AP1G1/B4GALT1/AP1…
GO:0005769	early endosome	349	0.623384	1.68257	0.00101317	0.00255428	0.000679406	7022	tags=54%, list=19%, signal=44%	LRP1/LAMP5/SORCS2/WDR81/IGF2R/PMEPA1/RAB31/KCNQ1/LRP6/VCAM1/RAB11FIP5/LLGL1/GJA1/ACKR3/MYO1D/ATP9A/ANKFY1/LMTK2/NISCH/ARRDC4/SNX19/GPNMB/TLR4/EGFR/TBC1D16/AOC3/RAPGEF1/NRP1/TGFBRAP1/BOK/MME/CD4/APPL2/RHOB/APP/F2R/AKT2/PTPN23/TMEM127/PHETA1/ZFYVE9/MYO1B/PARM1/CCDC93/SORL1/CD22/VPS18/PTPN1/OCRL/MTMR4/WLS/RUBCN/BACE1/MARCHF8/NIPA2/GPR107/ANKRD13B/ECPAS/MVB12B/WASF2/SNX21/KDR/VPS41/CLIP3/MAGEL2/RIN3/…
GO:0098589	membrane region	328	0.615819	1.65906	0.00101317	0.00255428	0.000679406	7607	tags=55%, list=20%, signal=45%	PTGIS/PDPN/PODXL/EHD2/IRS1/CAVIN1/TGFBR2/ICAM1/UNC5B/CARD11/CNTN1/KCNQ1/SMO/LRP6/TNFRSF1B/ITGB2/GPC1/GJA1/HMOX1/MYO1D/ITGB1/AHNAK/TUBA1A/STIM1/S1PR1/EGFR/HCK/LRP4/SCARB1/KIRREL1/SRC/CD14/DLL1/KRAS/CTNNB1/SULF1/MYO1C/ITGAM/SORBS1/MME/CD4/PECAM1/DPP4/ADAM17/FYN/DAG1/APP/F2R/SLC9A1/CDH1/FURIN/SYNJ2/RTN4RL1/PTCH1/DLC1/ATP1A1/SPRED1/ATP2B4/ADD1/BICD2/TNFRSF1A/BACE1/RTN4RL2/ADCYAP1R1/TLR2/SELPLG/TLR1/K…
GO:0098852	lytic vacuole membrane	350	0.545157	1.47103	0.00101317	0.00255428	0.000679406	7187	tags=51%, list=19%, signal=42%	COL6A1/LRP1/LAMP5/M6PR/DAB2/WDR81/IGF2R/MTOR/CYBRD1/ITM2C/ANXA6/ANKFY1/AHNAK/SLC36A1/HSPA8/C3AR1/LAPTM5/CKAP4/CLCN7/AP2B1/CLCN6/SCARB1/FPR1/SLC12A4/AP5B1/ENPP1/ECE1/GPR137B/PLEKHM1/TMEM63A/CLEC16A/SIDT2/SYT7/HLA-DQA2/ATP6V0A1/DPP4/EEF1A2/ABCA2/VPS39/TPCN1/GAA/PSAP/ABCC10/ZFYVE26/AP3D1/VPS18/GLIPR1/DRAM1/VASN/CTNS/SYNGR1/STK11IP/SZT2/MARCHF8/TECPR1/AP2A2/DNAJC5/HGSNAT/AP2A1/VPS41/AP1G1/B4GALT1/AP1…
GO:1902495	transmembrane transporter complex	324	0.522383	1.40736	0.00101317	0.00255428	0.000679406	10845	tags=49%, list=29%, signal=35%	TTYH3/EPS8/CLIC6/KCNQ1/ANO1/CACNG4/SHANK3/CACNA1H/ANO6/DLG4/KCNE4/KCNC3/PKD1/TTYH2/ABCA2/SLC9A1/GRIK5/ATP1A1/SCNN1A/CLIC4/LRRC8A/KCNAB2/PKD2/KCND1/CACNA1G/ATP1A2/KCNIP1/CLIC5/SHISA9/PLN/CACNB3/SHANK2/CACNA1C/AMIGO1/NOS1AP/KCNG1/KCNJ5/ANO2/OLFM2/STXBP5/KCNS1/SCNN1G/ABCC9/CACHD1/KCNMA1/KCNK2/CLCNKB/ABHD6/KCNK6/RYR1/PTK2B/KCNS3/PDE4B/ATP1B2/SCN3B/SCNN1B/CLCC1/SCRIB/KCND3/LRRC8C/SCN5A/PIDD1/CACNA2D2/…
GO:0098978	glutamatergic synapse	348	0.562319	1.51756	0.0010142	0.00255428	0.000679406	9175	tags=51%, list=25%, signal=39%	CDH11/SPARC/EPS8/CLSTN3/ABR/PLCG1/SYNPO/MTOR/NRP2/SPTBN1/SPARCL1/ITGB1/PLAT/GPC6/MYH10/CACNG4/LRFN3/NPTX2/EPHB2/SEPTIN11/FXYD6/AP2B1/SRC/EFNB3/NRP1/RNF216/DRD4/SPTBN2/PLEKHA5/DLG4/TANC2/CTNND1/FYN/DAG1/CLSTN1/FLNA/SYNGAP1/WASF3/NRCAM/CDH1/DLGAP4/GRIK5/AP3D1/VPS18/GPC4/PPM1H/ATP2B4/UNC13B/CADPS2/GSK3B/SV2A/ACTN1/PTPRS/WNT5A/BCR/GRIP1/STAT3/FLRT3/DGKQ/SHISA9/MAPK14/DGKZ/NLGN4X/ARHGAP44/MYO5A/ITSN1/…
GO:0098984	neuron to neuron synapse	348	0.549438	1.48279	0.0010142	0.00255428	0.000679406	8201	tags=54%, list=22%, signal=43%	DLG5/EPS8/SORCS2/CLSTN3/ABR/SYNPO/NECTIN1/SPOCK1/SPTBN1/CAMK2N1/NLGN2/PRR12/MINK1/MAP4/IQSEC3/CACNG4/LRFN3/SHANK3/NEFH/SEPTIN11/LRP4/LZTS1/SRC/EPB41/CTNNB1/EFNB3/PLEKHA5/DLG4/TANC2/CTNND1/SYT7/FYN/CLSTN1/SYNGAP1/NRCAM/ARFGEF2/GRIK5/ARHGAP32/PTCH1/ATP1A1/ADD1/HIP1R/UNC13B/BACE1/SLC30A1/KCNAB2/SYT11/PTPRS/SRGAP2/PDPK1/SIPA1L1/BCR/ITPR1/LRFN1/STAT3/MIB1/MAP1B/EPB41L3/TANC1/PSD3/SEMA4C/MPDZ/SHISA9/DG…
GO:0030135	coated vesicle	286	0.546566	1.46901	0.00101626	0.00255428	0.000679406	8760	tags=55%, list=23%, signal=42%	LRP1/SEC24C/M6PR/VWF/DAB2/IGF2R/SEC16A/ROR2/VANGL2/FZD2/TGOLN2/HSPA8/CEMIP/EGFR/AP2B1/SCAP/SH3BP4/ECE1/COL7A1/CD4/MCFD2/HLA-DQA2/COPZ2/NECAP1/APP/CTSZ/PHETA1/TGFA/FURIN/VPS18/OCRL/TBC1D5/HIP1R/SYNRG/GPR107/RAB35/AP2A2/DNAJC5/ECPAS/KDELR2/AP2A1/EPN2/WNT5A/WIPI1/VPS41/AP1G1/AP1B1/PACS1/TEX261/ARCN1/GOLGA2/IL7R/COPG2/SEC24D/RAB8B/CLTC/NUMB/PICALM/MYO1E/ASTN1/SCYL2/INPP5F/PITPNM3/SEC23B/SYT1/LDLRAP1/…
GO:0098802	plasma membrane signaling receptor complex	287	0.563616	1.51496	0.00101626	0.00255428	0.000679406	5617	tags=28%, list=15%, signal=24%	EMILIN1/IRS1/EPS8/ITGA11/ITGA5/IGF1R/ITGB2/CNTFR/ITGB1/CACNG4/SHANK3/ITGB5/DLG4/ITGAM/TRAF3/SORBS1/CSF2RB/CD4/RNF31/IL6ST/ITGA9/GRIK5/APBB1IP/NPNT/ACVRL1/OSMR/ITGA4/ITGA6/TLR2/TLR1/ACVR1B/ITGAL/GABBR1/TRAF5/ITGAX/ITGBL1/SHISA9/SHANK2/CHUK/RAMP1/IL13RA1/ITGA1/INSR/ITGAV/ITGB8/IFNLR1/OLFM2/STXBP5/LYN/ITGA2/TOLLIP/TGFBR1/ITGB4/DIABLO/ABHD6/PTPN6/PTK2B/CALCRL/IL18R1/IL2RB/CD6/ITGA3/ITGA10/SCRIB/ITGA7…
GO:0030667	secretory granule membrane	295	0.558886	1.50322	0.00101729	0.00255428	0.000679406	8065	tags=53%, list=22%, signal=42%	SPARC/IGF2R/RAB31/CD93/ITPR3/SIRPA/CYBB/TNFRSF1B/ITGB2/UBR4/SLC2A3/PTPRJ/C3AR1/PLAU/CKAP4/ITPR2/PAM/NBEAL2/CD14/FPR1/C5AR1/ANO6/ITGAM/TMEM63A/MME/PECAM1/ATP6V0A1/STK10/MLEC/GAA/PSAP/ACRBP/MOXD1/GLIPR1/FCGR2A/NCKAP1L/SYNGR1/CD53/KCNAB2/CD44/ADAM8/AP2A2/PLA1A/DNAJC5/HGSNAT/TLR2/B4GALT1/ITPR1/RAB5C/LAIR1/ITGAL/ITGAX/ABCA3/SLC15A4/IQGAP2/OLR1/LHFPL2/PTPRC/RAB3D/TMEM184A/NFAM1/CLEC5A/PLD1/SYT1/PHACTR2…
GO:0031965	nuclear membrane	295	0.544172	1.46364	0.00101729	0.00255428	0.000679406	6814	tags=45%, list=18%, signal=37%	CCND2/TNRC18/POM121/ITPR3/MRGPRF/MCM3AP/POM121C/SCRN1/NR4A1/INTS1/SUN2/EGFR/CASC3/ALOX5AP/TMEM176B/BOK/SMAD3/RETSAT/ABL1/NUP98/PHF8/RAP1GAP2/AQP1/RNF123/TBC1D20/PAFAH1B1/CMTM3/INA/CERS4/NUP210/ATP2A3/BCL2/SLC30A1/SUN1/PRICKLE1/AKIRIN1/DPY19L1/PRICKLE2/QSOX2/TMEM43/MYOF/CERS6/ANKRD17/SYNE2/ITPR1/SLC16A3/ERN1/TMEM120B/RANBP2/ZBTB1/NUP133/TMEM201/LMNB2/NOS1AP/HOXA7/DMPK/SMOX/PLCB1/GRK5/OSBPL8/SPIN1/…
GO:0150034	distal axon	285	0.600635	1.61334	0.00101729	0.00255428	0.000679406	7583	tags=53%, list=20%, signal=42%	LRP1/LAMP5/TIMP2/PALLD/EPS8/PREX1/FSCN1/DPYSL3/BOC/TRPV4/NECTIN1/LMTK2/SSH1/PINK1/HSPA8/MYH10/NPTX2/CAD/CBX6/EXOC7/NRP1/TSHZ3/RNF40/CTNND1/BASP1/APBB1/APP/APBB2/CTSZ/PAFAH1B1/WHRN/ILK/GRIK5/AP3D1/PTCH1/ORAI2/AUTS2/NDRG2/POLG/STMN3/UNC13B/MYH14/KCNAB2/SYT11/ITGA4/MAPK8IP3/CBL/MICAL1/UTRN/GDPD5/FKBP15/TRPV2/MAP1B/KIF5C/FLRT3/TANC1/L1CAM/FEZ1/MYO5A/ELK1/ITSN1/GIT1/TRAK2/SHANK2/TRAK1/DICER1/SETX/CDK5…
GO:0019898	extrinsic component of membrane	293	0.57406	1.54261	0.00101833	0.00255428	0.000679406	8119	tags=53%, list=22%, signal=42%	CDH11/EHD2/CYTH3/WDR81/GNA12/CDH3/GOLGA3/ULK1/CNTFR/PIK3CD/SHANK3/HCK/SRC/KRAS/MICALL1/CTNNB1/DLG4/BECN1/RNF40/CTNND1/GNG4/SNX33/SOCS7/ATG2A/FYN/PIK3R1/CDH1/CDH5/GNG2/ERRFI1/VPS13D/KCNAB2/SARM1/MGLL/CRKL/BCL2L11/ZFYVE1/WIPI1/NUMA1/PIK3C2B/ATG13/ESYT2/GRAMD2A/ATG2B/KCNIP1/FARP1/PIK3R5/SMAD7/ATP2A2/SOCS5/WIPI2/SYTL3/MUC16/FGR/NUMB/PICALM/GFRA3/PIK3R4/GNA15/SRMS/DTNA/PRSS22/OSR1/HIP1/SERPINE2/PSD/GR…
GO:0099568	cytoplasmic region	249	0.566409	1.51483	0.0010225	0.00255428	0.000679406	9318	tags=59%, list=25%, signal=45%	KIF1A/GLI3/EPB41L2/ITGB2/MAP1A/PHLDB1/KIF1B/MAP4/TULP3/RIMS4/KIF1C/EPB41/CTNNB1/DLG4/GLI2/SEPTIN9/CTNND1/GABARAPL1/CTSZ/PAFAH1B1/AMBRA1/ARFGEF2/AP3D1/WLS/MGARP/HIP1R/UNC13B/MYO5B/DYNC1H1/PKD2/KIF3B/CLASP1/MAPK8IP3/IQCA1/PHLDB2/NUMA1/DCTN1/NEK4/RIMS3/KIF5C/IFT140/MAPK1/DST/TRAK2/TRAK1/PIK3R4/WDR35/WDR11/MAP2K4/PRKCZ/CDKL5/AP3M1/SPAST/DNAH2/PRKAR1A/WDR90/TTLL3/RSPH4A/CCDC65/SEPTIN2/TCHP/EFHC1/INPP5…
GO:0030027	lamellipodium	193	0.67883	1.79705	0.00102459	0.00255428	0.000679406	4963	tags=56%, list=13%, signal=49%	ANTXR1/PDPN/PODXL/PLXND1/PALLD/PIEZO1/AMOTL1/ACTA2/FSCN1/PLCG1/DPYSL3/AMOT/TRPV4/CDC42BPB/ITGB1/ACTG2/PXN/ARHGAP31/SSH1/FAP/MYH10/PARVA/SLC39A6/NEDD9/CSPG4/CTNNB1/ABLIM1/CTNND1/ARHGEF6/DPP4/STX2/DAG1/APBB1/APP/APBB2/FGD6/WASF3/EPHA2/SLC9A1/CDH1/ILK/FAT1/FGD1/PLEKHG5/INPPL1/APBB1IP/MCC/BCAR1/PTPRM/AJUBA/SORBS2/LIMK1/CD44/PKD2/SRGAP2/WASF2/ENAH/DOCK8/SYNE2/FGD5/SWAP70/PTPN13/DGKZ/IQGAP2/ITSN1/CORO1…
GO:0005802	trans-Golgi network	233	0.609761	1.627	0.00102564	0.00255428	0.000679406	6809	tags=54%, list=18%, signal=45%	M6PR/TGFBI/IGF2R/RAB31/POSTN/MYO18A/CHST3/TGOLN2/LLGL1/ATP9A/RHOBTB3/GBF1/PAM/MMP24/BOK/BECN1/MME/ARAP1/HLA-DQA2/APP/PHETA1/CDH1/ARFGEF2/FURIN/MYO1B/SORL1/DOP1B/BIRC6/OCRL/RGP1/ATG9A/WLS/SMPD4/BACE1/KIF13A/WIPI1/CLIP3/AP1G1/SCAMP5/AP1B1/DENND5A/RAB29/ATP7B/OSBP/LGR6/ARFGEF1/CLTC/PRKD1/COG5/VPS53/PI4K2A/C16orf70/BICD1/WDR11/ATP11A/RIC1/PCSK5/RAB14/SCAMP2/SNX9/GGA2/DNM2/PHETA2/CHST6/GCNT1/CHST2/ATX…
GO:0045111	intermediate filament cytoskeleton	241	0.535686	1.43123	0.00102564	0.00255428	0.000679406	6420	tags=24%, list=17%, signal=20%	MMP14/PPL/DES/GJA1/PKP2/SMARCA2/MACF1/NEFH/PLEC/NRP1/IFFO2/INA/CSNK1A1/CTNS/IFFO1/NDOR1/MICAL1/PHLDB2/SYNE2/DCTN1/SMG7/VIM/MYO5A/INO80/NES/DST/SHANK2/LDLRAP1/LMNB2/CLIP1/SLC1A4/MDN1/SYNC/BCAS3/DSP/GPER1/EPPK1/FAAP100/NOL9/PKP1/TCHP/ADCY5/KRT4/TLK2/PJA2/ING4/NDEL1/KRT80/KRT6B/NCKIPSD/SESTD1/KRT87P/KRT23/DISC1/ZNF175/JUP/PKN2/FAM83H
GO:0032838	plasma membrane bounded cell projection cytoplasm	206	0.556803	1.47588	0.00102669	0.00255428	0.000679406	9723	tags=63%, list=26%, signal=47%	KIF1A/GLI3/MAP1A/KIF1B/MAP4/TULP3/KIF1C/DLG4/GLI2/SEPTIN9/GABARAPL1/PAFAH1B1/AMBRA1/ARFGEF2/AP3D1/WLS/MGARP/HIP1R/DYNC1H1/KIF3B/MAPK8IP3/IQCA1/NEK4/KIF5C/IFT140/MAPK1/DST/TRAK2/TRAK1/PIK3R4/WDR35/WDR11/MAP2K4/CDKL5/AP3M1/SPAST/DNAH2/PRKAR1A/WDR90/TTLL3/RSPH4A/CCDC65/SEPTIN2/EFHC1/INPP5E/DNAH1/UHMK1/BLOC1S6/TRAF3IP1/HIF1A/CFAP57/ATG14/ARL8B/SPG7/KIFAP3/DRC3/NDEL1/TERF2/CCDC40/CFAP43/GLI1/CFAP100/K…
GO:0030136	clathrin-coated vesicle	185	0.558748	1.47537	0.00102775	0.00255428	0.000679406	6505	tags=44%, list=17%, signal=36%	LRP1/M6PR/VWF/DAB2/IGF2R/ROR2/FZD2/TGOLN2/HSPA8/CEMIP/EGFR/AP2B1/SH3BP4/ECE1/CD4/HLA-DQA2/NECAP1/PHETA1/TGFA/FURIN/VPS18/OCRL/TBC1D5/HIP1R/SYNRG/GPR107/RAB35/AP2A2/DNAJC5/AP2A1/EPN2/WNT5A/WIPI1/VPS41/AP1G1/AP1B1/IL7R/RAB8B/CLTC/NUMB/PICALM/MYO1E/ASTN1/SCYL2/INPP5F/SYT1/LDLRAP1/RAB14/HIP1/SNX9/GGA2/LDLR/DNM2/PHETA2/SCARB2/ADCY8/TNK2/CD207/VPS11/STEAP2/DVL2/FZD4/HLA-DQB2/AAK1/DBNL/VPS16/VAMP3/NCALD…
GO:0098858	actin-based cell projection	207	0.619187	1.64112	0.00102775	0.00255428	0.000679406	7692	tags=50%, list=21%, signal=40%	ANTXR1/ADGRA2/PDPN/PODXL/PDGFRA/EPS8/TGFB1/ACTA2/FSCN1/CALB2/TRPV4/VCAM1/ITGB1/ACTG2/ADCY6/PLEKHG6/PDGFA/NPTX2/CBX6/AOC3/SCARB1/CTNNB1/MYO1C/CD302/KIF13B/DAG1/APBB1/APP/PROM1/PAFAH1B1/WHRN/MYO1B/FAT1/INPPL1/DYNC1H1/CLIC4/CD44/AP2A1/ITGA6/B4GALT1/ENAH/UTRN/VEZT/SYNE2/DOCK4/FARP1/CDH23/MYO5A/IQGAP2/LCP1/SRCIN1/FSCN2/SLC27A4/ITGAV/SLC26A2/PALM/TEK/MYO10/NPTXR/EPS8L2/CIB2/FGD4/NF2/CNP/CYFIP1/KITLG/EL…
GO:0016323	basolateral plasma membrane	217	0.614974	1.63249	0.00103306	0.00255428	0.000679406	6222	tags=46%, list=17%, signal=38%	LRP1/ADRA2A/PDPN/NKD2/VANGL2/KCNQ1/MYO1D/MET/HEPH/SLC41A1/EGFR/EPB41/CTNNB1/ENPP1/C5AR1/MYO1C/CNNM4/SLC23A2/ABCC1/PKD1/AQP1/STX2/DAG1/SHROOM4/PIANP/SLC9A1/TGFA/ITGA9/PTH1R/PDGFB/SLC29A1/ATP1A1/ATP2B4/SLC7A7/CD44/ERBB2/PKD2/SLC4A11/ADAM9/SLC40A1/AP2A1/ITGA6/CLDN1/CADM1/B4GALT1/ATP7B/TJP1/BMPR2/NUMB/CD34/DST/SLC26A1/LDLRAP1/CASK/SLC12A6/SLC7A8/SLC19A1/LDLR/NOD1/PALM/SLC2A1/STK39/ADCY8/SLC7A6/ARRB1/…
GO:0098562	cytoplasmic side of membrane	177	0.565415	1.48846	0.00103413	0.00255428	0.000679406	7964	tags=58%, list=21%, signal=46%	CYTH3/GNA12/RASA3/NPTX2/SHANK3/CBX6/HCK/SRC/EPB41/KRAS/DLG4/TRAF3/GNG4/RNF31/EEF1A2/FYN/SHROOM4/CDH1/PGM5/GNG2/ERRFI1/PTPN1/KCNAB2/PKD2/SPPL3/ESYT2/GRAMD2A/GEM/KCNIP1/FARP1/TRAF5/RGS2/ATP2A2/PTPN3/LITAF/FGR/PTPRC/KIT/LDLRAP1/CHUK/GNA15/SRMS/DTNA/HIP1/GRAMD1A/SNX9/LYN/PALM/OSBPL2/D2HGDH/GNAZ/BORCS5/NPTXR/PTEN/GNA11/ESYT1/DIABLO/PTK2B/GNAO1/PKP4/PTP4A1/GNA14/RASAL3/CYTH1/AJAP1/TRAF6/IQGAP1/CYLD/SPT…
GO:0030427	site of polarized growth	176	0.674427	1.77422	0.00103627	0.00255428	0.000679406	7583	tags=64%, list=20%, signal=51%	LRP1/LAMP5/TIMP2/PALLD/EPS8/PREX1/FSCN1/DPYSL3/BOC/TRPV4/NECTIN1/LMTK2/SSH1/PINK1/MYH10/NPTX2/CBX6/EXOC7/NRP1/TSHZ3/CTNND1/BASP1/APBB1/APP/APBB2/CTSZ/PAFAH1B1/WHRN/PTCH1/ORAI2/AUTS2/NDRG2/STMN3/MYH14/ITGA4/MAPK8IP3/CBL/UTRN/GDPD5/FKBP15/TRPV2/MAP1B/KIF5C/FLRT3/L1CAM/FEZ1/MYO5A/PI4K2A/TRAK2/SHANK2/TRAK1/DICER1/SETX/CDK5R1/PCDHGB1/TAOK2/HCLS1/DNM2/IGHMBP2/CDKL5/PSEN1/NPTXR/TSC1/FKBP4/CCDC120/MAP3K1…
GO:0055037	recycling endosome	175	0.616761	1.61978	0.0010395	0.00255428	0.000679406	6291	tags=52%, list=17%, signal=43%	LAMP5/FZD7/EHD2/SORCS2/TBC1D14/RAB11FIP5/ULK1/ACKR3/ATP9A/ITGB1/LMTK2/NISCH/TUBA1A/RAB11FIP1/MICALL1/BOK/AMOTL2/RAB11FIP3/APP/EHD3/GPR161/PHETA1/ARFGEF2/SORL1/CD22/DENND2B/SLC31A1/ATG9A/BACE1/MYO5B/SYT11/RAB35/LZTR1/CLIP3/SLC9A9/AP1G1/SCAMP5/RAB29/AVL9/PLEKHB2/RAB8B/MICALL2/ARHGAP44/MYO5A/ITSN1/VPS53/VIPAS39/INPP5F/RFFL/LDLRAP1/ATP11A/RAB14/SCAMP2/EHD4/ST8SIA2/PHETA2/TNIK/SLC11A2/ATP11B/GRIPAP1/S…
GO:0001726	ruffle	172	0.635785	1.66749	0.00104058	0.00255428	0.000679406	6267	tags=60%, list=17%, signal=51%	PDPN/PODXL/PALLD/JCAD/EPS8/CYTH3/ITGA5/FSCN1/PLCG1/CDK6/AMOT/TRPV4/ITGB1/ASAP3/MACF1/FAP/PTPRJ/LIMA1/SRC/MYO1C/WIPF1/KSR1/ADAM17/RASA1/APPL2/PLEK/MTSS1/AKT2/FGD6/TLN1/EPHA2/MYH9/C2CD5/FGD1/PIP5K1C/DLC1/PDE4A/FERMT1/BCAR1/HIP1R/ACTN1/WASF2/FGD5/PSD3/TLN2/MYO5A/LAYN/LCP1/FGR/CORO1C/ARHGEF4/ARAP3/TIRAP/MTSS2/ARHGAP45/FGD3/CLIP1/PSD/ITGAV/SNX9/DNM2/CDKL5/ARHGEF7/MYO10/SPRY4/EPS8L2/PIP5K1A/MYADM/FGD4/…
GO:0005775	vacuolar lumen	172	0.609534	1.59864	0.00104058	0.00255428	0.000679406	6276	tags=45%, list=17%, signal=38%	HSPG2/FMOD/PDGFRB/OGN/VCAN/BGN/SDC1/DCN/LUM/PLBD2/TXNDC5/EPDR1/MAN2B1/CTSK/GPC1/GNS/LYZ/SDC2/GPC6/HSPA8/MAN2B2/OMD/ACLY/SMPD1/CSPG4/VAT1/TCN2/PYGB/AGRN/GAA/PSAP/GPC4/C6orf120/TPP1/STK11IP/LIPA/DYNC1H1/MNDA/GALC/ARSB/LGMN/PADI2/PRELP/ATP13A2/NAGLU/PPT1/MAPK1/ARHGAP45/DNAJC3/SCARB2/ADA2/TOLLIP/CTSA/CTSD/NAAA/ARSA/HEXB/IST1/CYB5R3/GBA/ACTR2/FUCA1/MANBA/KERA/IMPDH1/GRN/FAF2/SGSH/GLB1/VCP/DPP7/GPC2/CD…
GO:0031256	leading edge membrane	170	0.669908	1.75449	0.00104167	0.00255428	0.000679406	6395	tags=56%, list=17%, signal=47%	ANTXR1/LAMP5/PDPN/PLXND1/JCAD/EPS8/PIEZO1/ITGA5/TRPV4/SPTBN1/MYO1D/ITGB1/MACF1/FAP/PTPRJ/SLC39A6/SRC/CSPG4/MYO1C/GABARAPL1/KCNC3/KSR1/DPP4/ADAM17/APPL2/PLEK/AKT2/TLN1/EPHA2/C2CD5/PIP5K1C/DLC1/PDE4A/FERMT1/WLS/HIP1R/PTPRK/CD44/VEZT/DOCK8/SYNE2/FGD5/EPB41L3/PSD3/SHISA9/ARHGAP44/LCP1/FGR/CORO1C/ARHGEF4/TIRAP/MTSS2/ARHGAP45/PSD/INSR/ITGAV/DNM2/PALM/CDKL5/SPRY4/EPS8L2/PIP5K1A/PLEKHA1/TESC/NF2/ADGRE2/G…
GO:0030426	growth cone	171	0.672789	1.76322	0.00104275	0.00255428	0.000679406	7583	tags=64%, list=20%, signal=51%	LRP1/LAMP5/TIMP2/PALLD/EPS8/PREX1/FSCN1/DPYSL3/BOC/TRPV4/NECTIN1/LMTK2/SSH1/PINK1/MYH10/NPTX2/CBX6/EXOC7/NRP1/TSHZ3/CTNND1/BASP1/APBB1/APP/APBB2/CTSZ/PAFAH1B1/WHRN/PTCH1/ORAI2/AUTS2/NDRG2/STMN3/MYH14/ITGA4/MAPK8IP3/CBL/UTRN/GDPD5/FKBP15/TRPV2/MAP1B/KIF5C/FLRT3/L1CAM/FEZ1/MYO5A/TRAK2/SHANK2/TRAK1/DICER1/SETX/CDK5R1/PCDHGB1/TAOK2/DNM2/IGHMBP2/CDKL5/PSEN1/NPTXR/TSC1/FKBP4/CCDC120/MAP3K12/PTPRO/CYFIP…
GO:0099240	intrinsic component of synaptic membrane	164	0.583927	1.52743	0.00104822	0.00255428	0.000679406	8858	tags=41%, list=24%, signal=32%	CLSTN3/NRP2/CNTN1/NECTIN1/NLGN2/ITGB1/CACNG4/LRFN3/EPHB2/FXYD6/EFNB3/NRP1/DAGLA/SYT7/CLSTN1/NRCAM/GRIK5/GPC4/ATP2B4/SLC30A1/SYT11/PTPRS/LRFN1/FLRT3/SHISA9/SLC16A3/CADM3/PTPRA/PLPPR4/SLC6A9/CLSTN2/ADCY8/PSEN1/ADAM23/PTPRO/ABHD6/PSEN2/CDH2/ADCY1/ABHD17B/KCND3/NPTN/LRRC4C/ADORA1/NLGN3/CHRM3/CHRNB1/CACNA1D/SLC6A11/GRIK4/EPHA4/APH1A/CHRNA1/LRRC4/NCSTN/RGS7BP/ADAM22/CANX/STX1A/CNR1/PRRT1/SLC8A1/GABRB2/…
GO:0042734	presynaptic membrane	160	0.604536	1.57763	0.00105042	0.00255428	0.000679406	9228	tags=49%, list=25%, signal=37%	ERC1/CNTN1/NECTIN1/NLGN2/LRFN3/EPHB2/RIMS4/FXYD6/CTNNB1/EFNB3/KCNC3/SYT7/LRRC4B/STX2/CNTNAP1/APBB1/GRIK5/GPC4/ATP2B4/UNC13B/CADPS2/SYT11/PTPRS/RIMS3/GABBR1/PICALM/SNCAIP/PI4K2A/SNPH/SYT1/CADM3/DNM1/CASK/HIP1/SLC6A9/STXBP5/ADCY8/PSEN1/ADAM23/GPER1/PSEN2/STX3/CDH2/PDE2A/IGSF21/SCRIB/APBA1/ADGRL1/NPTN/ADORA1/STX11/CHRM3/DENND1A/ZDHHC17/CACNA1D/SLC6A11/GRIK4/FCHO2/EPHA4/APH1A/SNAP25/PRRT2/NCSTN/RGS7B…
GO:0044309	neuron spine	161	0.587652	1.53421	0.00105042	0.00255428	0.000679406	8421	tags=55%, list=23%, signal=43%	SYNPO/ITGB1/MYH10/SHANK3/SEPTIN11/LZTS1/DLG4/LAMA2/CTNND1/APBB1/APP/CLSTN1/ARFGEF2/ARHGAP32/APBA2/HIP1R/SYT11/SRGAP2/SIPA1L1/ATP1A2/MAP1B/FARP1/ARHGAP44/LPAR1/ITSN1/ASAP1/SHANK2/FBXO2/FXR2/DNM1/CDK5R1/PSD/DNM2/ARRB1/DOCK10/PTEN/NR1D1/GPER1/PTPRO/STRN/NEURL1/CYFIP1/PTK2B/PDE4B/ZMYND8/ADAM10/ABHD17B/IGF2BP1/MPP2/OPHN1/ALS2/APBA1/PPP1R9B/SHANK1/NEDD4/MTMR2/PRKAR2B/ADORA1/CPEB4/EEA1/EEF2K/PPP3CA/STRN…
GO:0019897	extrinsic component of plasma membrane	163	0.607646	1.58664	0.00105263	0.00255428	0.000679406	8084	tags=58%, list=22%, signal=45%	CDH11/CYTH3/GNA12/CDH3/SHANK3/HCK/SRC/KRAS/CTNNB1/DLG4/CTNND1/GNG4/FYN/CDH1/CDH5/GNG2/ERRFI1/KCNAB2/CRKL/NUMA1/ESYT2/GRAMD2A/KCNIP1/FARP1/SMAD7/ATP2A2/SYTL3/FGR/NUMB/PICALM/GNA15/SRMS/DTNA/PRSS22/HIP1/SERPINE2/GRAMD1A/SNX9/CDH22/OLFM2/STXBP5/LYN/OSBPL2/D2HGDH/GNAZ/SYTL2/GNA11/ESYT1/CDH6/PTK2B/GNAO1/APC/CDH2/ST14/SCRIB/GNA14/AAK1/CYTH1/SCUBE1/IQGAP1/CYLD/CDH24/EEA1/MATK/GNG12/GNAL/FERMT2/GNB1/WNT2…
GO:0009898	cytoplasmic side of plasma membrane	153	0.628745	1.63747	0.00105485	0.00255428	0.000679406	7964	tags=59%, list=21%, signal=47%	CYTH3/GNA12/RASA3/NPTX2/SHANK3/CBX6/HCK/SRC/EPB41/KRAS/DLG4/TRAF3/GNG4/RNF31/FYN/SHROOM4/CDH1/PGM5/GNG2/ERRFI1/KCNAB2/ESYT2/GRAMD2A/GEM/KCNIP1/FARP1/TRAF5/RGS2/ATP2A2/PTPN3/LITAF/FGR/PTPRC/KIT/LDLRAP1/CHUK/GNA15/SRMS/DTNA/HIP1/GRAMD1A/SNX9/LYN/PALM/OSBPL2/D2HGDH/GNAZ/NPTXR/PTEN/GNA11/ESYT1/DIABLO/PTK2B/GNAO1/PKP4/PTP4A1/GNA14/CYTH1/AJAP1/TRAF6/IQGAP1/CYLD/SPTB/MATK/GNG12/PPP3CA/DLG1/GNAL/FERMT2/G…
GO:0099699	integral component of synaptic membrane	152	0.585555	1.52501	0.00105485	0.00255428	0.000679406	8858	tags=42%, list=24%, signal=32%	CLSTN3/NRP2/NECTIN1/NLGN2/ITGB1/CACNG4/LRFN3/EPHB2/FXYD6/EFNB3/NRP1/DAGLA/SYT7/CLSTN1/NRCAM/GRIK5/ATP2B4/SLC30A1/SYT11/PTPRS/LRFN1/FLRT3/SHISA9/SLC16A3/CADM3/PTPRA/PLPPR4/SLC6A9/CLSTN2/ADCY8/PSEN1/ADAM23/PTPRO/ABHD6/PSEN2/CDH2/ADCY1/KCND3/NPTN/LRRC4C/ADORA1/NLGN3/CHRM3/CHRNB1/CACNA1D/SLC6A11/GRIK4/EPHA4/APH1A/CHRNA1/LRRC4/NCSTN/ADAM22/CANX/STX1A/CNR1/PRRT1/SLC8A1/GABRB2/GRIN2A/ATP2B1/P2RY1/GABRA3…
GO:0005795	Golgi stack	149	0.624147	1.62318	0.00105597	0.00255428	0.000679406	9392	tags=58%, list=25%, signal=43%	SULF2/GOLGA3/LLGL1/GAL3ST4/B4GALNT3/ASAP2/GAL3ST2/GBF1/GALNT2/CHPF/CHSY1/SULF1/B4GALT5/DNMBP/XYLT1/ARAP1/ARSL/GALNT1/SORL1/PITPNM1/B4GALNT4/OCRL/ST6GAL2/CANT1/ST3GAL4/ST3GAL2/ZFYVE1/CLIP3/B4GALT1/GOLGA2/GOLGB1/CHSY3/CSGALNACT2/MBTPS1/BET1L/GOSR1/RAB14/GOLIM4/B4GALT4/NSF/GCNT1/COG2/MGAT2/GAL3ST3/CHPF2/SMPD3/FUT11/MAN2A1/INPP5E/FUT4/ST6GAL1/ATL1/COG3/TMEM87A/CSGALNACT1/LPCAT2/ST3GAL3/GOLGA5/NAGPA/T…
GO:0031901	early endosome membrane	149	0.62031	1.6132	0.00105597	0.00255428	0.000679406	6521	tags=52%, list=17%, signal=43%	LAMP5/SORCS2/WDR81/PMEPA1/RAB31/LRP6/RAB11FIP5/LLGL1/ATP9A/SNX19/GPNMB/EGFR/BOK/APPL2/ZFYVE9/OCRL/MTMR4/WLS/MARCHF8/SNX21/CLIP3/RAB5C/CLCN4/RCC2/SPHK1/LITAF/ITCH/RBSN/TMEM184A/INPP5F/CLCN3/RAB14/EHD4/GGA2/SNX1/INPP5B/PSEN1/PIKFYVE/TMEM163/GRIPAP1/STX12/LDLRAD4/HSD17B6/GGA3/CD207/RABEP1/KIF16B/CAV1/DNAJC13/EHD1/SNX8/GGA1/SNX13/HPS6/ZFYVE28/STX7/ABCA7/MTMR2/PML/STAM2/SLC1A1/EEA1/SNX27/APPL1/MMGT1/F…
GO:0019814	immunoglobulin complex	142	0.589862	1.52778	0.00106157	0.00255428	0.000679406	8072	tags=52%, list=22%, signal=41%	IGHV3-15/IGHV1-18/IGHV4-34/IGHV4-31/IGHV3-33/IGHV3-74/IGHV3-23/IGHV1-24/IGLV3-21/IGHV4-59/IGHV4-28/IGLV2-11/IGHV3-30/IGHV3-21/IGKV3-20/IGHV3-73/IGHV5-51/IGHV2-70/IGHV3-11/IGHV1-3/IGHV3-53/IGLV2-14/IGHG2/IGKV1-9/IGLV1-44/IGLV7-46/IGHV1-69D/IGHV6-1/IGKV2-24/IGHV1-58/IGHV4-61/IGLV2-23/IGHG4/IGKV3-15/IGKV2D-29/IGHV3-66/IGHV3-49/IGHV4-4/IGHV2-26/IGLV5-37/IGHA2/IGKV3D-20/IGKV1-5/IGKV1-6/IGHV3-20/IGHV1-…
GO:0043296	apical junction complex	143	0.627651	1.62604	0.00106157	0.00255428	0.000679406	7206	tags=55%, list=19%, signal=45%	CCND1/MXRA8/AMOTL1/CYTH3/SYNPO/AMOT/CLMP/NECTIN1/CLDN11/JAM3/KIFC3/PLEKHA7/SHROOM2/UBN1/CTNNB1/PMP22/CTNND1/AMOTL2/FRMD4A/SORBS1/CGN/CCDC85C/SHROOM4/FRMD6/CDH1/CDH5/ASH1L/PLXDC1/PARD3B/SYMPK/PARD6G/ADCYAP1R1/CLDN1/CGNL1/TJP1/MPDZ/MICALL2/RAPGEF2/NPHP4/SHROOM3/PRKCZ/CLDN12/TGFBR1/CLDN9/CLDN5/MAGI1/NECTIN2/CLDN15/ARHGAP17/EPPK1/STRN/AOC1/PARD3/APC/SH3BP1/SHROOM1/YBX3/NHS/ESAM/TJP2/CYTH1/BVES/MARVEL…
GO:0042383	sarcolemma	136	0.656456	1.69603	0.00106383	0.00255428	0.000679406	6753	tags=50%, list=18%, signal=41%	COL6A3/COL6A1/COL6A2/BGN/FLNC/DES/TGFB3/VCAM1/ITGB1/AHNAK/CACNG4/PLEC/LAMA2/AQP1/SLC8B1/DAG1/SLC9A1/PGM5/ATP1A1/ATP2B4/SLC30A1/VCL/UTRN/ATP1A2/SGCD/PRX/CORO1C/CACNB3/DYSF/SSPN/CACNA1C/NOS1AP/DTNA/KCNJ5/SLC2A1/FKRP/PSEN1/CIB2/ABCC9/SYNC/RYR1/CDH2/CAV1/OBSCN/AHNAK2/KCND3/SCN5A/DMD/PPP3CB/BVES/SCN1B/KCNB1/CACNB1/CACNA1D/PPP3CA/DLG1/BIN1/CAMK2D/EZR/ANK3/NOS1/SLMAP/PPP3R1/LAMP1/CAV2/SLC2A5/SYNM/STAC
GO:0070160	tight junction	128	0.609145	1.57106	0.00106496	0.00255428	0.000679406	7206	tags=53%, list=19%, signal=43%	CCND1/MXRA8/AMOTL1/CYTH3/SYNPO/AMOT/CLMP/CLDN11/JAM3/SIPA1L3/SHROOM2/UBN1/CTNNB1/PMP22/AMOTL2/FRMD4A/CGN/CCDC85C/EPHA2/CDH5/ASH1L/AFDN/PLXDC1/PARD3B/SYMPK/PARD6G/ADCYAP1R1/CLDN1/CGNL1/TJP1/MPDZ/MICALL2/RAPGEF2/NPHP4/PRKCZ/CLDN12/TGFBR1/CLDN9/CLDN5/MAGI1/CLDN15/ARHGAP17/EPPK1/STRN/AOC1/PARD3/APC/SH3BP1/YBX3/NHS/ESAM/TJP2/CYTH1/BVES/MARVELD2/DLG1/CLDN19/OCLN/ANK3/TJAP1/LIN7A/JAML/EPB41L4B/WNK3/FRMD…
GO:0097014	ciliary plasm	122	0.60456	1.55271	0.00107411	0.00255428	0.000679406	9723	tags=63%, list=26%, signal=47%	GLI3/MAP4/TULP3/GLI2/SEPTIN9/AMBRA1/ARFGEF2/IQCA1/NEK4/IFT140/PIK3R4/WDR35/WDR11/DNAH2/PRKAR1A/WDR90/TTLL3/RSPH4A/CCDC65/SEPTIN2/EFHC1/INPP5E/DNAH1/TRAF3IP1/CFAP57/ATG14/KIFAP3/DRC3/CCDC40/CFAP43/GLI1/CFAP100/SPAG6/PRKAR2A/SEPTIN7/ARMC4/BBS5/DNAI1/DRC1/PIK3C3/SPEF1/WDR63/LCA5/DYNC2H1/DNAL1/CFAP44/KIF17/WDPCP/DNAI2/ATG16L1/CCSAP/DNAAF1/DCDC2/SPAG17/KIF19/TTC30B/DNAH9/BBS1/MAK/CCDC114/ATG7/CFAP73/C…
GO:0098936	intrinsic component of postsynaptic membrane	122	0.572989	1.47163	0.00107411	0.00255428	0.000679406	5559	tags=30%, list=15%, signal=26%	CLSTN3/NRP2/CNTN1/NLGN2/CACNG4/LRFN3/EPHB2/FXYD6/EFNB3/NRP1/DAGLA/CLSTN1/NRCAM/GRIK5/SLC30A1/PTPRS/LRFN1/FLRT3/SHISA9/SLC16A3/PLPPR4/SLC6A9/CLSTN2/PTPRO/ABHD6/CDH2/ADCY1/ABHD17B/KCND3/NPTN/LRRC4C/ADORA1/NLGN3/CHRM3/CHRNB1/SLC6A11/GRIK4
GO:0005923	bicellular tight junction	123	0.603325	1.54766	0.00107643	0.00255428	0.000679406	7206	tags=53%, list=19%, signal=43%	CCND1/MXRA8/AMOTL1/CYTH3/SYNPO/AMOT/CLMP/CLDN11/JAM3/SHROOM2/UBN1/CTNNB1/PMP22/AMOTL2/FRMD4A/CGN/CCDC85C/CDH5/ASH1L/PLXDC1/PARD3B/SYMPK/PARD6G/ADCYAP1R1/CLDN1/CGNL1/TJP1/MPDZ/MICALL2/RAPGEF2/NPHP4/PRKCZ/CLDN12/TGFBR1/CLDN9/CLDN5/MAGI1/CLDN15/ARHGAP17/EPPK1/STRN/AOC1/PARD3/APC/SH3BP1/YBX3/NHS/ESAM/TJP2/CYTH1/BVES/MARVELD2/DLG1/CLDN19/OCLN/ANK3/TJAP1/LIN7A/JAML/EPB41L4B/WNK3/FRMD4B/PDCD6IP/JAM2/MPP5
GO:0005930	axoneme	121	0.601953	1.54489	0.00107759	0.00255428	0.000679406	9723	tags=63%, list=26%, signal=47%	GLI3/MAP4/TULP3/GLI2/SEPTIN9/AMBRA1/ARFGEF2/IQCA1/IFT140/PIK3R4/WDR35/WDR11/DNAH2/PRKAR1A/WDR90/TTLL3/RSPH4A/CCDC65/SEPTIN2/EFHC1/INPP5E/DNAH1/TRAF3IP1/CFAP57/ATG14/KIFAP3/DRC3/CCDC40/CFAP43/GLI1/CFAP100/SPAG6/PRKAR2A/SEPTIN7/ARMC4/BBS5/DNAI1/DRC1/PIK3C3/SPEF1/WDR63/LCA5/DYNC2H1/DNAL1/CFAP44/KIF17/WDPCP/DNAI2/ATG16L1/CCSAP/DNAAF1/DCDC2/SPAG17/KIF19/TTC30B/DNAH9/BBS1/MAK/CCDC114/ATG7/CFAP73/CEP162…
GO:0030863	cortical cytoskeleton	116	0.673283	1.72498	0.00107875	0.00255428	0.000679406	8367	tags=61%, list=22%, signal=48%	CALB2/EPB41L2/TRPV4/SPTBN1/LLGL1/AKAP13/SHROOM2/LASP1/CALD1/RIMS4/EPB41/SPTBN2/DLG4/WIPF1/SHROOM4/FLNA/MYH9/CDH1/DLC1/HIP1R/CLASP1/NUMA1/UTRN/RIMS3/WIPF3/MTSS2/ACTN4/HIP1/SNX9/HCLS1/WIPF2/PLEKHH2/SHROOM3/SLC2A1/NSMF/GYPC/CAPN2/CLDN5/CIB2/MYADM/NF2/WAS/COTL1/SPTAN1/CDH2/BSN/SHROOM1/ACTR2/DBNL/SPTB/HFE/LANCL2/DBN1/EZR/FCHSD1/MAPRE1/CAP2/CTTN/DCDC2B/GSN/LLGL2/SPTBN5/DCDC2/MPP1/DMTN/BIN3/CAP1/GMFB/SP…
GO:0031985	Golgi cisterna	116	0.624493	1.59998	0.00107875	0.00255428	0.000679406	9782	tags=59%, list=26%, signal=43%	GOLGA3/LLGL1/GAL3ST4/B4GALNT3/ASAP2/GAL3ST2/GALNT2/CHPF/CHSY1/B4GALT5/XYLT1/ARAP1/GALNT1/SORL1/PITPNM1/B4GALNT4/ST6GAL2/CANT1/ST3GAL4/ST3GAL2/B4GALT1/GOLGA2/CHSY3/CSGALNACT2/BET1L/GOSR1/GOLIM4/B4GALT4/GCNT1/GAL3ST3/CHPF2/SMPD3/FUT11/MAN2A1/INPP5E/FUT4/ST6GAL1/ATL1/COG3/TMEM87A/CSGALNACT1/ST3GAL3/GOLGA5/NAGPA/TMED2/B3GALT6/NSG1/APH1A/RAB30/CIT/B4GALT2/GOLPH3/GGTA1P/ST3GAL1/SORT1/B4GALT6/A3GALT2/HI…
GO:0005884	actin filament	111	0.655039	1.67061	0.00108578	0.00255428	0.000679406	9337	tags=66%, list=25%, signal=50%	PALLD/GAS7/DPYSL3/AMOT/LMOD1/MYO9B/AKAP13/HCK/SRC/MYO1C/WIPF1/PDLIM3/FYN/SHROOM4/FLNA/WHRN/MYO1B/VPS18/SMTNL2/PKD2/ACTN1/PLS3/FKBP15/MYO5A/RCSD1/LCP1/WIPF3/HCLS1/WIPF2/SPECC1L/TEK/MARK2/TSC1/WAS/TPM1/COTL1/SMTN/SH2B2/PSTPIP2/ARHGAP6/DBNL/SMTNL1/CARMIL1/COBL/FMN1/IQGAP1/GNG12/DBN1/EZR/DAPK3/PDLIM5/KEAP1/TWF1/CTTN/AIF1/SPTBN5/RHOQ/ESPNL/DMTN/BIN3/PAWR/RAC2/APC2/MISP/PLS1/RAC1/CD2AP/MYO6/POF1B/PSTPI…
GO:0044853	plasma membrane raft	109	0.67417	1.71507	0.0010977	0.00255428	0.000679406	6595	tags=57%, list=18%, signal=47%	PTGIS/EHD2/IRS1/CAVIN1/TGFBR2/SMO/LRP6/ITGB2/HMOX1/MYO1D/STIM1/HCK/LRP4/SCARB1/SRC/CTNNB1/ITGAM/DAG1/F2R/CDH1/PTCH1/DLC1/ATP1A1/SPRED1/ATP2B4/ADD1/ADCYAP1R1/SELPLG/MYOF/CBL/HDAC6/ATP1A2/ADD2/BMPR2/MAPK1/CORO1C/CAVIN2/NOS1AP/ADD3/INSR/SLC2A1/ADCY8/PRKAR1A/GASK1A/KCNMA1/LIPE/LCP2/PACSIN2/CDH2/PTGS2/CAV1/SCN5A/BVES/P2RY12/EFNA5/PRKAR2A/EZR/CDH13/MLC1/NOS1/CD177/CAV2
GO:0030175	filopodium	103	0.653105	1.64896	0.00110742	0.00255428	0.000679406	6395	tags=52%, list=17%, signal=44%	ANTXR1/ADGRA2/PDPN/PODXL/ACTA2/FSCN1/TRPV4/VCAM1/ITGB1/ACTG2/NPTX2/CBX6/CD302/DAG1/APBB1/APP/MYO1B/FAT1/INPPL1/DYNC1H1/AP2A1/ITGA6/B4GALT1/ENAH/UTRN/SYNE2/FARP1/MYO5A/IQGAP2/LCP1/SRCIN1/ITGAV/PALM/MYO10/NPTXR/FGD4/NF2/CYFIP1/KITLG/SPATA13/IGF2BP1/ITGA3/MSN/DMD/PPP1R9B/RUFY3/TTYH1/OSBPL3/ITGB3/EZR/SLC9A3R1/DEF6/EPHA4/MYO1G
GO:0005796	Golgi lumen	100	0.69684	1.75714	0.00111235	0.00255428	0.000679406	3650	tags=38%, list=10%, signal=34%	HSPG2/MMP14/FMOD/OGN/VCAN/BGN/SDC1/DCN/MMP11/TGFB1/LUM/WNT6/GPC1/SDC2/GPC6/PDGFA/MUC5B/OMD/WNT4/CSPG4/DAG1/AGRN/APP/FURIN/GPC4/PDGFB/WNT7B/WNT5B/WNT5A/PCSK6/PRELP/PROS1/MUC16/PCSK5/GOLIM4/PPIL2/HS3ST1/VTN
GO:0008021	synaptic vesicle	190	0.539947	1.42889	0.00205128	0.00451994	0.00120225	7985	tags=46%, list=21%, signal=37%	LAMP5/KIF1A/WFS1/SEPTIN8/DLG4/RAB15/MME/SYT7/STX2/APP/APBA2/SYNGR1/ATG9A/UNC13B/BACE1/SYT11/RAB35/SV2A/DNAJC5/SLC40A1/PTPRS/SCAMP5/SEMA4C/RAB8B/PPT1/SLC17A5/PICALM/RAB3D/SNCAIP/C16orf70/SYT1/DNM1/CLCN3/NTF3/SLC6A9/SEPTIN5/STXBP5/RAB3B/BORCS5/PSEN1/TMEM163/STX12/TPRG1L/PSEN2/STX3/PDE4B/DMXL2/BSN/ADAM10/AMPH/SEPTIN6/APBA1/WDR7/VAMP1/NDEL1/STX7/MTMR2/PTPRN2/VAMP3/STX11/SYT8/MCTP2/PENK/DISC1/BIN1/ATP…
GO:0070382	exocytic vesicle	206	0.5462	1.44778	0.00205339	0.00451994	0.00120225	7985	tags=46%, list=21%, signal=36%	LAMP5/NKD2/KIF1A/DPYSL3/WFS1/SEPTIN8/DLG4/RAB15/MME/SYT7/STX2/APP/APBA2/SYNGR1/ATG9A/UNC13B/BACE1/SYT13/SYT11/RAB35/SV2A/DNAJC5/SLC40A1/PTPRS/SCAMP5/SEMA4C/RAB8B/SYTL3/PPT1/SLC17A5/PICALM/RAB3D/SNCAIP/C16orf70/SYT1/DNM1/CLCN3/NTF3/SLC6A9/SEPTIN5/STXBP5/SYTL4/RAB3B/BORCS5/SYTL2/PSEN1/TMEM163/STX12/TPRG1L/PSEN2/STX3/PDE4B/DMXL2/BSN/ADAM10/AMPH/SEPTIN6/APBA1/WDR7/VAMP1/NDEL1/STX7/MTMR2/PTPRN2/VAMP3/…
GO:0030666	endocytic vesicle membrane	164	0.534847	1.39905	0.00209644	0.00451994	0.00120225	6813	tags=47%, list=18%, signal=39%	LRP1/CD163/RAB31/COLEC12/ROR2/STAB1/CYBB/SMO/WNT6/FZD2/ENTPD7/RAB11FIP1/CACNG4/WNT4/AP2B1/SCARB1/RAPGEF1/RAB23/DLG4/SYT7/HLA-DQA2/ATP6V0A1/APPL2/GPR161/PTCH1/OCRL/TBC1D5/WNT7B/WLS/HIP1R/WNT5B/AP2A2/AP2A1/EPN2/MARCO/TLR2/TLR1/WNT5A/RAB8B/CLTC/PICALM/PIK3R4/HIP1/LDLR/DNM2/INPP5B/SCARB2/CD36/RAB43/MDM2/ATP6V0A2/MSR1/CD207/SCARF1/RAB7B/TCIRG1/CAV1/SNAP23/CAMK2G/FZD4/HLA-DQB2/RAB38/VAMP3/TLR6/HVCN1/CA…
GO:0090575	RNA polymerase II transcription regulator complex	164	0.559819	1.46437	0.00209644	0.00451994	0.00120225	6741	tags=44%, list=18%, signal=36%	BCL9L/RUNX1/TEAD1/GATA4/TRRAP/TLE3/RXRA/NR5A1/CTNNB1/THRA/TLE4/SMAD3/HIPK2/TAF6/RUNX3/LEF1/HOXB9/FOS/BCL9/LDB1/TCF12/TAF1/ERCC2/TCF4/ARNT/YAP1/CARM1/VDR/RARB/STAT3/NR1D2/PPARD/CEBPA/TCF3/PPARA/NFYA/MMS19/RB1/RARA/JUN/ERCC3/TAF5L/NR1D1/ASCL2/ERCC4/RXRB/JUNB/HIF1A/KAT2A/TLE1/CREB1/TCF7L2/TFDP2/MED14/TBP/GEMIN5/PPARG/TAF4/HNRNPU/PYGO2/TAF8/ATF6B/PBX1/SMAD4/GTF2H3/GTF2H1/E2F6/ASCC3/E2F7/TEAD2/GTF2A1/…
GO:0043197	dendritic spine	159	0.58734	1.53319	0.00210084	0.00451994	0.00120225	8421	tags=55%, list=23%, signal=43%	SYNPO/ITGB1/MYH10/SHANK3/SEPTIN11/LZTS1/DLG4/LAMA2/CTNND1/APBB1/APP/CLSTN1/ARFGEF2/ARHGAP32/APBA2/HIP1R/SYT11/SRGAP2/SIPA1L1/ATP1A2/MAP1B/FARP1/ARHGAP44/LPAR1/ITSN1/ASAP1/SHANK2/FBXO2/FXR2/DNM1/CDK5R1/PSD/DNM2/ARRB1/DOCK10/PTEN/NR1D1/GPER1/PTPRO/STRN/NEURL1/CYFIP1/PTK2B/PDE4B/ZMYND8/ADAM10/ABHD17B/IGF2BP1/MPP2/OPHN1/ALS2/APBA1/PPP1R9B/SHANK1/NEDD4/MTMR2/PRKAR2B/ADORA1/CPEB4/EEF2K/PPP3CA/STRN4/ITP…
GO:0098862	cluster of actin-based cell projections	150	0.553447	1.43968	0.00211416	0.00451994	0.00120225	8460	tags=47%, list=23%, signal=37%	EPS8/GNA12/ITPR3/CALB2/CYBRD1/MYO1D/ADCY6/MYH10/LIMA1/FLII/PLEC/MYO1C/FLNB/MME/AQP1/PAFAH1B1/WHRN/MYH9/MYO1B/PTH1R/MYH14/ACTN1/B4GALT1/SLC46A1/VEZT/DOCK4/CDH23/MYO1E/SHANK2/FSCN2/SLC27A4/ACTN4/ADD3/SLC9A3/CD36/SLC11A2/EPS8L2/CIB2/ELMOD3/RALGDS/BBS2/SLC5A6/FCHSD2/ENPEP/CDC14A/LRP2/PDZD7/EZR/SLC9A3R1/SLC22A5/ATP8B1/HOMER2/ITLN1/DCDC2/DAB1/MPP1/ESPNL/ATP7A/MYO7A/SLC34A3/GNA13/SCIN/DNM1L/SCART1/PEX19…
GO:0099055	integral component of postsynaptic membrane	117	0.569697	1.45918	0.00215983	0.00456509	0.00121426	5559	tags=30%, list=15%, signal=26%	CLSTN3/NRP2/NLGN2/CACNG4/LRFN3/EPHB2/FXYD6/EFNB3/NRP1/DAGLA/CLSTN1/NRCAM/GRIK5/SLC30A1/PTPRS/LRFN1/FLRT3/SHISA9/SLC16A3/PLPPR4/SLC6A9/CLSTN2/PTPRO/ABHD6/CDH2/ADCY1/KCND3/NPTN/LRRC4C/ADORA1/NLGN3/CHRM3/CHRNB1/SLC6A11/GRIK4
GO:0016442	RISC complex	421	0.480799	1.30033	0.00301811	0.00623742	0.00165908	13727	tags=30%, list=37%, signal=19%	H19/MEG3/MIR590/AGO1/MIR149/MIR200A/MIR186/MIR22HG/AGO4/TNRC6A/TNRC6B/XPO5/MIR135B/DICER1/DHX9/MIR573/MIR23B/MIR23A/MIR331/MIR600HG/MIR200B/MIR621/MIR27A/DDX6/MIR770/DNM3OS/MIR210/LIMD1/MIR1180/HOXA10-AS/MIR30C2/MIR656/MIR27B/SND1/MIR503/MIR499A/MIR938/MIR661/AGO2/MIR135A1/MIR374B/MIR130A/MIR765/MIR589/MIR616/MIR553/MIR199A2/MIR34AHG/MIR199A1/MIR196A1/MIR554/MIR593/MIR657/TNRC6C/MIR106B/DCP2/MIR3…
GO:0031332	RNAi effector complex	421	0.480799	1.30033	0.00301811	0.00623742	0.00165908	13727	tags=30%, list=37%, signal=19%	H19/MEG3/MIR590/AGO1/MIR149/MIR200A/MIR186/MIR22HG/AGO4/TNRC6A/TNRC6B/XPO5/MIR135B/DICER1/DHX9/MIR573/MIR23B/MIR23A/MIR331/MIR600HG/MIR200B/MIR621/MIR27A/DDX6/MIR770/DNM3OS/MIR210/LIMD1/MIR1180/HOXA10-AS/MIR30C2/MIR656/MIR27B/SND1/MIR503/MIR499A/MIR938/MIR661/AGO2/MIR135A1/MIR374B/MIR130A/MIR765/MIR589/MIR616/MIR553/MIR199A2/MIR34AHG/MIR199A1/MIR196A1/MIR554/MIR593/MIR657/TNRC6C/MIR106B/DCP2/MIR3…
GO:0030662	coated vesicle membrane	179	0.523357	1.37899	0.00310238	0.00634113	0.00168666	6812	tags=45%, list=18%, signal=37%	SEC24C/M6PR/DAB2/IGF2R/SEC16A/ROR2/FZD2/TGOLN2/HSPA8/CEMIP/EGFR/AP2B1/SCAP/CD4/MCFD2/HLA-DQA2/COPZ2/NECAP1/TGFA/TBC1D5/HIP1R/SYNRG/RAB35/AP2A2/DNAJC5/KDELR2/AP2A1/EPN2/WNT5A/AP1G1/AP1B1/ARCN1/IL7R/COPG2/SEC24D/CLTC/PICALM/SEC23B/SYT1/LDLRAP1/KDELR3/HIP1/STX17/SREBF2/LDLR/SCARB2/ADCY8/LMAN1/ARFGAP3/CD207/SEC23A/SEC23IP/KLHL12/SEC24A/FZD4/HLA-DQB2/COPA/DBNL/GOSR2/SEC24B/VAMP3/NCALD/DENND1A/SREBF1/S…
GO:0034703	cation channel complex	220	0.507315	1.34923	0.00411946	0.00825593	0.00219598	11033	tags=52%, list=29%, signal=37%	EPS8/KCNQ1/CACNG4/CACNA1H/DLG4/KCNE4/KCNC3/PKD1/GRIK5/SCNN1A/KCNAB2/PKD2/KCND1/CACNA1G/KCNIP1/SHISA9/CACNB3/CACNA1C/AMIGO1/NOS1AP/KCNG1/KCNJ5/OLFM2/KCNS1/SCNN1G/ABCC9/CACHD1/KCNMA1/KCNK2/ABHD6/KCNK6/RYR1/PTK2B/KCNS3/PDE4B/SCN3B/SCNN1B/KCND3/SCN5A/CACNA2D2/SHANK1/KCNF1/HERPUD1/SCN1B/SESTD1/KCNB1/CACNB1/SCN2B/TRPC1/SCN4B/CACNA1D/CPT1C/GRIK4/HSPA2/KCNJ8/KCNE5/KCNQ4/MCU/KCNC4/KCNQ3/LRRC55/NOS1/SNAP25…
GO:0030016	myofibril	223	0.517559	1.3771	0.00412797	0.00825593	0.00219598	7066	tags=37%, list=19%, signal=30%	MMP2/PALLD/FLNC/DES/SYNPO/LMOD1/SPTBN1/SVIL/AHNAK/PARVA/CALD1/PLEC/CTNNB1/FLNB/PDLIM3/NBR1/DAG1/FLNA/ILK/PGM5/ARHGEF25/HDAC4/ATP2B4/FHOD3/SORBS2/VCL/JPH2/ACTN1/PPP1R12B/OBSL1/SYNE2/FBXO32/TNNT3/TRIM32/CORO1C/DST/CACNA1C/NOS1AP/ACTN4/HABP4/SLC2A1/SYNE1/ABCC9/SYNC/NEBL/FHL3/TPM1/SYNPO2/FBXL22/RYR1/PSEN2/PDE4B/TNNT2/OBSCN/SCN3B/AHNAK2/NEXN/SMTNL1/SCN5A/MTMR12/DMD/MYBPC2/DCTN4/PPP3CB/TMOD2/CACNA1D/PP…
GO:0030665	clathrin-coated vesicle membrane	112	0.569944	1.45461	0.0043384	0.00858448	0.00228337	6809	tags=46%, list=18%, signal=37%	M6PR/DAB2/IGF2R/ROR2/FZD2/TGOLN2/HSPA8/CEMIP/EGFR/AP2B1/CD4/HLA-DQA2/NECAP1/TGFA/TBC1D5/HIP1R/SYNRG/RAB35/AP2A2/DNAJC5/AP2A1/EPN2/WNT5A/AP1G1/AP1B1/IL7R/CLTC/PICALM/SYT1/LDLRAP1/HIP1/LDLR/SCARB2/ADCY8/CD207/FZD4/HLA-DQB2/DBNL/VAMP3/NCALD/DENND1A/LRP2/AVPR2/CLTCL1/HLA-DQA1/FCHO2/NECAP2/ADRB2/AP3B1/TYRP1/AP1M1
GO:0016607	nuclear speck	396	0.47842	1.29159	0.00505561	0.00979525	0.00260541	8104	tags=46%, list=22%, signal=37%	FNDC1/GLIS2/GLI3/USP22/EP400/SETD1B/DOCK1/HIPK1/SRRM2/EPAS1/PRPF8/PIAS3/CKAP4/BAZ2A/CYGB/CASC3/NEK6/ZMIZ1/NRIP1/CRY2/PSKH1/RREB1/YLPM1/GLI2/BASP1/ZNF106/AP5Z1/RNF169/HBP1/ATP6V0A1/KAZN/SAP130/APBB1/AR/MAML1/ARHGAP18/CSNK1A1/BRD1/ZCCHC12/KAT6A/AFDN/PPP1R16B/INPPL1/TFIP11/CDK12/TRIP12/POLDIP3/HDAC5/LIMK1/TCF12/SETD1A/SF3A1/TRIM22/PRPF40B/GLYR1/MAML2/FOXO4/FTO/DGKQ/TCF3/IL16/ELL/MAPK14/DGKZ/THRAP3/R…
GO:1990351	transporter complex	332	0.487831	1.31516	0.00505561	0.00979525	0.00260541	10734	tags=48%, list=29%, signal=35%	TTYH3/EPS8/CLIC6/KCNQ1/ANO1/CACNG4/SHANK3/CACNA1H/ANO6/DLG4/KCNE4/KCNC3/PKD1/TTYH2/ABCA2/SLC9A1/GRIK5/ATP1A1/SCNN1A/CLIC4/LRRC8A/KCNAB2/PKD2/KCND1/CACNA1G/ATP1A2/KCNIP1/CLIC5/SHISA9/PLN/CACNB3/SHANK2/CACNA1C/AMIGO1/NOS1AP/KCNG1/KCNJ5/ANO2/OLFM2/STXBP5/KCNS1/SCNN1G/ABCC9/CACHD1/KCNMA1/KCNK2/CLCNKB/ABHD6/KCNK6/RYR1/PTK2B/KCNS3/PDE4B/ATP1B2/PEX12/SCN3B/SCNN1B/CLCC1/SCRIB/KCND3/LRRC8C/SCN5A/PIDD1/CAC…
GO:0043292	contractile fiber	233	0.507906	1.35522	0.00615385	0.0118002	0.00313869	7066	tags=38%, list=19%, signal=31%	MMP2/PALLD/FLNC/ACTA2/DES/SYNPO/LMOD1/SPTBN1/GJA1/SVIL/AHNAK/PARVA/MYH11/CALD1/PLEC/CTNNB1/FLNB/PDLIM3/PECAM1/NBR1/DAG1/FLNA/ILK/PGM5/ARHGEF25/HDAC4/ATP2B4/NPNT/FHOD3/SORBS2/VCL/JPH2/ACTN1/PPP1R12B/OBSL1/SYNE2/FBXO32/TNNT3/TRIM32/CORO1C/DST/CACNA1C/NOS1AP/ACTN4/CDK5R1/HABP4/SLC2A1/SYNE1/ABCC9/SYNC/NEBL/FHL3/TPM1/SYNPO2/FBXL22/RYR1/PSEN2/PDE4B/TNNT2/OBSCN/SCN3B/AHNAK2/NEXN/SMTNL1/SCN5A/MTMR12/DMD/…
GO:0097730	non-motile cilium	148	0.525462	1.36414	0.00636943	0.0120889	0.0032155	10920	tags=49%, list=29%, signal=35%	GLIS2/TULP3/SEPTIN9/PROM1/WHRN/OCRL/PTPRK/PKD2/CEP250/MAP1B/OPN3/IFT140/MYO5A/SHANK2/IFT122/CDHR1/ANO2/NPHP4/CIB2/GNA11/MERTK/WDR19/PHLPP1/SEPTIN2/ELMOD3/TTC8/BBS4/SHOC2/PHLPP2/KIFAP3/CFAP410/PRPH2/GNB1/CDC14A/PDZD7/SEPTIN7/USH1G/LCA5/GRK4/INHA/FAM161A/PEX6/KIF17/SPTBN5/CEP89/SSTR3/DCDC2/NAPEPLD/MYO7A/ABCA4/MAK/CERKL/IFT20/CFAP69/GUCA1B/MCHR1/ATP8A2/USH1C/OPN1SW/NPHP1/CEP290/SPATA7/IFT88/AHI1/MYR…
GO:0005798	Golgi-associated vesicle	176	0.511929	1.34673	0.00725389	0.0136285	0.00362502	8519	tags=52%, list=23%, signal=41%	SEC24C/IGF2R/SEC16A/VANGL2/TGOLN2/GJA1/PI4KA/SCAP/PKD1/COL7A1/MCFD2/HLA-DQA2/COPZ2/APP/CTSZ/TGFA/FURIN/OCRL/BACE1/SYNRG/MAP6/ECPAS/SPPL3/KDELR2/AP2A1/VPS41/AP1G1/PACS1/TEX261/ARCN1/GOLGA2/COPG2/SEC24D/RAB8B/CLTC/PITPNM3/SEC23B/RAB14/KDELR3/STX17/SREBF2/LMAN1/SERPINA1/ARFGAP3/SEC23A/ADAM10/SEC23IP/KLHL12/SEC24A/STEAP2/HLA-DQB2/COPA/GOSR2/SEC24B/DDHD2/NCALD/ZDHHC17/SREBF1/SPPL2B/SEC31A/SEC22B/TMED2…
GO:0036064	ciliary basal body	129	0.549818	1.41563	0.00751073	0.01397	0.00371583	9700	tags=60%, list=26%, signal=45%	DLG5/EVC/ERC1/ARHGAP35/PTPN23/WHRN/CSNK1A1/CPLANE2/KIF7/PKD2/CEP250/NEK4/IFT140/C2CD3/WDR35/WDR11/RILPL1/IFT122/ARMC9/NPHP4/CDKL5/WDR90/CFAP157/PCM1/RILPL2/DZIP1L/MARK4/BBS2/TRAF3IP1/DZIP1/TTC8/AKT1/BBS4/KIFAP3/CFAP410/CYLD/BBOF1/CEP19/RTTN/CEP131/DISC1/CDC14A/EZR/BBS5/USH1G/IFT81/LCA5/RABL2B/KIAA0586/IFT46/TTBK2/TTC26/FAM161A/KIF17/CCSAP/CDK10/TBC1D30/AGBL2/TOGARAM1/TTC30B/CCDC88A/BBS1/ODF2L/RP2…
GO:0042470	melanosome	106	0.563583	1.42784	0.00883002	0.0161018	0.00428288	7918	tags=51%, list=21%, signal=40%	MMP14/SERPINF1/ANXA6/ITGB1/HSPA8/MYH11/GPNMB/ATP6V0A1/FASN/SGSM2/ATP1A1/CTNS/SYNGR1/TPP1/CALU/PDIA6/RAB35/DNAJC5/RAB29/RAB5C/TRPV2/MYO5A/CLTC/ANKRD27/SLC1A4/GANAB/SLC2A1/SYTL2/CTSD/HPS4/CNP/STX3/STOM/ATP6V1B2/SND1/RAB38/P4HB/ANXA2P2/ITGB3/SEC22B/TMED10/LAMP1/GPR143/TYRP1/RAB1A/PDIA4/PDCD6IP/NCSTN/RAB5A/RAB5B/MYO7A/CANX/RAB27B/GNA13
GO:0048770	pigment granule	106	0.563583	1.42784	0.00883002	0.0161018	0.00428288	7918	tags=51%, list=21%, signal=40%	MMP14/SERPINF1/ANXA6/ITGB1/HSPA8/MYH11/GPNMB/ATP6V0A1/FASN/SGSM2/ATP1A1/CTNS/SYNGR1/TPP1/CALU/PDIA6/RAB35/DNAJC5/RAB29/RAB5C/TRPV2/MYO5A/CLTC/ANKRD27/SLC1A4/GANAB/SLC2A1/SYTL2/CTSD/HPS4/CNP/STX3/STOM/ATP6V1B2/SND1/RAB38/P4HB/ANXA2P2/ITGB3/SEC22B/TMED10/LAMP1/GPR143/TYRP1/RAB1A/PDIA4/PDCD6IP/NCSTN/RAB5A/RAB5B/MYO7A/CANX/RAB27B/GNA13
GO:0005770	late endosome	253	0.490683	1.31493	0.00917431	0.0165428	0.00440018	7778	tags=44%, list=21%, signal=35%	LAMP5/M6PR/WDR81/IGF2R/KCNQ1/GJA1/ANXA6/DYNC1LI2/STEAP3/FYCO1/EGFR/SRC/MICALL1/CLEC16A/NBR1/HTT/RHOB/VPS39/F2R/PSAP/ANKRD13A/PARM1/SORL1/VPS18/KIDINS220/CTNS/SLC31A1/ATG9A/RUBCN/BACE1/ANKRD13B/ECPAS/MVB12B/VPS41/SLC9A9/HDAC6/CYB561A3/LGMN/ATP7B/NPC1/CLCN4/ATP13A2/MON1B/LITAF/MYO5A/MAPK1/STARD3/DYSF/ANKRD27/VPS4B/VIPAS39/PLD1/PIK3R4/CLCN3/RAPGEF2/RAB14/VPS26B/LDLR/SCARB2/SLC11A2/PIKFYVE/OSBPL1A/CR…
GO:0005882	intermediate filament	204	0.50197	1.32937	0.00924974	0.0165428	0.00440018	5693	tags=17%, list=15%, signal=15%	PPL/DES/GJA1/PKP2/MACF1/NEFH/PLEC/NRP1/IFFO2/INA/CSNK1A1/IFFO1/MICAL1/VIM/MYO5A/NES/DST/SHANK2/LDLRAP1/LMNB2/CLIP1/SLC1A4/SYNC/DSP/GPER1/EPPK1/PKP1/TCHP/KRT4/TLK2/KRT80/KRT6B/NCKIPSD/KRT87P/KRT23
GO:0030532	small nuclear ribonucleoprotein complex	100	-0.700995	-2.20398	0.00970874	0.0171983	0.00457454	2952	tags=52%, list=8%, signal=48%	SF3A2/RNU6-1/RNU6ATAC/RNU1-1/RNU1-4/RNU1-2/OVAAL/RNU6-2/PHF5A/RNU5D-1/TXNL4A/RNU1-3/RNVU1-6/SNRPA/ZMAT2/RNU5E-1/RNU5A-1/RBMX2/RNU6-9/RNU5B-1/SNRPB2/SNRPD3/SNRPA1/LSM10/LSM5/LSM8/RNU11/SNRPC/SF3B5/SF3B6/SNU13/SNRPD1/RNU4-1/SNRPB/RNU5F-1/RNVU1-15/LSM4/RNVU1-19/PPIH/LSM6/LSM3/SNRPF/RNU4ATAC/LSM2/SNRPE/SNRPG/LSM7/SNRPD2/RNU4-2/RNVU1-18/RNVU1-7/RNU6-8
GO:0099634	postsynaptic specialization membrane	101	0.564213	1.42307	0.0100223	0.0175588	0.00467041	8421	tags=39%, list=23%, signal=30%	CLSTN3/NLGN2/CACNG4/LRFN3/EFNB3/DLG4/CLSTN1/NRCAM/GRIK5/SLC30A1/PTPRS/LRFN1/SHISA9/SLC16A3/PLPPR4/CLSTN2/PTPRO/CDH2/ADCY1/ABHD17B/ATP2B2/SCRIB/KCND3/NPTN/LRRC4C/CHRM3/CHRNB1/DLG1/GPHN/TIAM1/CHRNA1/LRRC4/RAPSN/RGS7BP/ADAM22/AKAP9/GRIN2D/GABRB2/GRIN2A
GO:0000786	nucleosome	104	-0.737061	-2.34494	0.010101	0.0175588	0.00467041	2968	tags=53%, list=8%, signal=49%	H4C1/H2BU1/H2AC13/H3C12/H1-1/H3-3A/MACROH2A1/H1-10/H2BC8/H2BC7/H2AC16/H2AC11/H2BC4/H4C8/H2AJ/H2AC18/H2BC6/H4C13/H2BC14/H2AC19/H2AC7/H4C2/H3C1/H4C5/H2AC12/H2BC13/H1-3/H2AC21/H3C8/H2BC9/H2AC4/H1-4/CENPA/H4C6/H3C4/H2BC12/H2BC10/H2BC5/H2AX/H4C11/H4C4/H3C10/H1-5/H3C11/H3C7/H2AC17/H2BC11/H2BC17/H4C9/H2AZ1/H2AC20/H4C3/H2AC8/H1-2/H2AW
GO:0000777	condensed chromosome kinetochore	105	-0.475707	-1.50679	0.0102041	0.0175737	0.00467438	3269	tags=40%, list=9%, signal=37%	NUP37/MIS18BP1/ERCC6L/NUDCD2/MEAF6/PINX1/BUB1B/HJURP/REC8/CENPN/BUB3/CENPE/CENPK/KNSTRN/ANAPC16/SKA1/KIF2C/SKA2/PLK1/CENPS/SGO1/CENPH/NDC80/NUF2/SKA3/ITGB3BP/NEK2/CDT1/CENPA/DCTN3/CENPU/DCTN6/SPC25/CCNB1/ZWINT/CENPM/PMF1/SPC24/MAD2L1/BIRC5/CENPX/CENPW
GO:1990204	oxidoreductase complex	106	-0.751714	-2.37915	0.0104167	0.0177752	0.00472799	2971	tags=55%, list=8%, signal=51%	UQCRFS1/PDHB/GCSH/BCS1L/SDHA/NDUFA5/NOX4/UQCRC1/SDHB/PDHA1/NDUFV1/NOXA1/NDUFV3/RRM2/NDUFA4/NDUFS4/NDUFS7/SDHD/MRPS36/UQCRHL/NDUFS3/NDUFA12/CYC1/NDUFV2/NDUFB5/SDHAF4/NDUFS5/NDUFAB1/NDUFB10/NDUFA6/NDUFB6/NDUFA8/NDUFB3/NDUFB8/NDUFB2/UQCC3/GMPR/NDUFA11/UQCRH/CYBA/DMAC1/NDUFB11/NDUFS8/NDUFB4/NDUFB7/NDUFA7/UQCRB/UQCR10/NDUFB1/NDUFA2/NDUFB9/NDUFS6/NDUFC2/NDUFA3/NDUFA13/UQCRQ/NDUFC1/NDUFA1
GO:0030017	sarcomere	204	0.497941	1.31871	0.0113052	0.0191161	0.00508465	6410	tags=34%, list=17%, signal=28%	MMP2/PALLD/FLNC/DES/SYNPO/LMOD1/SPTBN1/PARVA/CTNNB1/FLNB/PDLIM3/NBR1/FLNA/ILK/PGM5/ARHGEF25/HDAC4/ATP2B4/FHOD3/SORBS2/JPH2/ACTN1/PPP1R12B/OBSL1/SYNE2/FBXO32/TNNT3/TRIM32/CORO1C/DST/CACNA1C/NOS1AP/ACTN4/HABP4/SLC2A1/SYNE1/ABCC9/SYNC/NEBL/FHL3/TPM1/SYNPO2/FBXL22/RYR1/PSEN2/PDE4B/TNNT2/OBSCN/SCN3B/AHNAK2/NEXN/SMTNL1/SCN5A/MTMR12/DMD/MYBPC2/DCTN4/PPP3CB/TMOD2/CACNA1D/PPP3CA/FERMT2/BIN1/ANKRD1/JUP/ANK…
GO:0120114	Sm-like protein family complex	111	-0.691102	-2.19245	0.0123457	0.0205752	0.00547275	2952	tags=56%, list=8%, signal=52%	LUC7L2/PRPF18/GEMIN8/SF3A2/RNU6-1/RNU6ATAC/RNU1-1/RNU1-4/SMN2/RNU1-2/OVAAL/RNU6-2/PHF5A/LSM1/RNU5D-1/TXNL4A/GEMIN2/RNU1-3/CLNS1A/GEMIN6/SMN1/RNVU1-6/SNRPA/ZMAT2/GEMIN7/RNU5E-1/RNU5A-1/RBMX2/RNU6-9/RNU5B-1/SNRPB2/SNRPD3/SNRPA1/LSM10/LSM5/LSM8/RNU11/SNRPC/SF3B5/SF3B6/SNU13/SNRPD1/RNU4-1/SNRPB/RNU5F-1/RNVU1-15/LSM4/RNVU1-19/PPIH/LSM6/LSM3/SNRPF/RNU4ATAC/LSM2/SNRPE/SNRPG/LSM7/SNRPD2/RNU4-2/RNVU1-18/R…
GO:0022626	cytosolic ribosome	112	-0.871174	-2.75363	0.0125	0.0205752	0.00547275	1527	tags=73%, list=4%, signal=70%	RPS12/RACK1/RPL21/RSL24D1/RPL13A/RPL22/MCTS1/RPL7/RPL23A/RPL5/RPL41/RPS2/RPL15/RPSA/RPL19/RPL10A/RPS3A/RPL23/RPS27A/RPL7A/RPL17/RPS19/RPL14/MRPL1/RPS5/RPS9/RPL11/RPL9/RPS4X/RPL10/RPS16/RPS13/UBA52/RPL30/RPS11/RPL18/RPS3/RPS25/RPS8/RPL13/RPS6/RPLP2/RPL36AL/RPS24/RPL26L1/RPL26/RPS23/RPLP1/RPS15A/RPL27/RPS7/RPL12/RPL39L/RPL18A/RPL8/RPL27A/RPL29/RPS10/RPL35A/RPL37A/RPL32/RPS15/RPL24/RPS18/RPS14/RPL28…
GO:0044815	DNA packaging complex	112	-0.706766	-2.23396	0.0125	0.0205752	0.00547275	2968	tags=50%, list=8%, signal=46%	H4C1/H2BU1/H2AC13/H3C12/H1-1/H3-3A/MACROH2A1/H1-10/H2BC8/H2BC7/H2AC16/H2AC11/H2BC4/H4C8/H2AJ/H2AC18/NCAPG/H2BC6/H4C13/H2BC14/H2AC19/H2AC7/H4C2/H3C1/H4C5/H2AC12/H2BC13/H1-3/H2AC21/H3C8/H2BC9/H2AC4/H1-4/CENPA/H4C6/H3C4/H2BC12/H2BC10/H2BC5/H2AX/H4C11/H4C4/H3C10/H1-5/H3C11/H3C7/H2AC17/H2BC11/H2BC17/H4C9/H2AZ1/H2AC20/H4C3/H2AC8/H1-2/H2AW
GO:0043204	perikaryon	134	0.53577	1.38259	0.0127932	0.0208731	0.00555198	7878	tags=40%, list=21%, signal=32%	SYNPO/NDN/MYO1D/SLC2A3/PAM/KCNC3/APP/BRD1/GRIK5/ENO2/RTN4RL1/RTN4RL2/GJC2/PTPRS/PDPK1/HDAC6/MAP1B/GIGYF2/SEMA4F/MAPK1/EFNA2/ASTN1/CACNA1C/AMIGO1/ITGA1/MAP2K4/NSMF/PCSK2/NEURL1/GLUL/DMWD/TOP1/WDFY3/KNDC1/SCN1B/KCNB1/RUFY3/ITGA8/AZIN2/PENK/CTNND2/MAPK10/FCHSD1/EPHA4/CCR2/CPNE5/AIF1/TRPM2/ASTN2/ATP7A/PDE10A/KCNAB1/SIRT2/LRRK2
GO:0015934	large ribosomal subunit	121	-0.86972	-2.81305	0.0135135	0.0218566	0.00581359	3227	tags=81%, list=9%, signal=74%	MRPL46/MRPS30/MRPL38/RPLP0P6/RPLP0/MRPL9/RPL3/MRPL37/MRPL51/MRPL50/RPL6/MPV17L2/MRPL4/MRPL28/MRPS18A/MRPL3/MRPL53/MALSU1/MRPL39/MRPL32/MRPL18/MRPL43/RPL21/RSL24D1/RPL13A/RPL22/MRPL16/RPL7/RPL23A/RPL5/RPL41/RPL15/RPL19/RPL10A/MRPL17/MRPL48/MRPL20/MRPL23/RPL23/MRPL15/MRPL13/RPL7A/RPL17/MRPL40/MRPL33/RPL14/MRPL1/MRPL22/RPL11/RPL9/MRPL27/MRPL55/RPL10/MRPL11/MRPL14/UBA52/RPL30/MRPL34/RPL18/RPL13/MRPL2…
GO:0000779	condensed chromosome, centromeric region	118	-0.457752	-1.45591	0.0140845	0.0225838	0.006007	3269	tags=38%, list=9%, signal=35%	NUP37/MIS18BP1/ERCC6L/NUDCD2/MEAF6/PINX1/AURKA/BUB1B/HJURP/REC8/CENPN/BUB3/CENPE/CENPK/KNSTRN/ANAPC16/SKA1/KIF2C/SKA2/PLK1/CENPS/NCAPG/SGO1/CENPH/NDC80/NUF2/SKA3/ITGB3BP/NEK2/CDT1/CENPA/DCTN3/CENPU/DCTN6/SPC25/AURKB/CCNB1/ZWINT/CENPM/PMF1/SPC24/MAD2L1/BIRC5/CENPX/CENPW
GO:0030658	transport vesicle membrane	205	0.490847	1.30175	0.014359	0.0228271	0.00607172	8214	tags=46%, list=22%, signal=36%	LAMP5/SEC24C/SEC16A/RAB11FIP5/WFS1/SCAP/PAM/SEPTIN8/SYT7/MCFD2/HLA-DQA2/TGFA/SYNGR1/UNC13B/SYNRG/SYT11/RAB35/SV2A/MAP6/DNAJC5/AP2A1/PTPRS/SPRED2/AP1G1/SCAMP5/ITPR1/SEC24D/SEMA4C/CLTC/SLC17A5/TMEM184A/C16orf70/SEC23B/SYT1/CLCN3/STX17/SLC6A9/SREBF2/SYTL4/RAB3B/LMAN1/BORCS5/TMEM163/STX12/TPRG1L/TMEM30A/DMXL2/SEC23A/BSN/SEC23IP/KLHL12/SEC24A/AMPH/HLA-DQB2/CPE/GOSR2/SEC24B/VAMP1/PTPRN2/VAMP3/NCALD/SYT…
GO:0098800	inner mitochondrial membrane protein complex	125	-0.857768	-2.7756	0.0144928	0.0228445	0.00607636	3215	tags=75%, list=9%, signal=69%	NDUFA4L2/CHCHD3/TIMM22/UQCRFS1/ATP5F1B/ATP5F1A/CHCHD6/BCS1L/SDHA/GRPEL1/NDUFA5/UQCRC1/IMMP2L/SDHB/TIMM17A/NDUFV1/ATP5PB/NDUFV3/PAM16/PPIF/NDUFA4/SLC25A6/NDUFS4/NDUFS7/MICOS10/SDHD/C15orf48/SMDT1/TIMM23/MCUB/TIMM17B/COA3/APOO/IMMP1L/UQCRHL/NDUFS3/NDUFA12/ATP5F1C/CYC1/MICOS13/DNAJC19/ATP5PF/NDUFV2/NDUFB5/SDHAF4/ATP5F1EP2/COX5A/ATP5MC2/TIMM10/NDUFS5/COX6A1/NDUFAB1/NDUFB10/NDUFA6/NDUFB6/ATP5MC3/NDUFA…
GO:0042581	specific granule	159	0.503808	1.31514	0.0157563	0.0246032	0.00654414	6957	tags=48%, list=19%, signal=39%	TIMP2/CD93/CYBB/TNFRSF1B/ITGB2/UBR4/LYZ/CNN2/SLC2A3/PTPRJ/C3AR1/PLAU/CKAP4/ANO6/ITGAM/TMEM63A/STK10/MLEC/QSOX1/CTSZ/CANT1/CD53/KCNAB2/VCL/ADAM8/DNAJC5/HGSNAT/LAIR1/ITGAL/SLC15A4/OLR1/CLEC5A/PLD1/DOCK2/CLCN3/ATP11A/ITGAV/ORMDL3/TOLLIP/CD36/SLC44A2/CTSD/TOM1/PTX3/TMBIM1/TMEM30A/OSCAR/AOC1/ALDH3B1/CYFIP1/PTPN6/PDXK/SPTAN1/STX3/TMC6/ADAM10/SNAP23/STOM/KPNB1/PLAUR/VAMP1/QPCT/NFKB1/HVCN1/JUP/CD177/PTPR…
GO:0000776	kinetochore	135	-0.411666	-1.34482	0.015873	0.0246032	0.00654414	3269	tags=36%, list=9%, signal=33%	NUP37/MIS18BP1/ERCC6L/NUDCD2/MEAF6/KAT8/PINX1/BUB1B/HJURP/REC8/CENPN/BUB3/CENPE/CENPK/KNSTRN/ANAPC16/SKA1/KIF2C/SKA2/KIF18A/PLK1/CENPS/CENPQ/SGO1/TTK/CENPH/NDC80/KIF22/NUF2/SKA3/ITGB3BP/NEK2/CDT1/CENPA/DYNLL1/DCTN3/CENPU/DCTN6/SPC25/AURKB/CCNB1/ZWINT/CENPM/PMF1/SPC24/MAD2L1/BIRC5/CENPX/CENPW
GO:0097731	9+0 non-motile cilium	114	0.531424	1.3567	0.0184783	0.0284046	0.00755527	11302	tags=52%, list=30%, signal=36%	TULP3/PROM1/WHRN/OCRL/PTPRK/CEP250/MAP1B/OPN3/IFT140/MYO5A/SHANK2/IFT122/CDHR1/NPHP4/CIB2/GNA11/MERTK/WDR19/PHLPP1/SEPTIN2/BBS4/SHOC2/PHLPP2/KIFAP3/CFAP410/PRPH2/GNB1/PDZD7/USH1G/LCA5/GRK4/INHA/FAM161A/PEX6/KIF17/SPTBN5/NAPEPLD/MYO7A/ABCA4/MAK/CERKL/IFT20/GUCA1B/ATP8A2/USH1C/OPN1SW/NPHP1/CEP290/SPATA7/MYRIP/RPGR/IFT52/GNGT1/TULP1/PRCD/PCDHB13/RPGRIP1L/GRK1/RGS9BP
GO:0070820	tertiary granule	163	0.497215	1.29829	0.0189474	0.028887	0.00768357	6957	tags=47%, list=19%, signal=38%	TIMP2/CD93/SIRPA/CYBB/ITGB2/UBR4/LYZ/CNN2/SLC2A3/PLAU/NBEAL2/FPR1/ANO6/ITGAM/TMEM63A/ATP6V0A1/QSOX1/GAA/NCKAP1L/CANT1/CD53/KCNAB2/ADAM8/AP2A2/HGSNAT/LAIR1/ITGAX/MMP9/OLR1/CLEC5A/PLD1/ATP11A/RAB14/CTSD/CD300A/DSP/PTX3/OSCAR/CYFIP1/PTPN6/PKP1/SPTAN1/TCIRG1/TMC6/METTL7A/ADAM10/SNAP23/DIAPH1/STOM/DOK3/NRAS/DBNL/PGM1/VAMP1/STX7/SIGLEC14/PTPRN2/LILRB2/QPCT/COPB1/ASAH1/CDA/CD177/PTPRB/LAMP1/LTA4H/ARMC8/…
GO:1902911	protein kinase complex	107	0.535644	1.35875	0.0220507	0.033345	0.00886935	7027	tags=53%, list=19%, signal=43%	CCND2/CCND1/IRS1/ERC1/CDK6/SMCR8/IGF1R/ULK1/CDKN1A/SIK2/CDK14/SESN2/SORBS1/CCNJL/TBC1D5/CDK12/ACVRL1/MAP3K5/CCNK/ERCC2/ACVR1B/ATG13/PRKAB2/ERN1/MMS19/CHUK/RB1/CDK5R1/CAB39/INSR/PHKA2/ERCC3/TGFBR1/PRKAB1/PRKAR1A/CCNT1/SIK1B/CCNT2/PHKB/ZBTB7A/CDK13/PRKAA1/ACVR2A/CCNJ/UVRAG/PRKAR2A/MAP3K7/CCNF/IKBKB/GTF2H3/GTF2H1/ACVR1/IKBKG/CCNG1/CDK9/CCNI/ACVR2B
GO:0005793	endoplasmic reticulum-Golgi intermediate compartment	126	0.524144	1.35238	0.022412	0.0336179	0.00894195	7970	tags=48%, list=21%, signal=38%	FN1/LAMP5/PIEZO1/MYO18A/GJB2/GBF1/COL7A1/MCFD2/COPZ2/TBC1D20/MAN1A1/UGGT1/PROM1/CTSZ/TGFA/ROBO1/PDIA6/ECPAS/SPPL3/GOLGA2/YKT6/COPG2/GOLGB1/SERPINH1/DICER1/STX17/INPP5B/LMAN1/SERPINA1/IST1/GORASP1/SURF4/MTMR6/SEC23IP/ANPEP/TRAPPC12/GOSR2/RAB6B/CSNK1D/DDHD2/P4HB/CHP1/WHAMM/AZIN2/STK17B/MPPE1/SEC22B/TMED2/COPB1/RGMB/TMED10/TMED5/TMED1/ERGIC1/TM6SF2/SLC35C2/SCYL1/MGAT4B/ERGIC2/UGGT2
GO:0097733	photoreceptor cell cilium	113	0.52461	1.33996	0.0249458	0.0371193	0.00987327	11302	tags=51%, list=30%, signal=36%	PROM1/WHRN/OCRL/PTPRK/CEP250/MAP1B/OPN3/IFT140/MYO5A/SHANK2/IFT122/CDHR1/NPHP4/CIB2/GNA11/MERTK/WDR19/PHLPP1/SEPTIN2/BBS4/SHOC2/PHLPP2/KIFAP3/CFAP410/PRPH2/GNB1/PDZD7/USH1G/LCA5/GRK4/INHA/FAM161A/PEX6/KIF17/SPTBN5/NAPEPLD/MYO7A/ABCA4/MAK/CERKL/IFT20/GUCA1B/ATP8A2/USH1C/OPN1SW/NPHP1/CEP290/SPATA7/MYRIP/RPGR/IFT52/GNGT1/TULP1/PRCD/PCDHB13/RPGRIP1L/GRK1/RGS9BP
GO:0030672	synaptic vesicle membrane	104	0.528268	1.33636	0.0299003	0.043791	0.0116479	8140	tags=42%, list=22%, signal=33%	LAMP5/WFS1/SEPTIN8/SYT7/SYNGR1/UNC13B/SYT11/RAB35/SV2A/DNAJC5/PTPRS/SCAMP5/SEMA4C/SLC17A5/C16orf70/SYT1/SLC6A9/RAB3B/BORCS5/TMEM163/STX12/TPRG1L/DMXL2/BSN/AMPH/VAMP1/PTPRN2/VAMP3/SYT8/MCTP2/SYPL2/LAMP1/ICA1/PRRT2/SYN1/CBARP/RAB5A/RAB5B/RAB27B/STX1A/SNAP47/LRRK2/DNM1L/SYN2
GO:0099501	exocytic vesicle membrane	104	0.528268	1.33636	0.0299003	0.043791	0.0116479	8140	tags=42%, list=22%, signal=33%	LAMP5/WFS1/SEPTIN8/SYT7/SYNGR1/UNC13B/SYT11/RAB35/SV2A/DNAJC5/PTPRS/SCAMP5/SEMA4C/SLC17A5/C16orf70/SYT1/SLC6A9/RAB3B/BORCS5/TMEM163/STX12/TPRG1L/DMXL2/BSN/AMPH/VAMP1/PTPRN2/VAMP3/SYT8/MCTP2/SYPL2/LAMP1/ICA1/PRRT2/SYN1/CBARP/RAB5A/RAB5B/RAB27B/STX1A/SNAP47/LRRK2/DNM1L/SYN2
GO:0000793	condensed chromosome	221	-0.40294	-1.41315	0.03125	0.0454102	0.0120785	3269	tags=29%, list=9%, signal=27%	NUP37/MIS18BP1/RCC1/SMC1B/ERCC6L/NUDCD2/HMGB1/MEAF6/CCNB1IP1/RAD1/DMC1/PINX1/AURKA/BUB1B/SYCE1L/HJURP/REC8/SYCE2/MACROH2A1/CENPN/CDCA5/BUB3/SUV39H1/CENPE/CENPK/KNSTRN/ANAPC16/SKA1/KIF2C/SKA2/RNF212/PLK1/RAD51/CENPS/NCAPG/SGO1/CENPH/NDC80/NIFK/NUF2/SKA3/ITGB3BP/NEK2/NSMCE1/CDT1/CENPA/DCTN3/NSMCE2/CENPU/DCTN6/SPC25/H2AX/AURKB/CCNB1/ZWINT/SYCE3/CENPM/PMF1/HMGB2/SPC24/MAD2L1/BANF1/BIRC5/CENPX/CENPW
GO:0030018	Z disc	132	0.507594	1.31085	0.0319149	0.0456628	0.0121457	7249	tags=40%, list=19%, signal=32%	PALLD/FLNC/DES/SYNPO/PARVA/CTNNB1/FLNB/PDLIM3/FLNA/PGM5/HDAC4/ATP2B4/FHOD3/SORBS2/JPH2/ACTN1/PPP1R12B/OBSL1/SYNE2/FBXO32/DST/CACNA1C/NOS1AP/ACTN4/SLC2A1/SYNC/NEBL/FHL3/SYNPO2/FBXL22/RYR1/PSEN2/PDE4B/OBSCN/SCN3B/AHNAK2/NEXN/SCN5A/DMD/MYBPC2/PPP3CB/CACNA1D/PPP3CA/BIN1/JUP/ANK3/NOS1/PDLIM5/CSRP2/SCN8A/KCNA5/FHL5/MYOM3
GO:0045335	phagocytic vesicle	132	0.507625	1.31093	0.0319149	0.0456628	0.0121457	7607	tags=52%, list=20%, signal=42%	RAB31/MPEG1/CYBB/RAB11FIP1/RAPGEF1/RAB23/ITGB5/MYO1C/BECN1/FLNB/SYT7/ATP6V0A1/APPL2/AMBRA1/OCRL/UNC13B/SYT11/ADAM8/NCF2/SRGAP2/TLR2/TLR1/RAB8B/VIM/TLR7/ABCA1/PIK3R4/CLCN3/RAB14/EVL/CDC42EP4/ITGAV/VPS26B/DNM2/INPP5B/CD36/RAB43/ATP6V0A2/STX12/WAS/KIF16B/RAB7B/TCIRG1/SNAP23/FMNL1/NCF4/PLD4/ATG14/CDC42EP2/RAB38/VAMP3/TLR6/APPL1/UVRAG/HVCN1/ATP6V0D1/KIF5B/SEC22B/PIK3C3/HLA-H/LAMP1/RAB10/MCOLN1/GSN/RAB…
GO:0005681	spliceosomal complex	185	-0.421175	-1.44791	0.0344828	0.0489603	0.0130228	3484	tags=30%, list=9%, signal=28%	C9orf78/LUC7L2/PRPF18/EIF4A3/RBMX/SF3A2/YJU2/ISY1/PLRG1/SYF2/MAGOHB/BCAS2/RBM8A/PHF5A/PPIL3/HNRNPC/TXNL4A/GEMIN2/PTBP2/ZMAT5/SNRPA/ZMAT2/SRSF2/ZCRB1/RNF113A/BUD31/LGALS3/FRG1/RBMX2/SNRNP25/CCDC12/SNRPB2/SNRPD3/SNRPA1/ALYREF/LSM5/LSM8/CWC15/SNRPC/SF3B5/SF3B6/RHEB/SNU13/SNRPD1/SNRPB/LSM4/PPIH/LSM6/MAGOH/LSM3/SNRPF/LSM2/SNRPE/SNRPG/LSM7/SNRPD2
