# Supplementary material for: Integrated Analysis of Ferroptosis-Related Biomarker Signatures to Improve the Diagnosis and Prognosis Prediction of Ovarian Cancer
Source: Front Cell Dev Biol. 2022 Jan 5;9:807862. doi: 10.3389/fcell.2021.807862 (PMC8766510; doi:10.3389/fcell.2021.807862)
Supplement: Supplementary file 5 [file Table3.XLS]

## Sheet: GOBP_GSEA_DEG_all
The detailed results of GSEA(GO_BP).
ID	Description	setSize	enrichmentScore	NES	p value	p.adjust	q values	rank	leading_edge	core_enrichment
GO:0001819	positive regulation of cytokine production	458	0.537096	1.45994	0.001	0.00221726	0.000564254	7059	tags=45%, list=19%, signal=37%	LRP1/SULF2/ADRA2A/HEG1/CSF1R/SERPINE1/TGFB1/RUNX1/POSTN/SPON2/EGR1/LUM/CARD11/THBS1/TRPV4/CYBB/CREBBP/SPTBN1/HMOX1/SEMA7A/GATA4/CD276/WNT11/AKAP12/PTPRJ/C3AR1/IL1R1/TLR4/EP300/INAVA/SRC/CD14/IL4R/CTNNB1/C5AR1/SULF1/SMAD3/ABL1/AFAP1L2/AGT/CD4/SEC14L1/ADAM17/PIK3R1/IRF8/APP/F2R/IL6ST/ARFGEF2/FURIN/MIR149/FERMT1/MAPKAPK2/CX3CL1/IL27RA/ADAM8/SASH3/MNDA/TLR2/TLR1/WNT5A/PTPN11/CADM1/ARNT/SCAMP5/TNFRSF8…
GO:0002429	immune response-activating cell surface receptor signaling pathway	455	0.505644	1.37471	0.001	0.00221726	0.000564254	6671	tags=40%, list=18%, signal=33%	WNK1/RUNX1/PLCG1/CARD11/IGHV3-15/CREBBP/IGHV1-18/DOCK1/FCGR3A/CD276/IGHV4-34/FPR3/IGHV4-31/PIK3CD/PTPRJ/MUC5B/C3AR1/IGHV3-33/CD209/EP300/HCK/IGHV3-74/NFATC2/CMKLR1/RAPGEF1/SRC/KRAS/FPR1/C5AR1/IGHV3-23/MYO1C/IGHV1-24/IGLV3-21/VAV2/ABL1/WIPF1/IGHV4-59/CD4/IGHV4-28/HLA-DQA2/RNF31/IGLV2-11/IGHV3-30/APPL2/IGHV3-21/FYN/PIK3R1/CMTM3/ELF1/TNFRSF21/CD22/ERMAP/IGKV3-20/IGHV3-73/PLD2/FCGR2A/NCKAP1L/IGHV5-51…
GO:0002697	regulation of immune effector process	459	0.543844	1.47781	0.001	0.00221726	0.000564254	7301	tags=44%, list=20%, signal=36%	C7/HTRA1/TGFB1/TRIL/ABR/C1S/ICAM1/SPON2/CFH/MYO18A/C1R/TNFRSF1B/TGFB3/VSIG4/ITGB2/HMOX1/SEMA7A/IGHV4-34/PTPRJ/C3AR1/IGHV3-33/IL1R1/TLR4/TP53BP1/RAPGEF1/IL4R/RNF216/C5AR1/IGHV3-23/IGLV3-21/ITGAM/IGHV4-59/SUPT6H/TRAF3/GATA2/A2M/SEC14L1/IGLV2-11/IGHV3-30/APPL2/C1QC/C4A/CD22/IGKV3-20/CD84/IGHV2-70/IGHV3-11/IL27RA/SASH3/IGHV3-53/C1QB/ILRUN/C12orf4/WNT5A/IGLV2-14/PDPK1/CADM1/IGHG2/AP1G1/TNFAIP3/JAK3/AN…
GO:0002757	immune response-activating signal transduction	455	0.505644	1.37471	0.001	0.00221726	0.000564254	6671	tags=40%, list=18%, signal=33%	WNK1/RUNX1/PLCG1/CARD11/IGHV3-15/CREBBP/IGHV1-18/DOCK1/FCGR3A/CD276/IGHV4-34/FPR3/IGHV4-31/PIK3CD/PTPRJ/MUC5B/C3AR1/IGHV3-33/CD209/EP300/HCK/IGHV3-74/NFATC2/CMKLR1/RAPGEF1/SRC/KRAS/FPR1/C5AR1/IGHV3-23/MYO1C/IGHV1-24/IGLV3-21/VAV2/ABL1/WIPF1/IGHV4-59/CD4/IGHV4-28/HLA-DQA2/RNF31/IGLV2-11/IGHV3-30/APPL2/IGHV3-21/FYN/PIK3R1/CMTM3/ELF1/TNFRSF21/CD22/ERMAP/IGKV3-20/IGHV3-73/PLD2/FCGR2A/NCKAP1L/IGHV5-51…
GO:0002764	immune response-regulating signaling pathway	491	0.507231	1.37914	0.001	0.00221726	0.000564254	7402	tags=43%, list=20%, signal=35%	WNK1/RUNX1/PLCG1/CARD11/IGHV3-15/CREBBP/IGHV1-18/DOCK1/FCGR3A/CD276/IGHV4-34/FPR3/IGHV4-31/PIK3CD/PTPRJ/MUC5B/C3AR1/IGHV3-33/CD209/EP300/HCK/IGHV3-74/NFATC2/CMKLR1/RAPGEF1/SRC/KRAS/FPR1/C5AR1/IGHV3-23/MYO1C/IGHV1-24/IGLV3-21/VAV2/ABL1/WIPF1/IGHV4-59/CD4/IGHV4-28/NFATC3/HLA-DQA2/RNF31/IGLV2-11/IGHV3-30/APPL2/IGHV3-21/FYN/PIK3R1/CMTM3/ELF1/TNFRSF21/FOS/CD22/ERMAP/IGKV3-20/IGHV3-73/PLD2/FCGR2A/NCKAP…
GO:0002768	immune response-regulating cell surface receptor signaling pathway	488	0.509134	1.38441	0.001	0.00221726	0.000564254	7402	tags=44%, list=20%, signal=35%	WNK1/RUNX1/PLCG1/CARD11/IGHV3-15/CREBBP/IGHV1-18/DOCK1/FCGR3A/CD276/IGHV4-34/FPR3/IGHV4-31/PIK3CD/PTPRJ/MUC5B/C3AR1/IGHV3-33/CD209/EP300/HCK/IGHV3-74/NFATC2/CMKLR1/RAPGEF1/SRC/KRAS/FPR1/C5AR1/IGHV3-23/MYO1C/IGHV1-24/IGLV3-21/VAV2/ABL1/WIPF1/IGHV4-59/CD4/IGHV4-28/NFATC3/HLA-DQA2/RNF31/IGLV2-11/IGHV3-30/APPL2/IGHV3-21/FYN/PIK3R1/CMTM3/ELF1/TNFRSF21/FOS/CD22/ERMAP/IGKV3-20/IGHV3-73/PLD2/FCGR2A/NCKAP…
GO:0003012	muscle system process	458	0.550096	1.49528	0.001	0.00221726	0.000564254	6882	tags=43%, list=18%, signal=36%	SULF2/ADRA2A/CCN2/IGFBP5/NOTCH1/COMP/ACTA2/DES/MTOR/KCNQ1/TNFRSF1B/LMOD1/GJA1/HMOX1/ANXA6/PKP2/GATA4/ACTG2/PXN/GATM/KLF4/AKAP13/MYH11/CALD1/RGS4/CACNA1H/EDNRA/ITGB5/SULF1/MEF2A/KCNE4/SMAD3/BECN1/SORBS1/AGT/KCNJ12/ARHGEF11/DAG1/F2R/EHD3/FLNA/IL6ST/GAA/TLN1/SLC9A1/ASPH/ERRFI1/HDAC4/ATP1A1/ATP2B4/MTMR4/NPNT/TNFRSF1A/SORBS2/CNN1/MYH14/VCL/ARHGAP42/EDN3/SORBS3/PPP1R12B/MYOF/GATA5/OBSL1/UTRN/CAMTA2/CAC…
GO:0006874	cellular calcium ion homeostasis	455	0.533111	1.44938	0.001	0.00221726	0.000564254	7017	tags=40%, list=19%, signal=33%	LRP1/PDGFRA/C1QTNF1/CXCL12/TGFB1/PLCG1/SYNPO/ITPR3/GTF2I/CALB2/RASA3/TRPV4/LRP6/TGM2/GJA1/ACKR3/APLNR/ANXA6/PTGER2/CX3CR1/FPR3/STIM1/WFS1/C3AR1/CEMIP/S1PR1/ITPR2/SELENON/CMKLR1/FPR1/EDNRA/C5AR1/DRD4/BOK/DLG4/SMAD3/ABL1/AGT/PKD1/CCL21/CD4/GATA2/SLC8B1/HTT/FYN/APP/F2R/TPCN1/KCTD17/CDH5/PTH1R/ATP2A3/CHERP/ATP2B4/SLC24A3/BCL2/SLC30A1/CX3CL1/SV2A/JPH2/PKD2/SPPL3/EDN3/ADCYAP1R1/WNT5A/PDPK1/RIC3/PTGER4/…
GO:0007409	axonogenesis	468	0.652096	1.77275	0.001	0.00221726	0.000564254	7430	tags=59%, list=20%, signal=48%	LRP1/FN1/VSTM2L/CDH11/SLIT3/CSF1R/PLXND1/CXCL12/PALLD/NOTCH1/EPHB4/MEGF8/PLCG1/GLI3/TUBB2B/UNC5B/EGR2/BOC/NRP2/NECTIN1/PLXNA1/VANGL2/SMO/NDN/SPTBN1/GPC1/MAP1A/LLGL1/ULK1/NTN1/ARHGAP35/ITGB1/SEMA7A/ZSWIM8/MACF1/PIK3CD/MYH10/PLXNA2/SHANK3/NEFH/EPHB2/LRP4/SRC/EFNB3/NRP1/LAMB2/B4GALT5/SPTBN2/DPYSL2/PLXNB2/GLI2/SEMA3C/ABL1/LAMA2/PLXNA4/ETV1/CRMP1/PLXNC1/KIF13B/FYN/DAG1/PIK3R1/AGRN/NGFR/SLIT2/APBB1/TSK…
GO:0008544	epidermis development	462	0.519622	1.41266	0.001	0.00221726	0.000564254	7777	tags=33%, list=21%, signal=26%	SFRP4/CCN2/IGFBP5/PALLD/NOTCH1/TNFRSF19/LAMA5/RUNX1/PPL/BMP4/CDH3/VANGL2/CTSK/SMO/PKP2/APCDD1/TXNIP/KLF4/EMP1/PDGFA/FOXQ1/LAMB3/EGFR/MED1/LRP4/DSC3/DLL1/CTNNB1/NCOA3/FLNB/FGFR1/COL7A1/PLOD1/KAZN/SATB1/PAFAH1B1/WHRN/PSAP/EPHA2/FURIN/INHBA/ERRFI1/PTCH1/LDB1/FERMT1/FOXC1/CELSR1/BCL2/CLIC4/ADAM9/WNT10A/ERCC2/WNT5A/SPRR2F/EDA2R/CYP26B1/PCSK6/ACVR1B/NUMA1/YAP1/ZFP36/LATS1/JAG1/VDR/BCR/TRPC4AP/PPARD/ATP…
GO:0016049	cell growth	476	0.58631	1.59418	0.001	0.00221726	0.000564254	6244	tags=48%, list=17%, signal=41%	LRP1/FN1/MMP14/IGFBP4/SLIT3/SFRP1/IGFBP5/CXCL12/MEGF8/MEG3/CLSTN3/TGFB1/SFRP2/TGFBR2/POSTN/MTOR/NRP2/PLXNA1/KMT2D/NDN/SPOCK1/ULK1/GJA1/NTN1/ITGB1/SEMA7A/GATA4/LTBP4/FBLN5/WNT11/SMARCA2/MACF1/CDKN1A/PTPRJ/AKAP13/EGFR/RGS4/SH3BP4/CTNNB1/FOXL2/NRP1/ENPP1/DACT3/LAMB2/DPYSL2/ADIPOR2/SMAD3/SEMA3C/ABL1/PLXNA4/SESN2/GNG4/AGT/EIF4G1/SMARCA4/ADAM17/ARHGEF11/SLIT2/LEF1/APBB1/APP/APBB2/CLSTN1/PAFAH1B1/NRCAM/…
GO:0016311	dephosphorylation	476	0.543011	1.47645	0.001	0.00221726	0.000564254	8121	tags=50%, list=22%, signal=39%	PDGFRB/CILP/CILP2/WNK1/NUAK1/TGFB1/NT5E/WDR81/MGAT5/MTOR/PTPRU/DUSP16/SMG6/PLPP3/NT5C2/MYO1D/CTDSP2/LMTK2/SSH1/PINK1/DUSP1/TNS2/PTPRJ/RCAN2/CRY2/SRC/SMPD1/PTPRF/PALD1/SBF1/SGPP2/RPRD1B/SMAD3/LPIN2/PLPPR2/HTT/PLPP1/PLEK/PFKFB3/MARF1/PTPN23/LPIN3/PTPN21/CDH5/CTTNBP2NL/PPM1H/SYNJ2/PPP1R16B/INPPL1/DLC1/PTPN1/PTPRT/OCRL/ATP1A1/SPRED1/TIGAR/PPP6R1/NCKAP1L/MTMR4/NPNT/BTRC/PTPRM/BCL2/FBXW11/GSK3B/PTPRK/R…
GO:0016569	covalent chromatin modification	474	0.554511	1.50788	0.001	0.00221726	0.000564254	7030	tags=46%, list=19%, signal=37%	IGF2/TGFB1/PHC1/SNAI2/SKI/MCM3AP/USP22/KMT2D/CREBBP/EP400/KMT2B/SETD1B/MLLT6/TET3/TRRAP/HCFC1/KDM6B/PHF2/PINK1/JADE2/KDM4A/EP300/BAZ2A/PRDM2/CTNNB1/NCOA3/BRPF3/KDM5A/RNF40/BCOR/KDM5B/PHF8/SETD7/SUPT6H/HUWE1/NSD1/GATA2/KANSL1/NACC2/SATB1/ASXL1/KMT2C/LEF1/APBB1/SIN3B/MTHFR/ATXN7L3/PRDM4/BRD1/ASH1L/KDM4B/RLF/KAT6A/ATF7IP/PER1/HDAC4/SETD5/AUTS2/DNMT3A/LDB1/DCAF1/TRIP12/KMT2A/YEATS2/DOT1L/HDAC5/ZNF335…
GO:0022604	regulation of cell morphogenesis	483	0.651819	1.77289	0.001	0.00221726	0.000564254	7935	tags=63%, list=21%, signal=51%	LRP1/FN1/PDPN/CSF1R/PLXND1/SPARC/CXCL12/BCL9L/FBLN1/MEGF8/EPS8/PREX1/TUBB2B/ICAM1/POSTN/GNA12/PLXNA1/ITGB2/BAMBI/NTN1/ARHGAP35/DOCK1/SEMA7A/RHOBTB3/ZSWIM8/SDC2/MACF1/MYH10/PLXNA2/ZRANB1/SHANK3/PARVA/EPHB2/HCK/LRP4/NEDD9/LZTS1/SRC/RREB1/EPB41/EFNB3/FBLIM1/NRP1/DPYSL2/PLXNB2/DLG4/SEMA3C/ABL1/PLXNA4/DNMBP/SH3D19/ARAP1/PLXNC1/FBXW8/KIF13B/RASA1/FYN/DAG1/RHOB/NGFR/SLIT2/FGD6/PRAG1/FLNA/PAFAH1B1/SYNGAP…
GO:0034765	regulation of ion transmembrane transport	479	0.521235	1.4175	0.001	0.00221726	0.000564254	8123	tags=44%, list=22%, signal=35%	ADRA2A/WNK1/TGFB1/DAPK1/CLIC6/PLCG1/WNK2/MTOR/THBS1/CYBB/KCNQ1/NLGN2/GJA1/APLNR/MINK1/AHNAK/PINK1/STIM1/CACNG4/SHANK3/CEMIP/EPHB2/FXYD6/RGS4/CACNA1H/SELENON/DRD4/ANO6/DLG4/KCNE4/ABL1/KCNC3/AGT/KCNJ12/HTT/FYN/APP/F2R/EHD3/AKT2/FLNA/TPCN1/SLC9A1/TMEM37/ATP2B4/WWP2/SLC30A1/CLIC4/KCNAB2/CX3CL1/PER2/JPH2/PKD2/GJC2/EDN3/PDPK1/KCND1/UTRN/OPRL1/JPH4/CACNA1G/GEM/ATP1A2/OXSR1/KCNIP1/RGS2/PTPN3/CLIC5/SHISA9…
GO:0042110	T cell activation	462	0.554802	1.5083	0.001	0.00221726	0.000564254	7959	tags=46%, list=21%, signal=37%	IGF2/FZD7/DLG5/TGFB1/PREX1/RUNX1/BMP4/TGFBR2/GLI3/ICAM1/MTOR/CDK6/EGR1/CARD11/SIRPA/TNFRSF1B/VSIG4/VCAM1/GJA1/CD276/PIK3CD/GPNMB/CD209/WNT4/ZMIZ1/RUNX2/NFATC2/EGR3/SRC/ZFP36L2/IL4R/CTNNB1/EFNB3/GLI2/SMAD3/ABL1/CCL21/CD4/LRRC32/DPP4/MAFB/ADAM17/KIF13B/SATB1/FYN/RUNX3/PIK3R1/LEF1/TMEM98/IL6ST/MYH9/TNFRSF21/AP3D1/ZEB1/APBB1IP/NCKAP1L/BCL2/FOXP1/CD44/ADAM8/SASH3/ERBB2/PDPK1/PTPN11/CYP26B1/JAK3/PTGER4…
GO:0043087	regulation of GTPase activity	473	0.669215	1.81978	0.001	0.00221726	0.000564254	7763	tags=64%, list=21%, signal=51%	SFRP1/WNK1/PLXND1/ALDH1A1/ABR/PREX1/IQSEC1/ICAM1/SIPA1L2/MTOR/AMOT/TBC1D2B/RASA3/PLXNA1/TBC1D14/MYO9B/RALGAPA2/LLGL1/ARHGAP35/DOCK1/ITGB1/ASAP2/ARHGAP31/SIPA1L3/WNT11/SYDE1/FZD10/ASAP3/RIN2/PLEKHG6/DOCK11/ARHGEF10L/PLXNA2/ARHGAP23/WNT4/S1PR1/TBC1D16/RGS4/RALGAPB/SH3BP4/NEDD9/RAPGEF1/NRP1/SBF1/PLXNB2/VAV2/PLXNA4/MAP4K4/DAB2IP/RAP1GAP2/CCL21/ARAP1/ARHGEF6/PLXNC1/ARHGEF11/RASA1/TBC1D13/TBC1D20/AGAP1…
GO:0048871	multicellular organismal homeostasis	486	0.575274	1.56431	0.001	0.00221726	0.000564254	7959	tags=51%, list=21%, signal=41%	CSF1R/CCN2/NOTCH1/ALDH1A1/CDH3/EGR1/TUB/IGF1R/TRPV4/CTSK/SMO/NDN/TP53INP2/ZNF423/TMEM119/GJA1/COL2A1/LYZ/MET/RCN3/BMP6/ADCY6/GATM/KDM6B/TLE3/ADCY3/EPAS1/TNS2/WFS1/ADCY7/TLR4/S1PR1/EGFR/CMKLR1/INAVA/SRC/IL4R/DLL1/MFAP2/KRAS/CTNNB1/ZNF516/THRA/PDK4/ADIPOR2/PLEKHM1/MFN2/LAMA4/ADCY9/AQP1/GATA2/EIF4G1/CRTC3/ACACA/ADAM17/APPL2/ALMS1/STRAP/F2R/LTBP3/BTBD9/PROM1/WHRN/PTH1R/CRACD/LDB1/SLC27A1/ACSL1/SCNN1A…
GO:0050708	regulation of protein secretion	465	0.534376	1.45269	0.001	0.00221726	0.000564254	6995	tags=42%, list=19%, signal=35%	LRP1/FN1/ADRA2A/SFRP1/CSF1R/CCN4/IRS1/TGFB1/POSTN/ITPR3/TM7SF3/TRPV4/MYO18A/MIR590/TNFRSF1B/TGFB3/SPTBN1/RAB11FIP5/NLGN2/GJA1/SSC5D/BMP6/RAB11FIP1/AKAP12/ANO1/MYH10/TLR4/P3H1/EGFR/ITPR2/SRC/PAM/CD14/IL4R/DRD4/LRP5/ABL1/MAP4K4/FRMD4A/SIDT2/SYT7/RAB11FIP3/SLC8B1/MAPKBP1/LRRC32/DPP4/INHBB/APBB1/F2R/PTPN23/TNFRSF21/CD22/ARL2BP/MIR149/FERMT1/RHBDF1/WLS/UNC13B/CX3CL1/FOXP1/SYT11/PER2/IL27RA/ADAM8/ADAM9…
GO:0050769	positive regulation of neurogenesis	470	0.626404	1.70285	0.001	0.00221726	0.000564254	7117	tags=55%, list=19%, signal=45%	LRP1/FN1/PLXND1/FZD1/TIMP2/CXCL12/NOTCH1/DLG5/MEGF8/SERPINF1/TGFB1/BMP4/HEYL/GLI3/TUBB2B/DPYSL3/MTOR/PTK7/CNTN1/PLXNA1/SMO/TNFRSF1B/TENM4/NTN1/ARHGAP35/CX3CR1/SEMA7A/CREB3L2/ZNF609/BMP6/MACF1/PLXNA2/SHANK3/P3H1/EPHB2/EP300/CDON/SPEN/RAPGEF1/CTNNB1/NRP1/PLXNB2/DLG4/GLI2/KCTD11/PLXNA4/ALKAL2/FGFR1/DAB2IP/STAR/AGT/MME/GATA2/EIF4G1/PLXNC1/FBXW8/FYN/DAG1/NGFR/SLIT2/APBB1/CAMK1D/FOXO6/FLNA/PAFAH1B1/IL6…
GO:0050900	leukocyte migration	492	0.568137	1.54497	0.001	0.00221726	0.000564254	7254	tags=48%, list=19%, signal=39%	FN1/COL1A1/EMILIN1/COL1A2/MMP14/WNK1/CXCL12/SDC1/EPS8/SERPINE1/TGFB1/ABR/PREX1/ITGA5/PLCG1/ICAM1/SLC7A5/ROR2/THBS1/SIRPA/TRPV4/JAM3/VCAM1/ITGB2/THBD/GPC1/HMOX1/ITGB1/CX3CR1/IGHV4-34/SDC2/DUSP1/ECM1/CXCL14/PIK3CD/SPNS2/GBF1/C3AR1/IGHV3-33/IL1R1/S1PR1/HCK/PDGFD/CMKLR1/SRC/C5AR1/IGHV3-23/ANO6/IGLV3-21/GLG1/MTUS1/ITGAM/IGHV4-59/CCL21/PECAM1/SLC8B1/APOD/STK10/IGLV2-11/ADAM17/IGHV3-30/FYN/PIK3R1/SLIT2/…
GO:0051249	regulation of lymphocyte activation	472	0.561445	1.52668	0.001	0.00221726	0.000564254	7209	tags=45%, list=19%, signal=37%	IGF2/MMP14/SFRP1/DLG5/TGFB1/RUNX1/BMP4/TGFBR2/GLI3/AXL/CARD11/SIRPA/IGHV3-15/TNFRSF1B/VSIG4/VCAM1/IGHV1-18/CD276/IGHV4-34/CDKN1A/IGHV4-31/IGHV3-33/GPNMB/TLR4/CD209/TP53BP1/ZMIZ1/IGHV3-74/NFATC2/EGR3/SRC/ZFP36L2/IL4R/CTNNB1/EFNB3/IGHV3-23/GLI2/IGHV1-24/ABL1/IGHV4-59/SUPT6H/CCL21/CD4/IGHV4-28/LRRC32/DPP4/IGHV3-30/IGHV3-21/FYN/RUNX3/PIK3R1/TYRO3/IL6ST/TNFRSF21/AP3D1/CD22/ZEB1/INHBA/IGHV3-73/NCKAP1L/…
GO:0055074	calcium ion homeostasis	468	0.526274	1.4307	0.001	0.00221726	0.000564254	7017	tags=40%, list=19%, signal=33%	LRP1/PDGFRA/C1QTNF1/CXCL12/TGFB1/PLCG1/SYNPO/ITPR3/GTF2I/CALB2/RASA3/TRPV4/LRP6/TGM2/GJA1/ACKR3/APLNR/ANXA6/PTGER2/CX3CR1/FPR3/STIM1/WFS1/C3AR1/CEMIP/S1PR1/ITPR2/SELENON/CMKLR1/FPR1/EDNRA/C5AR1/DRD4/BOK/DLG4/SMAD3/ABL1/AGT/PKD1/CCL21/CD4/GATA2/SLC8B1/HTT/FYN/APP/F2R/TPCN1/KCTD17/CDH5/PTH1R/ATP2A3/CHERP/ATP2B4/SLC24A3/BCL2/SLC30A1/CX3CL1/SV2A/JPH2/PKD2/SPPL3/EDN3/ADCYAP1R1/TMTC2/WNT5A/PDPK1/RIC3/P…
GO:0070838	divalent metal ion transport	473	0.527475	1.43435	0.001	0.00221726	0.000564254	7378	tags=42%, list=20%, signal=35%	ADRA2A/PDGFRB/CCN2/CXCL12/TGFB1/PLCG1/ICAM1/ITPR3/RASA3/TRPV4/GJA1/APLNR/ANXA6/AHNAK/STIM1/WFS1/SLC41A1/CACNG4/CEMIP/SLC39A6/RGS4/CACNA1H/ITPR2/SELENON/EPB41/CTNNB1/DRD4/ANO6/ABL1/CNNM4/AGT/PKD1/CCL21/CD4/SLC8B1/SLC25A25/HTT/FYN/F2R/EHD3/TPCN1/SLC9A1/ATP2A3/CHERP/PDGFB/TMEM37/ATP2B4/ORAI2/ASIC1/SLC24A3/CD84/BCL2/SLC30A1/CX3CL1/NIPA2/JPH2/PKD2/GJC2/BHLHA15/ADCYAP1R1/PDPK1/SLC39A9/SLC39A7/OPRL1/VDR…
GO:0072503	cellular divalent inorganic cation homeostasis	490	0.494404	1.34444	0.001	0.00221726	0.000564254	7359	tags=41%, list=20%, signal=33%	LRP1/PDGFRA/C1QTNF1/CXCL12/TGFB1/PLCG1/SYNPO/ITPR3/GTF2I/CALB2/RASA3/TRPV4/LRP6/TGM2/GJA1/ACKR3/APLNR/ANXA6/PTGER2/CX3CR1/FPR3/STIM1/WFS1/SLC41A1/C3AR1/CEMIP/S1PR1/SLC39A6/ITPR2/SELENON/CMKLR1/FPR1/EDNRA/C5AR1/DRD4/BOK/DLG4/SMAD3/ABL1/AGT/PKD1/CCL21/CD4/GATA2/SLC8B1/HTT/FYN/APP/F2R/TPCN1/KCTD17/CDH5/AP3D1/PTH1R/ATP2A3/CHERP/ATP2B4/SLC24A3/BCL2/SLC30A1/CX3CL1/SV2A/JPH2/PKD2/SPPL3/EDN3/ADCYAP1R1/WN…
GO:0072511	divalent inorganic cation transport	480	0.52998	1.44126	0.001	0.00221726	0.000564254	7378	tags=42%, list=20%, signal=35%	ADRA2A/PDGFRB/CCN2/CXCL12/TGFB1/PLCG1/ICAM1/ITPR3/RASA3/TRPV4/GJA1/APLNR/ANXA6/AHNAK/STIM1/WFS1/SLC41A1/CACNG4/CEMIP/SLC39A6/RGS4/CACNA1H/ITPR2/SELENON/EPB41/CTNNB1/DRD4/ANO6/TCN2/ABL1/CNNM4/AGT/PKD1/CCL21/CD4/SLC8B1/SLC25A25/HTT/FYN/F2R/EHD3/TPCN1/SLC9A1/ATP2A3/CHERP/PDGFB/TMEM37/ATP2B4/ORAI2/ASIC1/SLC24A3/CD84/BCL2/SLC30A1/CX3CL1/NIPA2/JPH2/PKD2/GJC2/BHLHA15/SLC40A1/ADCYAP1R1/PDPK1/SLC39A9/SLC3…
GO:1903706	regulation of hemopoiesis	471	0.481767	1.30982	0.001	0.00221726	0.000564254	6518	tags=42%, list=17%, signal=36%	MMP14/FBN1/SFRP1/NOTCH1/TGFB1/RUNX1/BMP4/TGFBR2/GLI3/RASSF2/MTOR/CDK6/AXL/CARD11/ROR2/THBS1/KMT2D/CREBBP/NOTCH2/KMT2B/ATXN1L/PIAS3/TLR4/LOX/MED1/EP300/ZMIZ1/NFATC2/EGR3/ZFP36L2/IL4R/DLL1/AGO1/CTNNB1/LRRC17/TMEM176A/KLF13/TMEM176B/GLI2/RBFOX2/ABL1/STAT5B/CD4/KLF10/GATA2/MAFB/C1QC/HOXA5/RUNX3/PIK3R1/KMT2C/LEF1/EVI2B/FOS/AP3D1/ZEB1/ETS1/INHBA/NCKAP1L/LDB1/TOB2/PIM1/KMT2A/FOXC1/FOXP1/TCF12/ADAM8/SASH…
GO:0001667	ameboidal-type cell migration	438	0.637473	1.73255	0.001001	0.00221726	0.000564254	6311	tags=52%, list=17%, signal=44%	FN1/ADGRA2/SMOC2/PLXND1/SPARC/NOTCH1/DCN/EPHB4/JCAD/MEGF8/SERPINF1/AMOTL1/TGFB1/IQSEC1/LAMA5/DDR2/BMP4/TGFBR2/SRPX2/PLCG1/GNA12/MTOR/AMOT/PLPP3/THBS1/NRP2/TNS1/SMO/ITGB2/HMOX1/ANXA6/VASH1/NR2F2/DOCK1/LOXL2/ITGB1/NR4A1/SEMA7A/MET/MIR483/PXN/WNT11/SYDE1/MACF1/AKAP12/FAP/SASH1/KLF4/KANK2/CYGB/SCARB1/EGR3/SRC/RREB1/CRB2/NRP1/SEMA3C/ABL1/PLK2/MAP4K4/FGFR1/AMOTL2/DAB2IP/AGT/PECAM1/GATA2/DPP4/ADAM17/APP…
GO:0002791	regulation of peptide secretion	493	0.532292	1.44744	0.001001	0.00221726	0.000564254	6995	tags=42%, list=19%, signal=35%	LRP1/FN1/ADRA2A/SFRP1/CSF1R/CCN4/IRS1/TGFB1/POSTN/ITPR3/TM7SF3/TRPV4/MYO18A/MIR590/TNFRSF1B/TGFB3/SPTBN1/RAB11FIP5/NLGN2/GJA1/SSC5D/BMP6/RAB11FIP1/AKAP12/ANO1/MYH10/TLR4/P3H1/EGFR/ITPR2/SRC/PAM/CD14/IL4R/DRD4/LRP5/ABL1/MAP4K4/FRMD4A/SIDT2/SYT7/RAB11FIP3/SLC8B1/MAPKBP1/LRRC32/DPP4/INHBB/APBB1/F2R/PTPN23/TNFRSF21/CD22/ARL2BP/MIR149/FERMT1/RHBDF1/WLS/UNC13B/CX3CL1/FOXP1/SYT11/PER2/IL27RA/ADAM8/ADAM9…
GO:0006914	autophagy	494	0.510649	1.38836	0.001001	0.00221726	0.000564254	8359	tags=54%, list=22%, signal=43%	DCN/WDR81/DAPK1/HSPB8/MTOR/SMCR8/SOGA1/CTSK/TBC1D14/TP53INP2/FOXK1/ULK1/HMOX1/MET/GATA4/PINK1/WDR6/HSPA8/KDM4A/SRPX/PIP4K2B/FYCO1/EP300/SH3BP4/LZTS1/SRC/RAB23/EXOC7/BOK/ABL1/BECN1/PLEKHM1/PLK2/MFN2/GABARAPL1/SESN2/SPTLC1/CLEC16A/NBR1/TECPR2/EIF4G1/ATG2A/IL10RA/ATP6V0A1/EEF1A2/HTT/VPS39/QSOX1/IRF8/CAMKK2/TPCN1/AMBRA1/GPSM1/PSAP/SESN3/VPS18/BMF/SMURF1/EIF4G2/DRAM1/TIGAR/VPS13D/CD84/TBC1D5/ATG9A/RUB…
GO:0010975	regulation of neuron projection development	498	0.641945	1.74509	0.001001	0.00221726	0.000564254	7283	tags=59%, list=19%, signal=48%	LRP1/FN1/SFRP1/PLXND1/FZD1/CXCL12/DLG5/MEGF8/SERPINF1/PREX1/SFRP2/TUBB2B/DPYSL3/MTOR/NR2F1/PTK7/PRRX1/CNTN1/TRPV4/SDK1/PLXNA1/SPOCK1/ITM2C/NTN1/ARHGAP35/SEMA7A/CREB3L2/ADCY6/ZSWIM8/SDC2/MACF1/KLF4/PLXNA2/SHANK3/P3H1/EPHB2/EP300/LRP4/LZTS1/RAPGEF1/PTPRF/EFNB3/NRP1/DPYSL2/PLXNB2/DLG4/SEMA3C/ABL1/PMP22/PLXNA4/PLK2/MAP4K4/ALKAL2/FGFR1/DAB2IP/RAP1GAP2/AGT/CRMP1/PLXNC1/FBXW8/KIF13B/FYN/NGFR/SLIT2/APBB1…
GO:0015711	organic anion transport	495	0.502233	1.36558	0.001001	0.00221726	0.000564254	9304	tags=45%, list=25%, signal=34%	PDPN/SLCO2B1/FOLR2/SLC7A5/THBS1/GJA1/ATP9A/NFE2L1/SLC36A1/OSBPL5/SLC16A2/ATP8B2/SLCO2A1/RXRA/SLC7A2/RGS4/SCARB1/PLA2G2A/DRD4/ANO6/SLC23A2/ABCC1/AGT/AQP1/ACACA/SLC25A25/SLC6A6/AKT2/NCOA2/PSAP/SLC7A4/SLC7A1/SLC4A3/PITPNM1/EMB/CTNS/SLC27A1/ACSL1/PPFIA1/SLC6A12/PLSCR4/SLC43A1/PLIN2/SLC37A2/UNC13B/SLC7A7/RAB3GAP1/LRRC8A/SLC43A2/PER2/NCOA1/SV2A/SLC4A11/ACACB/PITPNM2/SLC46A1/SLC16A13/NCOR1/ATP10D/SLC38A…
GO:0016570	histone modification	454	0.556228	1.51149	0.001001	0.00221726	0.000564254	7030	tags=46%, list=19%, signal=38%	IGF2/TGFB1/PHC1/SNAI2/SKI/MCM3AP/USP22/KMT2D/CREBBP/EP400/KMT2B/SETD1B/MLLT6/TET3/TRRAP/HCFC1/KDM6B/PHF2/PINK1/JADE2/KDM4A/EP300/BAZ2A/PRDM2/CTNNB1/NCOA3/BRPF3/KDM5A/RNF40/BCOR/KDM5B/PHF8/SETD7/SUPT6H/HUWE1/NSD1/GATA2/KANSL1/NACC2/SATB1/ASXL1/KMT2C/LEF1/APBB1/SIN3B/MTHFR/ATXN7L3/PRDM4/BRD1/ASH1L/KDM4B/RLF/KAT6A/PER1/HDAC4/SETD5/AUTS2/LDB1/DCAF1/TRIP12/KMT2A/YEATS2/DOT1L/HDAC5/ZNF335/SRCAP/PER2/NC…
GO:0019932	second-messenger-mediated signaling	436	0.539634	1.46668	0.001001	0.00221726	0.000564254	8650	tags=50%, list=23%, signal=39%	ADRA2A/PLCG1/MTOR/ITPR3/THBS1/VCAM1/ACKR3/APLNR/PTGER2/CX3CR1/ADCY6/ADCY3/PTPRJ/AKAP13/ADGRG2/ADCY7/EGFR/RCAN2/NR5A1/NFATC2/ITPR2/SELENON/CMKLR1/FPR1/RASD2/AGT/ADCY9/AQP1/CD4/KSR1/CRTC3/NFATC3/HTT/PLEK/NUDT4/CAMKK2/GPR161/SLC9A1/NFAT5/CD22/PTH1R/GNG2/CHERP/HDAC4/PDE4A/EIF4EBP2/ATP2B4/GSK3B/JPH2/PKD2/BHLHA15/SPPL3/EDN3/ADCYAP1R1/ADGRB2/PDPK1/ADNP/KDR/MAPK7/PTGER4/NDNF/DGKD/OPRL1/JPH4/NPR2/ITPR1/AD…
GO:0031667	response to nutrient levels	497	0.497707	1.35306	0.001001	0.00221726	0.000564254	8220	tags=48%, list=22%, signal=38%	COL1A1/CCND1/FSTL1/SFRP1/SPARC/CASTOR2/TGFB1/SNAI2/SFRP2/TGFBR2/ICAM1/POSTN/MTOR/FOLR2/GCN1/TRPV4/CYBB/VCAM1/FOXK1/ULK1/HMOX1/GATA4/ALDH1A2/WNT11/SSH1/CDKN1A/HSPA8/CAD/WNT4/EGFR/MED1/KANK2/SRC/SIK2/CHSY1/LRP11/PDK4/ADIPOR2/CASTOR3/BECN1/GABARAPL1/SESN2/CLEC16A/STAR/CD4/KLF10/EIF4G1/SLC25A25/APPL2/INHBB/FYN/MTHFR/AMBRA1/SESN3/RIPOR1/SORL1/APAF1/DNMT3A/ACSL1/TBC1D5/PIM1/SZT2/ATG9A/TNC/MAP3K5/BCL2/C…
GO:0035690	cellular response to drug	424	0.513062	1.39485	0.001001	0.00221726	0.000564254	6311	tags=40%, list=17%, signal=34%	SFRP1/CASTOR2/SERPINF1/TGFB1/KLF2/ICAM1/EGR1/AXL/FOLR2/SIRPA/CYBB/KCNQ1/HMOX1/MET/GJB2/ADCY6/KDM6B/SSH1/PINK1/ADCY3/KLF4/ADCY7/CAD/EGFR/PDGFD/RGS4/ITPR2/SRC/CTNNB1/DRD4/CASTOR3/ABL1/BECN1/STAR/AQP1/FYN/RHOB/AGRN/SLIT2/FLNA/PSAP/CDH1/GNG2/ETS1/PDGFB/ERRFI1/PDE4A/ATP2B4/DNMT3A/SLC31A1/KMT2A/MAP3K5/GSK3B/NCOA1/TAF1/CRKL/NDOR1/LARP1/KDR/MAPK7/ACER2/HDAC6/TNFAIP3/HMGA2/FBXO32/VIM/SPHK1/SPHK2/MTR/MAPK1…
GO:0043254	regulation of protein-containing complex assembly	425	0.511669	1.39084	0.001001	0.00221726	0.000564254	7999	tags=51%, list=21%, signal=40%	EPS8/PIEZO1/TGFB1/PREX1/PMEPA1/FSCN1/ICAM1/MTOR/DACT1/LMOD1/SPTBN1/ELN/ULK1/RHOBTB1/MET/HCFC1/PLEKHG2/PINK1/HSPA8/TLR4/EP300/HCK/KIRREL1/SRC/PEX5/FBLIM1/THRA/SPTBN2/SEPTIN8/MYO1C/ABL1/DAB2IP/CCL21/EIF4G1/RASA1/PLEK/RHOBTB2/SLIT2/CAMSAP1/ARHGAP18/CDH5/SORL1/VPS18/BMF/ATF7IP/CDC42EP3/CRACD/NCKAP1L/TFIP11/ADD1/AJUBA/FHOD3/HIP1R/UNC13B/GSK3B/BCL2L11/ERCC2/CLASP1/PTPN11/VPS41/CLIP3/HDAC6/MAGEL2/NUMA1/…
GO:0050878	regulation of body fluid levels	496	0.575485	1.56444	0.001001	0.00221726	0.000564254	6110	tags=41%, list=16%, signal=34%	F13A1/COL1A1/COL3A1/COL1A2/ADRA2A/CCND1/PDPN/NCOR2/HEG1/PDGFRA/WNK1/C1QTNF1/EHD2/FBLN1/SERPINE1/VWF/COMP/GNA12/ITPR3/AXL/THBS1/TRPV4/PAPSS2/SH2B3/THBD/GJA1/APLNR/DOCK1/MLLT6/MET/GATA4/ADCY6/FAP/PLAT/ADCY3/DOCK11/WFS1/PDGFA/PLAU/MAFK/ADCY7/TLR4/CAD/EPHB2/MED1/ITPR2/SRC/PAM/F3/ANO6/VAV2/MFN2/DOCK6/ADCY9/AQP1/GATA2/A2M/FYN/PLEK/PIK3R1/TYRO3/F2R/EHD3/FLNA/TLN1/MYH9/ILK/STAT5A/PHF21A/GNG2/PDGFB/CORO2B…
GO:0051222	positive regulation of protein transport	438	0.52397	1.42406	0.001001	0.00221726	0.000564254	7417	tags=47%, list=20%, signal=38%	LRP1/CSF1R/TGFB1/GLI3/POSTN/SEC16A/TM7SF3/TRPV4/MYO18A/SMO/TGFB3/SPTBN1/ITGB2/NLGN2/GJA1/BMP6/PINK1/AKAP12/ANO1/MYH10/CEMIP/TLR4/EGFR/SRC/CD14/IL4R/MYO1C/SMAD3/ABL1/ITGAM/HUWE1/FRMD4A/RNF31/FYN/PIK3R1/APBB1/F2R/AKT2/PTPN23/FLNA/CDH1/TP53BP2/C2CD5/RIPOR1/SORL1/EDEM1/PCNT/FERMT1/WLS/UNC13B/RHOU/BCL2/GSK3B/ADAM8/ERBB2/ADAM9/DOC2B/TLR2/TLR1/WNT5A/NADK/CADM1/SCAMP5/PTGER4/ATG13/RAB29/IL17RA/PPARD/C1QT…
GO:0060249	anatomical structure homeostasis	439	0.47768	1.29817	0.001001	0.00221726	0.000564254	7114	tags=39%, list=19%, signal=32%	CSF1R/CCN2/NOTCH1/TGFB1/CDH3/SMG6/TUB/CALB2/CTSK/SMO/TP53INP2/MAP1A/TMEM119/COL2A1/LYZ/RCN3/EPAS1/TLR4/S1PR1/EGFR/LOX/INAVA/SRC/UPF1/KRAS/CTNNB1/YLPM1/PDK4/PLEKHM1/GATA2/ACACA/STRAP/TYRO3/F2R/LTBP3/PROM1/TNKS1BP1/WHRN/GAA/PTH1R/CRACD/LDB1/TFIP11/TPP1/ADD1/LIPA/FOXC1/BCL2/AKT3/CX3CL1/ADAM8/SASH3/CTC1/CROCC/TAOK1/MAP3K4/TEP1/TNKS2/PTPN11/ADGRF5/TNFAIP3/YAP1/PRKDC/INPP5D/DCTN1/SMG7/CYTL1/LARGE1/ANKR…
GO:0061919	process utilizing autophagic mechanism	494	0.510649	1.38836	0.001001	0.00221726	0.000564254	8359	tags=54%, list=22%, signal=43%	DCN/WDR81/DAPK1/HSPB8/MTOR/SMCR8/SOGA1/CTSK/TBC1D14/TP53INP2/FOXK1/ULK1/HMOX1/MET/GATA4/PINK1/WDR6/HSPA8/KDM4A/SRPX/PIP4K2B/FYCO1/EP300/SH3BP4/LZTS1/SRC/RAB23/EXOC7/BOK/ABL1/BECN1/PLEKHM1/PLK2/MFN2/GABARAPL1/SESN2/SPTLC1/CLEC16A/NBR1/TECPR2/EIF4G1/ATG2A/IL10RA/ATP6V0A1/EEF1A2/HTT/VPS39/QSOX1/IRF8/CAMKK2/TPCN1/AMBRA1/GPSM1/PSAP/SESN3/VPS18/BMF/SMURF1/EIF4G2/DRAM1/TIGAR/VPS13D/CD84/TBC1D5/ATG9A/RUB…
GO:1904951	positive regulation of establishment of protein localization	454	0.519749	1.41236	0.001001	0.00221726	0.000564254	7417	tags=46%, list=20%, signal=38%	LRP1/CSF1R/TGFB1/GLI3/POSTN/SEC16A/TM7SF3/TRPV4/MYO18A/SMO/TGFB3/SPTBN1/ITGB2/NLGN2/GJA1/BMP6/PINK1/AKAP12/ANO1/MYH10/CEMIP/TLR4/EGFR/SRC/CD14/IL4R/MYO1C/SMAD3/ABL1/ITGAM/HUWE1/FRMD4A/RNF31/FYN/PIK3R1/APBB1/F2R/AKT2/PTPN23/FLNA/CDH1/TP53BP2/C2CD5/RIPOR1/SORL1/EDEM1/PCNT/CORO2B/FERMT1/WLS/UNC13B/RHOU/BCL2/GSK3B/ADAM8/ERBB2/ADAM9/DOC2B/TLR2/TLR1/WNT5A/NADK/CADM1/SCAMP5/PTGER4/ATG13/RAB29/IL17RA/PPA…
GO:0001505	regulation of neurotransmitter levels	352	0.52037	1.40791	0.001002	0.00221726	0.000564254	8797	tags=47%, list=24%, signal=36%	PTGIS/KLF2/ICAM1/MTOR/SIRPA/ITGB2/CX3CR1/ZNF219/KLF4/HSPA8/TLR4/RIMS4/SLC7A2/RGS4/MAOB/DRD4/SMAD3/DAGLA/AGT/SYT7/STX2/BTBD9/GRIK5/MOXD1/VPS18/PIP5K1C/APBA2/SLC29A1/ATP2B4/ASIC1/PPFIA1/UNC13B/BACE1/SLC30A1/RAB3GAP1/CADPS2/GSK3B/SYT11/PER2/SV2A/PKD2/DNAJC5/DOC2B/TLR2/TMEM106A/NRXN2/MAOA/ATP1A2/RIMS3/RGS2/ATP2A2/DAGLB/PPT1/CD34/SNCAIP/GIT1/SNPH/FBXL20/SYT1/CASK/WDR35/NOS1AP/IL10/NF1/HNMT/INSR/SYNJ1/…
GO:0002696	positive regulation of leukocyte activation	366	0.561432	1.51908	0.001002	0.00221726	0.000564254	7127	tags=46%, list=19%, signal=37%	IGF2/MMP14/TGFB1/RUNX1/TGFBR2/GLI3/AXL/CARD11/THBS1/SIRPA/IGHV3-15/VCAM1/ITGB2/IGHV1-18/CD276/IGHV4-34/CDKN1A/IGHV4-31/IGHV3-33/TLR4/CD209/TP53BP1/ZMIZ1/IGHV3-74/NFATC2/EGR3/SRC/IL4R/EFNB3/IGHV3-23/GLI2/IGHV1-24/ITGAM/IGHV4-59/CCL21/CD4/GATA2/IGHV4-28/DPP4/IGHV3-30/IGHV3-21/FYN/RUNX3/PIK3R1/IL6ST/AP3D1/IGHV3-73/NCKAP1L/IGHV5-51/IGHV2-70/BCL2/IGHV3-11/ZNF335/IGHV1-3/ADAM8/SASH3/IGHV3-53/WNT5A/PDPK…
GO:0006066	alcohol metabolic process	369	0.52053	1.40886	0.001002	0.00221726	0.000564254	6842	tags=41%, list=18%, signal=34%	DKK3/ALDH1A1/PLCG1/ALDH1A2/BMP6/NFE2L1/OSBPL5/LIMA1/WNT4/ACLY/RXRA/SCAP/CACNA1H/SCARB1/CYP27A1/ACSS1/SMPD1/HDLBP/SGPP2/RETSAT/FGFR1/SPTLC1/STAR/ACACA/PLEK/NUDT4/FASN/APP/SORL1/MOXD1/PTH1R/SYNJ2/INPPL1/OCRL/IP6K1/ADCYAP1R1/ACACB/CES1/ADH1B/MYOF/ACER2/VDR/INPP5D/CH25H/SULT1C4/NPC1/PPARD/CEBPA/DGKQ/ALDH1A3/LSS/PLCE1/SPHK1/SPHK2/ERLIN1/RDH10/MBTPS1/SPTLC2/PLCL2/STARD3/ITPKB/DYSF/NFYA/SGPP1/ABCA1/NUDT…
GO:0006644	phospholipid metabolic process	429	0.561827	1.52719	0.001002	0.00221726	0.000564254	7673	tags=54%, list=21%, signal=43%	LPCAT3/PDGFRB/PDGFRA/CSF1R/IRS1/TGFB1/WDR81/PLCG1/PLPP3/FGFR3/PIGS/OSBPL5/KLF4/PIK3CD/PDGFA/PIP4K2B/PI4KA/SCARB1/SRC/SMPD1/PLA2G2A/SBF1/LPIN2/VAV2/TTC7A/SPTLC1/PLPPR2/DAB2IP/PLBD1/CCL21/SOCS7/PLPP1/PLEK/PIK3R1/SLC44A3/AGPAT3/LPIN3/PAFAH1B1/AMBRA1/SERINC5/SYNJ2/PITPNM1/PDGFB/INPPL1/PIP5K1C/SERINC3/OCRL/PLD2/SLC27A1/MTMR4/MBOAT1/AJUBA/FITM2/RUBCN/IP6K1/SMPD4/PLA2G15/LPGAT1/PIGO/PLA1A/ADGRF5/PCYT1A/…
GO:0009896	positive regulation of catabolic process	423	0.575722	1.56479	0.001002	0.00221726	0.000564254	7887	tags=57%, list=21%, signal=45%	LRP1/ADRA2A/DCN/IRS1/NKD2/DAB2/DAPK1/CNOT1/HSPB8/SMCR8/TNFRSF1B/DACT1/TP53INP2/ULK1/GJA1/HMOX1/PINK1/PIP4K2B/TRIB2/FYCO1/SH3BP4/USP5/ZFP36L2/UPF1/BECN1/RNF40/NKD1/PLK2/MFN2/RNF144A/SESN2/SPTLC1/SH3D19/DAB2IP/CLEC16A/SNX33/AREL1/HTT/CAMKK2/APP/AKT2/PFKFB3/TPCN1/AMBRA1/GPSM1/CSNK1A1/FURIN/SESN3/SORL1/AMER1/SMURF1/PTPN1/EDEM1/VPS13D/WWP2/RAB3GAP1/PRICKLE1/GSK3B/ADAM8/TAF1/FLCN/BCL2L11/TRIM22/ADAM9/H…
GO:0030098	lymphocyte differentiation	352	0.599402	1.62173	0.001002	0.00221726	0.000564254	6540	tags=44%, list=17%, signal=37%	MMP14/SFRP1/FZD7/TGFB1/PREX1/RUNX1/BMP4/TGFBR2/GLI3/MTOR/CDK6/EGR1/AXL/CARD11/VCAM1/NOTCH2/ITGB1/DOCK11/PIK3CD/PTPRJ/WNT4/EP300/ZMIZ1/RUNX2/NFATC2/EGR3/ZFP36L2/IL4R/DLL1/CTNNB1/GLI2/ABL1/CD4/MAFB/ADAM17/SATB1/RUNX3/PIK3R1/LEF1/TYRO3/TMEM98/AP3D1/ZEB1/INHBA/HDAC4/GON4L/NCKAP1L/DCAF1/BCL2/LRRC8A/HDAC5/FOXP1/ADAM8/SASH3/ERBB2/ITGA4/CYP26B1/JAK3/PTGER4/PRKDC/LOXL3/ITM2A/INPP5D/DTX1/STAT3/IL7R/SOX13/I…
GO:0030198	extracellular matrix organization	366	0.747711	2.0231	0.001002	0.00221726	0.000564254	3727	tags=51%, list=10%, signal=47%	AEBP1/COL5A1/HSPG2/COL6A3/COL6A1/LRP1/SULF2/FN1/COL1A1/ANTXR1/COL3A1/EMILIN1/COL1A2/MMP14/COL6A2/PXDN/FBLN2/MMP2/FMOD/LAMB1/CREB3L1/NID2/HTRA1/COL5A2/PDPN/NID1/FBN1/MFAP4/SMOC2/PDGFRA/SPARC/COL16A1/TIMP2/VCAN/CCN2/BGN/COL8A1/SH3PXD2A/NOTCH1/DCN/COL11A1/FBLN1/SH3PXD2B/COL14A1/ITGA11/SERPINE1/MMP11/VWF/COL10A1/TGFBI/TGFB1/ADAMTS2/CRISPLD2/COMP/SFRP2/ITGA5/LAMA5/DDR2/CCDC80/COL8A2/FSCN1/CCN1/ICAM1/P…
GO:0032386	regulation of intracellular transport	367	0.527443	1.42751	0.001002	0.00221726	0.000564254	6586	tags=49%, list=18%, signal=40%	EHD2/TGFB1/DAB2/BMP4/GLI3/SEC16A/SMO/ITGB2/HMOX1/PINK1/CEMIP/NEFH/SRC/RAB23/IL4R/SUFU/MYO1C/SMAD3/ITGAM/SUPT6H/HUWE1/GATA2/APOD/RNF31/GAS1/TBC1D20/ABCA2/FYN/PIK3R1/AKT2/PTPN23/FLNA/CDH1/TP53BP2/C2CD5/RIPOR1/SORL1/OS9/PTPN1/EDEM1/PCNT/CD84/FERMT1/RHOU/DYNC1H1/BCL2/GSK3B/ERBB2/C12orf4/PDPK1/PTPN11/NUMA1/ATG13/RAB29/MAP1B/ATP13A2/MICALL2/MAPK14/FEZ1/ARHGAP44/SPHK2/PLN/LCP1/MAVS/MAPK1/FGR/CACNB3/XPO5…
GO:0032535	regulation of cellular component size	369	0.574241	1.55424	0.001002	0.00221726	0.000564254	7283	tags=51%, list=19%, signal=42%	LRP1/FN1/CXCL12/MEGF8/EPS8/PREX1/ICAM1/MTOR/TRPV4/LMOD1/SPTBN1/ELN/NTN1/ARHGAP35/RHOBTB1/SEMA7A/PLEKHG2/MACF1/SHANK3/LIMA1/HCK/CLCN6/KIRREL1/NRP1/SLC12A4/ANO6/SPTBN2/DPYSL2/MYO1C/SEMA3C/VAV2/ABL1/PLXNA4/RAP1GAP2/CCL21/AQP1/SLC12A8/RASA1/PLEK/RHOBTB2/SLIT2/PAFAH1B1/NRCAM/ARHGAP18/ILK/SEMA6C/CDC42EP3/CRACD/NCKAP1L/ADD1/WNT7B/FHOD3/HIP1R/SEMA4G/AKT3/LRRC8A/SEMA3D/GSK3B/LIMK1/PTPRS/WNT5A/SLC12A7/ADNP…
GO:0043062	extracellular structure organization	367	0.74756	2.02324	0.001002	0.00221726	0.000564254	3727	tags=51%, list=10%, signal=47%	AEBP1/COL5A1/HSPG2/COL6A3/COL6A1/LRP1/SULF2/FN1/COL1A1/ANTXR1/COL3A1/EMILIN1/COL1A2/MMP14/COL6A2/PXDN/FBLN2/MMP2/FMOD/LAMB1/CREB3L1/NID2/HTRA1/COL5A2/PDPN/NID1/FBN1/MFAP4/SMOC2/PDGFRA/SPARC/COL16A1/TIMP2/VCAN/CCN2/BGN/COL8A1/SH3PXD2A/NOTCH1/DCN/COL11A1/FBLN1/SH3PXD2B/COL14A1/ITGA11/SERPINE1/MMP11/VWF/COL10A1/TGFBI/TGFB1/ADAMTS2/CRISPLD2/COMP/SFRP2/ITGA5/LAMA5/DDR2/CCDC80/COL8A2/FSCN1/CCN1/ICAM1/P…
GO:0043434	response to peptide hormone	434	0.566542	1.53928	0.001002	0.00221726	0.000564254	9198	tags=56%, list=25%, signal=43%	IGF2/COL1A1/FBN1/SPARC/CCN2/IGFBP5/CXCL12/IRS1/TGFB1/RAB31/ICAM1/VWA2/MTOR/EGR1/EGR2/IGF1R/SOGA1/TRPV4/CYBB/LRP6/GJA1/NR4A1/GJB2/PXN/ADCY6/ADCY3/ADCY7/CAD/PID1/SCAP/NR5A1/SRC/SIK2/ARID1B/STAT2/ENPP1/MYO1C/PDK4/LPIN2/RNF40/SESN2/ZNF106/STAR/SORBS1/AGT/ADCY9/STAT5B/ATP6V0A1/APPL2/INHBB/FYN/DAG1/PIK3R1/FOXO6/AKT2/LPIN3/SLC9A1/STAT5A/SESN3/C2CD5/SORL1/ERRFI1/INPPL1/PTPN1/EIF4EBP2/SLC27A1/BCAR1/MGARP/…
GO:0045666	positive regulation of neuron differentiation	368	0.624131	1.68897	0.001002	0.00221726	0.000564254	7174	tags=56%, list=19%, signal=46%	LRP1/FN1/PLXND1/FZD1/TIMP2/CXCL12/DLG5/MEGF8/SERPINF1/BMP4/HEYL/TUBB2B/DPYSL3/MTOR/PTK7/CNTN1/PLXNA1/NTN1/ARHGAP35/SEMA7A/CREB3L2/BMP6/MACF1/PLXNA2/SHANK3/P3H1/EP300/CDON/RAPGEF1/NRP1/PLXNB2/DLG4/GLI2/KCTD11/PLXNA4/ALKAL2/FGFR1/DAB2IP/AGT/GATA2/EIF4G1/PLXNC1/FBXW8/FYN/NGFR/SLIT2/APBB1/CAMK1D/FOXO6/PAFAH1B1/NRCAM/RETREG3/ILK/ROBO1/ZEB1/SMURF1/KIDINS220/CUL7/BCL2/CX3CL1/LIMK1/NCOA1/TCF12/CBFA2T2/MA…
GO:0045765	regulation of angiogenesis	352	0.635923	1.72054	0.001002	0.00221726	0.000564254	6825	tags=49%, list=18%, signal=41%	HSPG2/PTGIS/EMILIN1/ADGRA2/CREB3L1/THBS2/SFRP1/SMOC2/PLXND1/SPARC/NOTCH1/DCN/JCAD/SERPINE1/SERPINF1/ISM1/SFRP2/ITGA5/RUNX1/TGFBR2/SRPX2/PLCG1/KLF2/AMOT/GTF2I/ENG/FOXJ2/THBS1/STAB1/ADAM12/CYBB/ITGB2/APLNR/HMOX1/VASH1/ITGB1/CX3CR1/HIPK1/GATA4/MIR483/COL4A2/STIM1/CEMIP2/ECM1/SASH1/KLF4/C3AR1/GPNMB/DLL1/AGO1/CTNNB1/NRP1/F3/C5AR1/SULF1/ABL1/PLK2/JAK1/DAB2IP/AGT/AQP1/HIPK2/GATA2/HOXA5/RHOB/NGFR/EPHA2/M…
GO:0048193	Golgi vesicle transport	368	0.51933	1.40536	0.001002	0.00221726	0.000564254	7218	tags=49%, list=19%, signal=40%	SEC24C/NKD2/CYTH3/RAB31/SEC16A/GOLGA3/MYO18A/SPTBN1/TBC1D14/LLGL1/ATP9A/DYNC1LI2/ANKFY1/PKDCC/CREB3L2/MACF1/OSBPL5/GBF1/TRAPPC10/NBAS/KIF1C/SPTBN2/HYOU1/COL7A1/KIF2A/MCFD2/GAS1/COPZ2/TBC1D20/HTT/EHD3/CTSZ/KIF3C/ARFGEF2/TGFA/MYO1B/CCDC93/SORL1/AP3D1/SGSM2/DOP1B/PPP6R1/BICD2/KIF13A/DYNC1H1/KIF26A/KIF3B/KDELR2/AP2A1/WIPI1/AP1G1/TEX261/ARCN1/GOLGA2/YKT6/DCTN1/COPG2/SEC24D/RAB8B/GOLGB1/PROS1/MYO5A/EXO…
GO:0048732	gland development	433	0.619436	1.68337	0.001002	0.00221726	0.000564254	6198	tags=50%, list=17%, signal=42%	IGF2/SULF2/CCND1/SFRP1/NCOR2/PDGFRA/CSF1R/PLXND1/DKK3/IGFBP5/NOTCH1/SERPINF1/TGFB1/SNAI2/LAMA5/IGF2R/BMP4/TGFBR2/GLI3/PLXNA1/ZNF703/SMO/LRP6/TGFB3/TFCP2L1/TGM2/GJA1/HMOX1/NTN1/ARHGAP35/MET/ALDH1A2/HOXA3/WNT11/PHF2/PDGFA/TCF21/CAD/WNT4/EGFR/MED1/RXRA/TBX3/NR5A1/SRC/PAM/RREB1/KRAS/CTNNB1/NRP1/THRA/SULF1/IGSF3/GLI2/SMAD3/LRP5/SEMA3C/SALL1/ABL1/FGFR1/KDM5B/BTBD7/PKD1/GATA2/MAFB/HOXA5/DAG1/LBH/ASXL1/F…
GO:0050804	modulation of chemical synaptic transmission	434	0.613886	1.66791	0.001002	0.00221726	0.000564254	7091	tags=47%, list=19%, signal=39%	CDH11/SORCS2/CLSTN3/ABR/PLCG1/TUBB2B/SYNPO/MTOR/ITPR3/EGR2/CALB2/ROR2/MAP1A/NLGN2/ITGB1/CX3CR1/NISCH/SSH1/PINK1/AKAP12/PLAT/CACNG4/NPTX2/SHANK3/EPHB2/EGFR/RIMS4/RGS4/LZTS1/SRC/KRAS/EFNB3/RNF216/DRD4/TSHZ3/DLG4/ABL1/LAMA2/PLK2/STAR/AGT/MME/SYT7/FYN/APP/F2R/CLSTN1/SYNGAP1/CDH1/GRIK5/VPS18/PLEKHG5/APBA2/EIF4EBP2/ASIC1/SYNGR1/UNC13B/BACE1/S1PR2/SLC30A1/RAB3GAP1/CX3CL1/GSK3B/SYT11/PTPRS/SIPA1L1/ADNP/J…
GO:0051271	negative regulation of cellular component movement	352	0.659773	1.78507	0.001002	0.00221726	0.000564254	6504	tags=51%, list=17%, signal=42%	LRP1/COL3A1/EMILIN1/PODN/SFRP1/IGFBP5/CXCL12/NOTCH1/DCN/DLG5/FBLN1/ABHD2/SERPINE1/SERPINF1/TGFB1/ABR/SFRP2/DPYSL3/PTPRU/ENG/THBS1/HMOX1/VASH1/NR2F2/CX3CR1/SEMA7A/MIR483/NISCH/WNT11/DUSP1/KLF4/PTPRJ/WNT4/CYGB/NRP1/SULF1/SEMA3C/BMERB1/CHRD/DAB2IP/CCL21/APOD/DAG1/RHOB/STRAP/SLIT2/PTPN23/CDH1/ILK/ROBO1/SEMA6C/AFDN/DLC1/PTPRT/SPRED1/MCC/MIR149/CARD10/PTPRM/ACVRL1/SEMA4G/BCL2/CLIC4/CITED2/HDAC5/CX3CL1/…
GO:0061458	reproductive system development	434	0.612014	1.66282	0.001002	0.00221726	0.000564254	7815	tags=53%, list=21%, signal=43%	IGF2/PTGIS/MMP14/PDGFRB/HTRA1/CCND1/SLIT3/SFRP1/PDGFRA/SDC1/NOTCH1/DCN/SERPINF1/SFRP2/BMP4/GLI3/CCN1/ICAM1/MDFI/AXL/ROR2/LRP6/GJA1/KMT2B/VASH1/NR2F2/GATA4/BMP6/GJB2/RHOBTB3/COL9A3/EPAS1/TCF21/WNT4/EGFR/MED1/NRIP1/ARID1A/RXRA/TBX3/NR5A1/SRC/CTNNB1/FOXL2/SULF1/PLEKHA5/BOK/GLI2/KDM5A/SALL1/BASP1/KDM5B/STAR/PKD1/MME/FOXF2/GATA2/MMP19/TBC1D20/INHBB/SLIT2/LEF1/TYRO3/AR/FLNA/PSAP/ASH1L/INHBA/PDGFB/PTCH1…
GO:0099177	regulation of trans-synaptic signaling	435	0.610165	1.65789	0.001002	0.00221726	0.000564254	7091	tags=47%, list=19%, signal=39%	CDH11/SORCS2/CLSTN3/ABR/PLCG1/TUBB2B/SYNPO/MTOR/ITPR3/EGR2/CALB2/ROR2/MAP1A/NLGN2/ITGB1/CX3CR1/NISCH/SSH1/PINK1/AKAP12/PLAT/CACNG4/NPTX2/SHANK3/EPHB2/EGFR/RIMS4/RGS4/LZTS1/SRC/KRAS/EFNB3/RNF216/DRD4/TSHZ3/DLG4/ABL1/LAMA2/PLK2/STAR/AGT/MME/SYT7/FYN/APP/F2R/CLSTN1/SYNGAP1/CDH1/GRIK5/VPS18/PLEKHG5/APBA2/EIF4EBP2/ASIC1/SYNGR1/UNC13B/BACE1/S1PR2/SLC30A1/RAB3GAP1/CX3CL1/GSK3B/SYT11/PTPRS/SIPA1L1/ADNP/J…
GO:0001654	eye development	361	0.66225	1.79145	0.00100301	0.00221726	0.000564254	6181	tags=47%, list=17%, signal=39%	COL5A1/PDGFRB/COL5A2/FBN1/PDGFRA/COL8A1/SH3PXD2B/SERPINF1/TGFB1/BMP4/TGFBR2/COL8A2/EFEMP1/GLI3/SKI/TUB/SDK1/NECTIN1/LRP6/WNT6/GJA1/ARHGAP35/CPAMD8/SALL2/HIPK1/ALDH1A2/BMP6/SIPA1L3/KLF4/MAF/MYH10/TULP3/COL4A1/SHROOM2/EPHB2/EGFR/MED1/ARID1A/RXRA/CDON/DLL1/MFAP2/CTNNB1/FOXL2/NRP1/LAMB2/SMAD3/LRP5/OSR2/NKD1/MFN2/KDM5B/HIPK2/FOXF2/SMARCA4/SLC25A25/TBC1D20/SDK2/TSKU/PROM1/EPHA2/ZEB1/FAT1/INHBA/ATP2B4/C…
GO:0001933	negative regulation of protein phosphorylation	413	0.583428	1.58528	0.00100301	0.00221726	0.000564254	8034	tags=55%, list=21%, signal=44%	EMILIN1/TIMP3/SFRP1/HEG1/WNK1/FBLN1/TGFB1/SFRP2/BMP4/PMEPA1/WNK2/RASSF2/MTOR/DUSP16/ENG/SMCR8/IGF1R/PLPP3/SIRPA/LRP6/DACT1/SH2B3/CAMK2N1/NR2F2/CTDSP2/PINK1/DUSP1/SH3BP5/KLF4/CDKN1A/PTPRJ/TLR4/EPHB2/TRIB2/PID1/LATS2/RGS4/RAPGEF1/KIRREL1/SMPD1/ENPP1/LRP5/ABL1/DAB2IP/EIF4G1/DAG1/STRAP/SLIT2/PAFAH1B1/GPRC5A/ILK/SORL1/ASH1L/STK38/ERRFI1/PER1/PTPN1/PTPRT/SPRED1/NDRG2/NIBAN1/CRKL/FLCN/ITPRIP/SPRED2/DUSP…
GO:0002683	negative regulation of immune system process	430	0.514065	1.3972	0.00100301	0.00221726	0.000564254	6918	tags=44%, list=18%, signal=36%	COL3A1/EMILIN1/HTRA1/FBN1/SFRP1/CXCL12/NOTCH1/DLG5/TGFB1/ABR/RUNX1/BMP4/GLI3/CDK6/AXL/THBS1/TGFB3/VSIG4/HMOX1/DUSP1/PTPRJ/PIAS3/GPNMB/TLR4/IL4R/DLL1/CTNNB1/LRRC17/TMEM176A/KLF13/TMEM176B/CCL21/GATA2/APOD/LRRC32/A2M/SEC14L1/MAFB/C1QC/HOXA5/RUNX3/PIK3R1/SLIT2/TYRO3/ELF1/TNFRSF21/CD22/INHBA/LDB1/CD84/TOB2/CX3CL1/LRCH1/IL27RA/ERBB2/ILRUN/MNDA/ADGRF5/TNFAIP3/JAK3/PTGER4/ZFP36/PRKDC/LOXL3/BCR/INPP5D/DT…
GO:0003002	regionalization	351	0.633847	1.71449	0.00100301	0.00221726	0.000564254	7648	tags=54%, list=20%, signal=44%	SFRP1/NOTCH1/MEGF8/SFRP2/BMP4/HEYL/GLI3/MDFI/SKI/EGR2/ROR2/NRP2/VANGL2/SMO/LRP6/NR2F2/HIPK1/GATA4/ALDH1A2/HOXA3/PLXNA2/TULP3/EP300/CDON/TBX3/LRP4/AXIN2/DLL1/CTNNB1/CRB2/NRP1/CHSY1/SUFU/GLI2/SMAD3/LRP5/SEMA3C/POFUT1/ITGAM/NKD1/BASP1/FGFR1/CHRD/HIPK2/MAFB/HOXA5/LEF1/GPR161/HOXB9/AR/ROBO1/TBX1/FOXD1/PTCH1/LDB1/LHX1/WNT7B/WLS/FOXC1/CELSR1/CELSR2/CITED2/HOXA10/HOXA6/PBX3/CRKL/ZEB2/WNT5A/BARX1/CYP26B1/…
GO:0006816	calcium ion transport	428	0.526931	1.43165	0.00100301	0.00221726	0.000564254	7378	tags=42%, list=20%, signal=34%	ADRA2A/PDGFRB/CCN2/CXCL12/TGFB1/PLCG1/ICAM1/ITPR3/RASA3/TRPV4/GJA1/APLNR/ANXA6/AHNAK/STIM1/WFS1/CACNG4/CEMIP/RGS4/CACNA1H/ITPR2/SELENON/EPB41/CTNNB1/DRD4/ANO6/ABL1/AGT/PKD1/CCL21/CD4/SLC8B1/SLC25A25/HTT/FYN/F2R/EHD3/TPCN1/SLC9A1/ATP2A3/CHERP/PDGFB/TMEM37/ATP2B4/ORAI2/ASIC1/SLC24A3/CD84/BCL2/SLC30A1/CX3CL1/JPH2/PKD2/GJC2/BHLHA15/ADCYAP1R1/PDPK1/OPRL1/VDR/JPH4/GRAMD2A/SEC61A1/GJA4/ITPR1/CACNA1G/GEM…
GO:0006909	phagocytosis	356	0.616096	1.66685	0.00100301	0.00221726	0.000564254	5101	tags=45%, list=14%, signal=39%	LRP1/TGFB1/ABR/RAB31/PLCG1/SPON2/CD93/TUB/AXL/COLEC12/TXNDC5/THBS1/SIRPA/IGHV3-15/MYO18A/ITGB2/TGM2/IGHV1-18/RHOBTB1/DOCK1/ITGB1/MET/FCGR3A/IGHV4-34/IGHV4-31/PTPRJ/SRPX/IGHV3-33/TLR4/HCK/IGHV3-74/SCARB1/RAPGEF1/SRC/CD14/IGHV3-23/ANO6/MYO1C/IGHV1-24/IGLV3-21/VAV2/ABL1/BECN1/ITGAM/WIPF1/IGHV4-59/SYT7/PECAM1/CD302/GATA2/IGHV4-28/IGLV2-11/IGHV3-30/APPL2/IGHV3-21/FYN/PIK3R1/RHOBTB2/IRF8/C4A/TYRO3/CAMK…
GO:0007265	Ras protein signal transduction	446	0.635884	1.72646	0.00100301	0.00221726	0.000564254	8011	tags=60%, list=21%, signal=48%	COL3A1/COL1A2/ADRA2A/PDGFRB/PDPN/HEG1/TIMP2/NOTCH1/EPS8/ABR/PREX1/IQSEC1/CYTH3/RAB31/GNA12/RASA3/VANGL2/MYO9B/MADD/NOTCH2/NTN1/ARHGAP35/RHOBTB1/ITGB1/MET/RHOBTB3/PLEKHG2/NISCH/ARHGEF17/PLEKHG6/CDKN1A/ARHGEF10L/IQSEC3/GBF1/PLEKHG1/AKAP13/EPHB2/ARHGEF40/KANK2/RAPGEF1/RAB23/RREB1/SHC2/KRAS/NRP1/VAV2/ABL1/PLK2/MFN2/MAP4K4/DNMBP/RAB15/DAB2IP/PECAM1/KSR1/ARHGEF6/ARHGEF11/RASA1/MRAS/RHOB/RHOBTB2/NGFR/F2…
GO:0007389	pattern specification process	446	0.628693	1.70694	0.00100301	0.00221726	0.000564254	7735	tags=55%, list=21%, signal=44%	DCHS1/SFRP1/NOTCH1/MEGF8/SFRP2/BMP4/TGFBR2/HEYL/GLI3/MDFI/SKI/ENG/EGR2/ROR2/NRP2/VANGL2/SMO/LRP6/WNT6/BICC1/GJA1/NR2F2/DAAM2/HIPK1/GATA4/ALDH1A2/HOXA3/PLXNA2/TULP3/EP300/CDON/TBX3/LRP4/AXIN2/PSKH1/DLL1/CTNNB1/CRB2/NRP1/CHSY1/SUFU/GLI2/SMAD3/LRP5/SEMA3C/POFUT1/ITGAM/NKD1/BASP1/FGFR1/BCOR/MICAL2/CHRD/HIPK2/MAFB/HOXA5/LEF1/GPR161/HOXB9/AR/SYNGAP1/ASPH/ROBO1/TBX1/ZEB1/FOXD1/PTCH1/LDB1/LHX1/WNT7B/WLS/…
GO:0007517	muscle organ development	404	0.606547	1.64656	0.00100301	0.00221726	0.000564254	6808	tags=49%, list=18%, signal=41%	COL6A3/COL3A1/HEG1/FZD1/FZD7/BCL9L/NOTCH1/DCN/COL11A1/EVC/ITGA11/TGFB1/LAMA5/BMP4/TGFBR2/HEYL/SKI/MTOR/EGR1/ENG/EGR2/VANGL2/MIR590/SMO/FOXK1/GPC1/FZD2/ELN/GJA1/CNTFR/PKP2/SVIL/NR2F2/ZNF609/TCF21/S1PR1/LOX/MED1/EP300/RXRA/CDON/RGS4/CACNA1H/SELENON/UBE4B/EGR3/DLL1/CTNNB1/FOXL2/MEF2A/SMAD3/LAMA2/FLNB/BASP1/FGFR1/ETV1/MEF2D/MSC/MRAS/LEF1/SPEG/FOS/TBX1/BCL9/HDAC4/ZFHX3/PIM1/ZFPM2/FOXC1/ARID5B/FGFRL1/B…
GO:0009100	glycoprotein metabolic process	416	0.618987	1.68156	0.00100301	0.00221726	0.000564254	8530	tags=61%, list=23%, signal=48%	SULF2/CHST15/VCAN/BGN/DCN/COL11A1/NDST1/MGAT5/POMK/GXYLT2/GALNT10/MGAT3/MAN2B1/VANGL2/B3GNT9/CHST3/ADAMTS12/GPC1/GFPT2/ITM2C/SPOCK2/GAL3ST4/TET3/COL2A1/A4GALT/CHST11/MUC5B/MAN2B2/GALNT2/MAN2A2/NCCRP1/CHPF/CSPG4/CTNNB1/CHSY1/SULF1/B4GALT5/POFUT1/MAN1C1/B3GNT7/GNPTAB/CCL21/XYLT1/MCFD2/FBXO27/GALNT18/MAN1A1/B3GALNT2/UGGT1/GALNT1/EXTL3/OS9/EDEM1/POGLUT3/SEL1L/GLCE/DSE/GBGT1/MGAT5B/ST6GAL2/CANT1/ST3GA…
GO:0009314	response to radiation	447	0.480211	1.30383	0.00100301	0.00221726	0.000564254	7168	tags=39%, list=19%, signal=32%	COL3A1/CCND1/MFAP4/SFRP1/CXCL12/TGFB1/SNAI2/SFRP2/ICAM1/SYNPO/MTOR/EGR1/CREBBP/VCAM1/THBD/LRRN4/ITGB1/DUSP1/RBL2/CDKN1A/EGFR/EP300/TP53BP1/CRY2/UBE4B/PER3/KRAS/STAR/XPC/MME/AQP1/RHOB/PIK3R1/APP/AKT2/TNKS1BP1/SYNGAP1/FOS/BMF/PITPNM1/PER1/TIGAR/DNMT3A/CTNS/POLG/BACE1/BCL2/PTPRK/PER2/TAF1/ERCC2/CEP250/MAP3K4/CBL/N4BP1/YAP1/PRKDC/DDB1/INTS3/POLH/ATP1A2/HMGA2/SEMA5B/TANC1/CRY1/OPN3/MAPK14/HOXA1/INO80/…
GO:0009913	epidermal cell differentiation	356	0.489488	1.32431	0.00100301	0.00221726	0.000564254	7058	tags=24%, list=19%, signal=20%	SFRP4/PALLD/NOTCH1/RUNX1/PPL/BMP4/CDH3/CTSK/PKP2/TXNIP/KLF4/MED1/DSC3/DLL1/CTNNB1/NCOA3/FLNB/FGFR1/KAZN/PAFAH1B1/WHRN/PSAP/EPHA2/FURIN/ERRFI1/PTCH1/FOXC1/CLIC4/ADAM9/ERCC2/WNT5A/SPRR2F/CYP26B1/PCSK6/NUMA1/YAP1/ZFP36/LATS1/JAG1/VDR/BCR/FOSL2/SGPP1/PRKCH/JAG2/GRHL1/MSX2/HOXA7/PTCH2/ERCC3/KLF7/ROCK2/PIP5K1A/ZFP36L1/DSP/STK4/DSG2/PKP1/OVOL1/TMEM79/PKP4/KRT4/ST14/MAFG/SCRIB/GRHL2/SEC24B/MACROH2A2/KRT8…
GO:0010256	endomembrane system organization	445	0.564297	1.53246	0.00100301	0.00221726	0.000564254	8428	tags=55%, list=23%, signal=43%	COL5A1/EHD2/SEC16A/MYO18A/SPTBN1/TRAM2/ANXA6/A4GALT/KIFC3/SNX19/MYH10/GBF1/ATP8B2/SUN2/PARP11/NEK6/PLEKHM2/MYRF/MICALL1/ANO6/FAM160A2/SNX33/SYT7/FBXW8/STX2/TBC1D20/HTT/MTSS1/F2R/EHD3/AKT2/AR/PAFAH1B1/TMEM127/PSAP/MYH9/PHETA1/NEK9/CSNK1A1/ARFGEF2/ACRBP/AP3D1/VPS18/DOP1B/SYNGR1/PLSCR4/CUL7/SUN1/RAB3GAP1/ARHGAP21/SYT11/BHLHA15/HOOK2/CLASP1/TMEM43/TMCC1/MYOF/OBSL1/ESYT2/GRAMD2A/SEC61A1/RAB29/GOLGA2/D…
GO:0014706	striated muscle tissue development	383	0.607131	1.64462	0.00100301	0.00221726	0.000564254	6808	tags=50%, list=18%, signal=41%	PDGFRB/HEG1/PDGFRA/FZD7/BCL9L/NOTCH1/DCN/COL11A1/TGFB1/BMP4/TGFBR2/HEYL/SKI/MTOR/EGR1/ENG/EGR2/MIR590/SMO/TENM4/GPC1/ELN/GJA1/PKP2/SVIL/NR2F2/ITGB1/GATA4/ALDH1A2/KDM6B/MYH10/AKAP13/MYH11/TCF21/S1PR1/LOX/MED1/EP300/ARID1A/RXRA/CDON/TBX3/RGS4/SELENON/UBE4B/DLL1/CTNNB1/FOXL2/MEF2A/SMAD3/SEMA3C/FLNB/FGFR1/AGT/MEF2D/MSC/LEF1/MAML1/SLC9A1/PGM5/FOS/TBX1/BCL9/HDAC4/PIM1/ZFPM2/FOXC1/FHOD3/SORBS2/BCL2/MYH1…
GO:0018108	peptidyl-tyrosine phosphorylation	357	0.629176	1.70275	0.00100301	0.00221726	0.000564254	6754	tags=47%, list=18%, signal=39%	IGF2/ADRA2A/PDGFRB/SFRP1/PDGFRA/CSF1R/EPHB4/TGFB1/SFRP2/ITGA5/DDR2/EFEMP1/ICAM1/MTOR/AXL/IGF1R/ROR2/CNTN1/FGFR3/SH2B3/ITGB2/PKDCC/MET/BMP6/LMTK2/SH3BP5/PTPRJ/PDGFA/EPHB2/EGFR/HCK/PDGFD/LRP4/NEDD9/SRC/CSPG4/NRP1/DLG4/ABL1/AFAP1L2/ALKAL2/JAK1/FGFR1/AGT/CD4/PECAM1/ADAM17/FYN/CRLF1/TYRO3/CAMKK2/APP/IL6ST/EPHA2/GPRC5A/TGFA/ARL2BP/PDGFB/ERRFI1/THBS4/PTPN1/PEAK1/TNFRSF1A/CD44/ERBB2/PTPN11/ADNP/KDR/CBL/J…
GO:0030099	myeloid cell differentiation	413	0.539188	1.46507	0.00100301	0.00221726	0.000564254	6948	tags=49%, list=19%, signal=41%	FBN1/SFRP1/CSF1R/CCN4/SH3PXD2A/TGFB1/RUNX1/BMP4/TGFBR2/FAM20C/KLF2/RASSF2/MTOR/CDK6/ROR2/THBS1/KMT2D/CREBBP/SH2B3/NOTCH2/KMT2B/NFE2L1/EPAS1/PIK3CD/PIAS3/TLR4/NCOA6/LOX/MED1/EP300/SRC/NBEAL2/DLL1/AGO1/CTNNB1/LRRC17/THRA/KLF13/RBFOX2/HIPK2/STAT5B/CD4/KLF10/GATA2/MAFB/C1QC/HOXA5/PIK3R1/KMT2C/FASN/IRF8/LEF1/APP/PAFAH1B1/EPHA2/MYH9/EVI2B/LTBR/FOS/KAT6A/ETS1/INHBA/NCKAP1L/LDB1/NRROS/TOB2/ADD1/KMT2A/PTB…
GO:0030111	regulation of Wnt signaling pathway	357	0.592019	1.60219	0.00100301	0.00221726	0.000564254	6224	tags=52%, list=17%, signal=44%	SFRP4/LRP1/SULF2/COL1A1/ADGRA2/IGFBP4/SFRP1/WNK1/FZD1/DKK3/CCN4/FZD7/NOTCH1/NKD2/DAB2/SNAI2/SFRP2/RUNX1/GLI3/MDFI/SKI/TCF7L1/WNK2/CDH3/EGR1/PTPRU/USP34/PTK7/PLPP3/ROR2/ZNF703/VANGL2/HIC1/LRP6/DACT1/BICC1/BAMBI/DAAM2/WNT11/MACF1/APCDD1/TLE3/CTHRC1/ZRANB1/EGFR/LATS2/LRP4/AXIN2/RAPGEF1/SRC/DACT2/CDK14/CTNNB1/DACT3/TLE4/SULF1/SMAD3/SALL1/ABL1/NKD1/CTNND1/DAB2IP/SHISA2/SMARCA4/CHD8/LEF1/TSKU/APP/TLE2/…
GO:0031346	positive regulation of cell projection organization	382	0.619483	1.67826	0.00100301	0.00221726	0.000564254	7117	tags=56%, list=19%, signal=46%	LRP1/FN1/PLXND1/FZD1/CXCL12/DLG5/MEGF8/EPS8/SERPINF1/FSCN1/TUBB2B/DPYSL3/MTOR/PTK7/CNTN1/PLXNA1/TGFB3/NTN1/ARHGAP35/SEMA7A/CREB3L2/MACF1/DOCK11/PLXNA2/SHANK3/P3H1/EP300/RAPGEF1/SRC/RREB1/NRP1/PLXNB2/DLG4/SEPTIN9/PLEKHM1/PLXNA4/ALKAL2/FGFR1/DAB2IP/AGT/CCL21/ARAP1/PLXNC1/FBXW8/HTT/FYN/AGRN/NGFR/SLIT2/APBB1/CAMK1D/FOXO6/PAFAH1B1/RETREG3/KCTD17/ILK/ROBO1/SMURF1/CDC42EP3/HDAC4/AUTS2/KIDINS220/CUL7/CX3…
GO:0032970	regulation of actin filament-based process	382	0.598482	1.62136	0.00100301	0.00221726	0.000564254	7279	tags=54%, list=19%, signal=44%	LRP1/PDGFRB/PDPN/SFRP1/PDGFRA/CSF1R/CCN2/CXCL12/SH3PXD2B/EPS8/TGFB1/PREX1/FSCN1/ICAM1/SYNPO/MTOR/VANGL2/TGFB3/LMOD1/SPTBN1/JAM3/ELN/NOTCH2/PKP2/ARHGAP35/RHOBTB1/MET/GATA4/RHOBTB3/PXN/PLEKHG2/WNT11/CNN2/FZD10/ASAP3/ARHGEF10L/PDGFA/SHANK3/AKAP13/LIMA1/WNT4/S1PR1/HCK/RGS4/KIRREL1/PAM/NRP1/SPTBN2/MYO1C/SMAD3/ABL1/CCL21/ARAP1/RASA1/ALMS1/PLEK/RHOB/PIK3R1/RHOBTB2/SLIT2/FLNA/MYH9/ARHGAP18/FRMD6/SLC9A1/I…
GO:0042326	negative regulation of phosphorylation	452	0.577639	1.5694	0.00100301	0.00221726	0.000564254	8034	tags=54%, list=21%, signal=43%	EMILIN1/TIMP3/SFRP1/HEG1/WNK1/FBLN1/TGFB1/SFRP2/BMP4/PMEPA1/WNK2/RASSF2/MTOR/DUSP16/ENG/SMCR8/IGF1R/PLPP3/SIRPA/LRP6/DACT1/SH2B3/CAMK2N1/NR2F2/CTDSP2/PINK1/DUSP1/SH3BP5/KLF4/CDKN1A/PTPRJ/TLR4/EPHB2/TRIB2/PID1/LATS2/RGS4/RAPGEF1/KIRREL1/SMPD1/ENPP1/LRP5/ABL1/DAB2IP/EIF4G1/DAG1/STRAP/SLIT2/PAFAH1B1/GPRC5A/ILK/SORL1/ASH1L/INHBA/STK38/ERRFI1/PER1/HDAC4/PTPN1/PTPRT/SPRED1/TIGAR/NDRG2/AJUBA/RUBCN/NIBAN…
GO:0042391	regulation of membrane potential	431	0.488045	1.32615	0.00100301	0.00221726	0.000564254	8516	tags=42%, list=23%, signal=32%	DCN/PIEZO1/KCNQ1/NLGN2/GJA1/PKP2/SSH1/PINK1/CACNG4/SHANK3/PIAS3/RIMS4/PID1/RGS4/CACNA1H/SRC/DRD4/BOK/DLG4/KCNE4/ABL1/SLC8B1/CNTNAP1/APP/EHD3/AKT2/FLNA/NRCAM/SLC9A1/GRIK5/KCTD7/ATP1A1/ASIC1/CTNS/WWP2/UNC13B/S1PR2/BCL2/RAB3GAP1/MYH14/GSK3B/RTL10/KDR/KCNK3/CACNA1G/ATP1A2/RIMS3/GJC1/GABBR1/SMAD7/ATP2A2/PTPN3/NLGN4X/PLN/CACNB3/FHL1/SHANK2/CACNA1C/NOS1AP/CRTC1/JUN/KCNJ5/RELN/CD36/PRKCZ/PSEN1/PTEN/KCNMA…
GO:0043588	skin development	417	0.565076	1.53529	0.00100301	0.00221726	0.000564254	5112	tags=26%, list=14%, signal=23%	COL5A1/COL1A1/COL3A1/COL1A2/COL5A2/IGFBP5/PALLD/NOTCH1/ADAMTS2/TNFRSF19/COMP/LAMA5/RUNX1/PPL/CDH3/VANGL2/CTSK/SMO/PKP2/MET/APCDD1/TXNIP/PDGFA/FOXQ1/EGFR/MED1/LRP4/DACT2/DSC3/DLL1/CTNNB1/NCOA3/COL5A3/SUFU/FLNB/PKD1/KAZN/PSAP/EPHA2/FURIN/ASH1L/INHBA/ERRFI1/LDB1/FERMT1/FOXC1/CELSR1/BCL2/CLIC4/ADAM9/ITGA6/WNT10A/ERCC2/CLDN1/WNT5A/SPRR2F/CYP26B1/PCSK6/ACVR1B/NUMA1/YAP1/ZFP36/LATS1/JAG1/VDR/BCR/TRPC4AP…
GO:0048545	response to steroid hormone	382	0.600931	1.628	0.00100301	0.00221726	0.000564254	5797	tags=42%, list=15%, signal=36%	COL1A1/CCND1/SLIT3/SFRP1/NCOR2/SPARC/CCN2/SDC1/NOTCH1/ABHD2/SERPINF1/TGFB1/DAB2/RUNX1/CNOT1/BMP4/PMEPA1/TGFBR2/HEYL/ICAM1/NR2F1/PTPRU/ENG/THBS1/CYBB/KMT2D/TGFB3/FIBIN/FOSB/PTGER2/NR2F2/NR4A1/BMP6/GJB2/TXNIP/DUSP1/CDKN1A/AKAP13/TCF21/CAD/NCOA6/EGFR/LOX/MED1/EP300/KANK2/NRIP1/ARID1A/RXRA/CRY2/NR5A1/MAOB/SRC/PAM/PAQR7/ZFP36L2/KRAS/CTNNB1/NCOA3/THRA/NR2C2/RBFOX2/STAR/AQP1/SMARCA4/TRIM68/ABCA2/PLPP1/L…
GO:0048568	embryonic organ development	428	0.64907	1.7635	0.00100301	0.00221726	0.000564254	6808	tags=55%, list=18%, signal=46%	IGF2/MMP14/COL5A2/FBN1/PDGFRA/NOTCH1/COL11A1/MEGF8/TGFB1/ABR/BMP4/TGFBR2/EFEMP1/GLI3/CCN1/TUBB2B/MDFI/ENG/PTK7/ROR2/PRRX1/VANGL2/SMO/LRP6/TGFB3/SH2B3/FZD2/GJA1/NTN1/VASH1/NR2F2/COL2A1/PKDCC/HIPK1/GATA4/ALDH1A2/HOXA3/WNT11/CHST11/EPAS1/CTHRC1/PDGFA/TULP3/TCF21/EPHB2/EGFR/MED1/ARID1A/TBX3/RUNX2/DLL1/MFAP2/CTNNB1/FOXL2/CRB2/SUFU/GLI2/SMAD3/SALL1/OSR2/FGFR1/MICAL2/PKD1/HIPK2/FOXF2/GATA2/MAFB/HOXA5/LE…
GO:0048608	reproductive structure development	431	0.617838	1.67884	0.00100301	0.00221726	0.000564254	7815	tags=53%, list=21%, signal=43%	IGF2/PTGIS/MMP14/PDGFRB/HTRA1/CCND1/SLIT3/SFRP1/PDGFRA/SDC1/NOTCH1/DCN/SERPINF1/SFRP2/BMP4/GLI3/CCN1/ICAM1/MDFI/AXL/ROR2/LRP6/GJA1/KMT2B/VASH1/NR2F2/GATA4/BMP6/GJB2/RHOBTB3/COL9A3/EPAS1/TCF21/WNT4/EGFR/MED1/NRIP1/ARID1A/RXRA/TBX3/NR5A1/SRC/CTNNB1/FOXL2/SULF1/BOK/GLI2/KDM5A/SALL1/BASP1/KDM5B/STAR/PKD1/MME/FOXF2/GATA2/MMP19/TBC1D20/INHBB/SLIT2/LEF1/TYRO3/AR/FLNA/PSAP/ASH1L/INHBA/PDGFB/PTCH1/BIRC6/L…
GO:0050673	epithelial cell proliferation	417	0.616568	1.67519	0.00100301	0.00221726	0.000564254	6198	tags=49%, list=17%, signal=42%	SULF2/MMP14/LAMB1/HTRA1/CCND1/IGFBP4/SFRP1/SPARC/IGFBP5/FZD7/CXCL12/COL8A1/NOTCH1/JCAD/SERPINF1/TGFB1/SNAI2/SFRP2/BMP4/COL8A2/PLCG1/CDH3/MTOR/CDK6/THBS1/NRP2/ZNF703/SMO/NOTCH2/GJA1/APLNR/HMOX1/VASH1/NR2F2/LOXL2/NR4A1/MIR483/ALDH1A2/BMP6/FAP/ECM1/EGFR/MED1/SCARB1/EGR3/RREB1/CTNNB1/NRP1/F3/C5AR1/SGPP2/SULF1/SMAD3/OSR2/LAMC1/FGFR1/KDM5B/DAB2IP/SIDT2/GATA2/MAGED1/EHF/ADAM17/HOXA5/STRAP/RUNX3/NGFR/MTS…
GO:0050678	regulation of epithelial cell proliferation	361	0.612088	1.65576	0.00100301	0.00221726	0.000564254	6813	tags=52%, list=18%, signal=43%	SULF2/LAMB1/HTRA1/CCND1/SFRP1/SPARC/FZD7/CXCL12/NOTCH1/JCAD/SERPINF1/TGFB1/SNAI2/SFRP2/BMP4/PLCG1/CDH3/MTOR/CDK6/THBS1/NRP2/ZNF703/SMO/NOTCH2/GJA1/APLNR/HMOX1/VASH1/NR2F2/NR4A1/MIR483/ALDH1A2/BMP6/ECM1/EGFR/MED1/EGR3/RREB1/CTNNB1/NRP1/F3/C5AR1/SGPP2/SULF1/SMAD3/OSR2/LAMC1/FGFR1/KDM5B/DAB2IP/GATA2/MAGED1/ADAM17/HOXA5/STRAP/RUNX3/NGFR/MTSS1/AR/STAT5A/TGFA/ROBO1/TBX1/PDGFB/ERRFI1/PPP1R16B/PTCH1/THBS…
GO:0051047	positive regulation of secretion	427	0.540969	1.46995	0.00100301	0.00221726	0.000564254	8875	tags=51%, list=24%, signal=39%	LRP1/CSF1R/C1QTNF1/CXCL12/SDC1/TGFB1/POSTN/TM7SF3/TRPV4/MYO18A/TGFB3/SPTBN1/ITGB2/NLGN2/GJA1/BMP6/PINK1/AKAP12/ANO1/MYH10/TLR4/EGFR/CACNA1H/SRC/CD14/IL4R/FOXL2/ABL1/ITGAM/FGFR1/RAB15/FRMD4A/AGT/SYT7/AQP1/GATA2/INHBB/APBB1/F2R/PTPN23/INHBA/FERMT1/WLS/UNC13B/RAB3GAP1/CADPS2/ADAM8/ADAM9/DOC2B/EDN3/TLR2/CLASP1/TLR1/WNT5A/NADK/PTPN11/CADM1/AP1G1/SCAMP5/PTGER4/OPRL1/CACNA1G/IL17RA/PPARD/C1QTNF3/RAB8B/A…
GO:0051090	regulation of DNA-binding transcription factor activity	426	0.572491	1.55538	0.00100301	0.00221726	0.000564254	6973	tags=50%, list=19%, signal=41%	SFRP4/PTGIS/FZD1/ERC1/TGFB1/DDR2/HEYL/GLIS2/ICAM1/MDFI/CARD11/PLPP3/SMO/LRP6/ITGB2/FZD2/HMOX1/CX3CR1/PINK1/KLF4/WFS1/TLR4/EP300/TP53BP1/HCK/CMKLR1/LPAR5/KRAS/CTNNB1/ENPP1/SUFU/SMAD3/KDM5A/TRAF3/DAB2IP/AGT/PKD1/HIPK2/SMARCA4/CRTC3/RNF31/CAMK1D/APP/AR/FLNA/PPRC1/FOS/ZIC2/RIPK4/PTCH1/HDAC4/WWP2/PIM1/BTRC/ARID5B/HDAC5/CX3CL1/TAB2/ADAM8/TAF1/ID3/PKD2/TRIM62/TRIM22/TLR2/MAP3K10/WNT5A/EDA2R/TRIM8/TNFAIP…
GO:0051480	regulation of cytosolic calcium ion concentration	354	0.551741	1.49245	0.00100301	0.00221726	0.000564254	9300	tags=52%, list=25%, signal=39%	LRP1/PDGFRA/C1QTNF1/TGFB1/PLCG1/SYNPO/ITPR3/GTF2I/CALB2/RASA3/TRPV4/LRP6/TGM2/GJA1/ACKR3/APLNR/PTGER2/CX3CR1/FPR3/C3AR1/CEMIP/S1PR1/ITPR2/SELENON/CMKLR1/FPR1/EDNRA/C5AR1/BOK/DLG4/SMAD3/ABL1/AGT/PKD1/CCL21/CD4/GATA2/SLC8B1/HTT/FYN/F2R/TPCN1/PTH1R/CHERP/ATP2B4/BCL2/CX3CL1/JPH2/PKD2/SPPL3/ADCYAP1R1/WNT5A/PDPK1/RIC3/PTGER4/OPRL1/JPH4/ITPR1/KCNK3/ATP1A2/SWAP70/CDH23/PLCE1/MYO5A/PLN/LPAR1/PTPRC/CACNB3/…
GO:0062012	regulation of small molecule metabolic process	427	0.476857	1.29575	0.00100301	0.00221726	0.000564254	6842	tags=40%, list=18%, signal=33%	IGF2/IGFBP4/C1QTNF1/DKK3/IRS1/TGFB1/SNAI2/POM121/MTOR/EGR1/SOGA1/FOXK1/POM121C/BMP6/NFE2L1/PINK1/WNT4/EP300/PID1/SCAP/SRC/SLC45A3/ENPP1/PDK4/ADIPOR2/SESN2/NUP98/STAR/SORBS1/ACACA/APPL2/PLEK/PDPR/FASN/APP/AKT2/PFKFB3/NCOA2/NUP210/PTH1R/ELOVL5/PDGFB/HDAC4/ATP2B4/TIGAR/SLC7A7/LPGAT1/GSK3B/PPP1R3B/FLCN/AP2A1/ADCYAP1R1/ACACB/ARNT/VDR/DDB1/PRKAB2/STAT3/CRY1/C1QTNF3/DGKQ/PPARA/LSS/SPHK2/CLTC/ERLIN1/RDH1…
GO:0070482	response to oxygen levels	384	0.472215	1.2793	0.00100301	0.00221726	0.000564254	6311	tags=41%, list=17%, signal=35%	PTGIS/COL1A1/MMP14/MMP2/PDGFRB/SFRP1/CCN2/CXCL12/NOTCH1/TGFB1/TGFBR2/ICAM1/POSTN/MTOR/EGR1/THBS1/CYBB/TGFB3/CREBBP/VCAM1/HMOX1/LOXL2/ARNT2/PINK1/PLAT/CDKN1A/EPAS1/PLAU/EP300/CYGB/SCAP/ITPR2/SRC/PAM/EDNRA/SMAD3/BECN1/HYOU1/AQP1/HIPK2/PLOD1/DPP4/ADAM17/MTHFR/SLC9A1/ETS1/APAF1/VASN/TIGAR/DNMT3A/POLG/AJUBA/ACVRL1/MGARP/BCL2/CITED2/ADAM8/ERCC2/TLR2/HK2/ARNT/CBL/HIF1AN/NDNF/VHL/ITPR1/KCNK3/CDKN1B/PPARD…
GO:0150063	visual system development	365	0.662688	1.79259	0.00100301	0.00221726	0.000564254	6181	tags=47%, list=17%, signal=40%	COL5A1/PDGFRB/COL5A2/FBN1/PDGFRA/COL8A1/SH3PXD2B/SERPINF1/TGFB1/BMP4/TGFBR2/COL8A2/EFEMP1/GLI3/SKI/TUB/SDK1/NECTIN1/LRP6/WNT6/GJA1/ARHGAP35/CPAMD8/SALL2/HIPK1/ALDH1A2/BMP6/SIPA1L3/KLF4/MAF/MYH10/TULP3/COL4A1/SHROOM2/EPHB2/EGFR/MED1/ARID1A/RXRA/CDON/DLL1/MFAP2/CTNNB1/FOXL2/NRP1/LAMB2/SMAD3/LRP5/ITGAM/OSR2/NKD1/MFN2/KDM5B/HIPK2/FOXF2/SMARCA4/SLC25A25/TBC1D20/SDK2/TSKU/PROM1/EPHA2/ZEB1/FAT1/INHBA/AT…
GO:1901653	cellular response to peptide	383	0.582681	1.57839	0.00100301	0.00221726	0.000564254	7892	tags=53%, list=21%, signal=42%	IGF2/LRP1/FBN1/IRS1/TGFB1/RAB31/KLF2/ICAM1/VWA2/IGF1R/SOGA1/VCAM1/NR4A1/GJB2/PXN/ADCY6/ADCY3/KLF4/KLF11/ADCY7/TLR4/PID1/SRC/SIK2/ARID1B/ENPP1/MYO1C/PDK4/LPIN2/ZNF106/STAR/SORBS1/AGT/ADCY9/STAT5B/KLF10/ATP6V0A1/APPL2/INHBB/FYN/PIK3R1/NGFR/APP/FOXO6/AKT2/LPIN3/SLC9A1/STAT5A/SESN3/C2CD5/SORL1/ERRFI1/PTPN1/EIF4EBP2/BCAR1/MGARP/BACE1/HDAC5/GSK3B/BCL2L11/TBC1D4/ITGA4/PDPK1/PTPN11/MIR200A/JAK3/PRKDC/SMA…
GO:0001503	ossification	388	0.668589	1.81201	0.00100402	0.00221726	0.000564254	6204	tags=53%, list=17%, signal=45%	IGF2/COL6A1/COL1A1/COL1A2/MMP14/CDH11/MMP2/CREB3L1/DCHS1/COL5A2/SFRP1/MRC2/FZD1/SPARC/VCAN/CCN2/CCN4/IGFBP5/NOTCH1/COL11A1/SH3PXD2B/ITGA11/TGFB1/SNAI2/MN1/COMP/SFRP2/DDR2/BMP4/FAM20C/GLI3/CCN1/SKI/RASSF2/CDK6/EGR2/ROR2/CTSK/SMO/RFLNA/TGFB3/FGFR3/TP53INP2/TMEM119/GJA1/COL2A1/SEMA7A/PKDCC/BMP6/WNT11/ECM1/CTHRC1/ZBTB40/GPNMB/OMD/WNT4/S1PR1/EGFR/LOX/ASPN/SNRNP200/RUNX2/LRP4/AXIN2/CTNNB1/ZHX3/THRA/CHS…
GO:0001558	regulation of cell growth	411	0.563921	1.53173	0.00100402	0.00221726	0.000564254	5906	tags=45%, list=16%, signal=39%	LRP1/FN1/MMP14/IGFBP4/SLIT3/SFRP1/IGFBP5/CXCL12/MEGF8/MEG3/CLSTN3/TGFB1/SFRP2/MTOR/SPOCK1/GJA1/NTN1/SEMA7A/LTBP4/FBLN5/WNT11/SMARCA2/MACF1/CDKN1A/PTPRJ/EGFR/RGS4/SH3BP4/NRP1/ENPP1/DACT3/DPYSL2/ADIPOR2/SMAD3/SEMA3C/ABL1/PLXNA4/SESN2/GNG4/AGT/EIF4G1/SMARCA4/ADAM17/ARHGEF11/SLIT2/LEF1/APBB1/APBB2/CLSTN1/PAFAH1B1/NRCAM/SLC9A1/EXTL3/ILK/SERTAD2/SEMA6C/INHBA/SMURF1/EIF4G2/BCAR1/ACVRL1/SEMA4G/BCL2/SEMA3…
GO:0001701	in utero embryonic development	372	0.591875	1.6013	0.00100402	0.00221726	0.000564254	8073	tags=55%, list=22%, signal=44%	IGF2/HEG1/PDGFRA/SH3PXD2A/NOTCH1/TGFBR2/PLCG1/KLF2/GLI3/CCN1/GNA12/MDFI/AMOT/SMO/TGFB3/GJA1/VASH1/NR2F2/ITGB1/ARNT2/HCFC1/CHST11/EPAS1/MYH10/EGFR/MED1/ZMIZ1/RXRA/TBX3/DSC3/CTNNB1/EDNRA/GLI2/SMAD3/TANC2/MFN2/FGFR1/BCOR/SUPT6H/PKD1/SALL4/ADCY9/GATA2/CHD8/LEF1/AR/CMTM3/MYH9/PTH1R/PDGFB/PTCH1/APBA2/BIRC6/OCRL/KIDINS220/ADD1/WNT7B/ACVRL1/ZFPM2/FOXC1/STMN3/SMPD4/SLC30A1/ZNF335/NCOA1/PKD2/FLCN/BCL2L11/E…
GO:0002237	response to molecule of bacterial origin	338	0.514736	1.3905	0.00100402	0.00221726	0.000564254	6390	tags=40%, list=17%, signal=33%	SPARC/NOTCH1/DCN/SERPINE1/TGFB1/ABR/ICAM1/SPON2/AXL/SIRPA/LOXL1/TNFRSF1B/VCAM1/THBD/GJA1/SSC5D/PTGER2/CX3CR1/BMP6/GJB2/AKAP12/SASH1/MRC1/PRPF8/TLR4/HCK/SCARB1/INAVA/MAOB/SRC/CD14/UPF1/C5AR1/ABL1/DAB2IP/STAR/CSF2RB/IL10RA/ADAM17/IRF8/F2R/FOS/PLSCR4/MAPKAPK2/FMO1/HDAC5/CX3CL1/TAB2/FOXP1/ADAM9/SBNO2/TLR2/CLDN1/TLR1/WNT5A/TNFAIP3/PTGER4/ZFP36/BCR/PTGES/PPARD/C4B/VIM/ATP2A2/MAPK14/LITAF/MAPK1/CXCL5/PE…
GO:0002460	adaptive immune response based on somatic recombination of immune receptors built from immunoglobulin superfamily domains	348	0.566876	1.53265	0.00100402	0.00221726	0.000564254	7318	tags=44%, list=20%, signal=35%	C7/TGFB1/C1S/ICAM1/MTOR/IGHV3-15/C1R/TNFRSF1B/IGHV1-18/IGHV4-34/IGHV4-31/IGHV3-33/IL1R1/TLR4/TP53BP1/IGHV3-74/IL4R/C1RL/IGHV3-23/IGHV1-24/IGLV3-21/IGHV4-59/SUPT6H/CD4/IGHV4-28/IGLV2-11/ADAM17/IGHV3-30/C1QC/IGHV3-21/C4A/LEF1/TMEM98/IGKV3-20/IGHV3-73/IGHV5-51/IGHV2-70/IGHV3-11/IGHV1-3/IL27RA/SASH3/IGHV3-53/C1QB/IGLV2-14/IGHG2/TNFAIP3/JAK3/LOXL3/JAG1/INPP5D/IGLV1-44/STAT3/IL7R/IGHV1-69D/SMAD7/C4B/SW…
GO:0006936	muscle contraction	358	0.534502	1.44595	0.00100402	0.00221726	0.000564254	6949	tags=42%, list=19%, signal=34%	SULF2/ADRA2A/CCN2/COMP/ACTA2/DES/MTOR/KCNQ1/LMOD1/GJA1/ANXA6/PKP2/GATA4/ACTG2/PXN/MYH11/CALD1/CACNA1H/EDNRA/ITGB5/SULF1/KCNE4/SORBS1/AGT/KCNJ12/ARHGEF11/F2R/EHD3/FLNA/GAA/TLN1/SLC9A1/ASPH/HDAC4/ATP1A1/ATP2B4/NPNT/CNN1/MYH14/VCL/ARHGAP42/EDN3/SORBS3/PPP1R12B/MYOF/OBSL1/UTRN/CACNA1G/ATP1A2/GJC1/DOCK4/SMAD7/VIM/RGS2/ATP2A2/DOCK5/PLCE1/SPHK1/RCSD1/SGCD/TNNT3/PLN/PPP1R13L/KIT/DYSF/SSPN/CACNA1C/CHUK/NO…
GO:0007015	actin filament organization	395	0.606375	1.64423	0.00100402	0.00221726	0.000564254	7999	tags=56%, list=21%, signal=45%	EFS/SFRP1/CCN2/CXCL12/SH3PXD2B/EPS8/PREX1/FSCN1/ICAM1/GAS7/SYNPO/DPYSL3/MTOR/TRPV4/RFLNA/TGFB3/LMOD1/SPTBN1/ELN/ARHGAP35/RHOBTB1/MET/RHOBTB3/PXN/PLEKHG2/WNT11/ASAP3/ARHGEF10L/SHANK3/SHROOM2/LIMA1/WNT4/S1PR1/MARCKS/HCK/RGS4/NEDD9/KIRREL1/SRC/NRP1/ITGB5/SPTBN2/MYO1C/SMAD3/ABL1/WIPF1/MICAL2/SORBS1/CCL21/PDLIM3/ARAP1/RASA1/ALMS1/PLEK/RHOB/PIK3R1/RHOBTB2/SLIT2/SHROOM4/TNFAIP1/FLNA/WASF3/ARHGAP18/SLC9A…
GO:0009101	glycoprotein biosynthetic process	347	0.613061	1.65731	0.00100402	0.00221726	0.000564254	8530	tags=62%, list=23%, signal=48%	CHST15/VCAN/BGN/DCN/NDST1/MGAT5/POMK/GXYLT2/GALNT10/MGAT3/VANGL2/B3GNT9/CHST3/GFPT2/ITM2C/GAL3ST4/TET3/A4GALT/CHST11/MUC5B/GALNT2/MAN2A2/CHPF/CSPG4/CTNNB1/CHSY1/B4GALT5/POFUT1/MAN1C1/B3GNT7/CCL21/XYLT1/MCFD2/GALNT18/MAN1A1/B3GALNT2/UGGT1/GALNT1/EXTL3/POGLUT3/GLCE/DSE/GBGT1/MGAT5B/ST6GAL2/CANT1/ST3GAL4/BCL2/ST3GAL2/DPY19L1/PHLDA1/GALNT5/TMTC2/TMEM106A/ACER2/B4GALT1/ALG12/HS6ST1/XYLT2/JAK3/POMGNT2/…
GO:0010631	epithelial cell migration	329	0.635712	1.71708	0.00100402	0.00221726	0.000564254	6311	tags=51%, list=17%, signal=43%	ADGRA2/SMOC2/PLXND1/SPARC/NOTCH1/DCN/EPHB4/JCAD/SERPINF1/AMOTL1/TGFB1/IQSEC1/BMP4/TGFBR2/SRPX2/PLCG1/MTOR/AMOT/PLPP3/THBS1/NRP2/ITGB2/HMOX1/VASH1/NR2F2/DOCK1/LOXL2/ITGB1/NR4A1/MET/MIR483/PXN/MACF1/FAP/SASH1/KLF4/KANK2/SCARB1/EGR3/SRC/RREB1/NRP1/ABL1/PLK2/MAP4K4/FGFR1/DAB2IP/AGT/PECAM1/GATA2/DPP4/ADAM17/RHOB/STRAP/SLIT2/PTPN23/EPHA2/MYH9/MAP3K3/STAT5A/ROBO1/MAPRE2/ETS1/PDGFB/PLEKHG5/SPRED1/SCG2/MC…
GO:0010721	negative regulation of cell development	338	0.630211	1.70244	0.00100402	0.00221726	0.000564254	7878	tags=54%, list=21%, signal=43%	LRP1/COL3A1/FBN1/NOTCH1/FBLN1/TGFB1/GLI3/POSTN/SKI/DPYSL3/NR2F1/TRPV4/NOTCH3/RFLNA/SPOCK1/ITM2C/NTN1/DAAM2/SEMA7A/ADCY6/EPHB2/MED1/LRP4/RGS4/DLL1/CTNNB1/EFNB3/NRP1/SEMA3C/KCTD11/PMP22/PLK2/MAP4K4/BMERB1/RAP1GAP2/CRMP1/APPL2/NGFR/SLIT2/APP/TMEM98/PRAG1/CTSZ/PAFAH1B1/SYNGAP1/HMG20A/SORL1/SEMA6C/RFLNB/RTN4RL1/SEMA4G/BCL2/CX3CL1/SEMA3D/GSK3B/CBFA2T2/ID3/RTN4RL2/PTPRS/SRGAP2/WNT5A/SEMA3A/DENND5A/CARM1…
GO:0010959	regulation of metal ion transport	388	0.538593	1.4597	0.00100402	0.00221726	0.000564254	7976	tags=47%, list=21%, signal=37%	ADRA2A/PDGFRB/WNK1/CXCL12/TGFB1/PLCG1/ICAM1/WNK2/CNTN1/KCNQ1/GJA1/APLNR/PKP2/MLLT6/AHNAK/STIM1/WFS1/CEMIP/FXYD6/RGS4/SELENON/EPB41/CTNNB1/DRD4/ANO6/KCNE4/ABL1/AGT/CD4/SLC8B1/HTT/FYN/F2R/EHD3/FLNA/SLC9A1/PDGFB/PER1/ATP1A1/ATP2B4/WWP2/CD84/BCL2/SLC30A1/KCNAB2/CX3CL1/NKAIN4/JPH2/PKD2/GJC2/EDN3/ADCYAP1R1/PDPK1/UTRN/OPRL1/JPH4/GRAMD2A/GEM/ATP1A2/OXSR1/TRPV2/KCNIP1/PTPN3/IL16/SPHK2/MYO5A/PLN/CACNB3/FHL…
GO:0015849	organic acid transport	333	0.515655	1.39317	0.00100402	0.00221726	0.000564254	7620	tags=40%, list=20%, signal=32%	PDPN/SLCO2B1/FOLR2/SLC7A5/THBS1/NFE2L1/SLC36A1/SLC16A2/SLCO2A1/RXRA/SLC7A2/RGS4/PLA2G2A/DRD4/SLC23A2/ABCC1/AGT/ACACA/SLC6A6/AKT2/NCOA2/PSAP/SLC7A4/SLC7A1/EMB/CTNS/SLC27A1/ACSL1/PPFIA1/SLC6A12/SLC43A1/PLIN2/UNC13B/SLC7A7/RAB3GAP1/LRRC8A/SLC43A2/PER2/NCOA1/SV2A/ACACB/SLC46A1/SLC16A13/NCOR1/SLC38A7/PRKAB2/ATP1A2/PPARD/SLC38A5/RGS2/SLC35A5/PPARA/SLC38A10/SLC15A4/SLC16A3/SLC17A5/SLC25A13/SLC26A1/SLC27…
GO:0018212	peptidyl-tyrosine modification	360	0.631433	1.70812	0.00100402	0.00221726	0.000564254	6754	tags=48%, list=18%, signal=39%	IGF2/ADRA2A/PDGFRB/SFRP1/PDGFRA/CSF1R/EPHB4/TGFB1/SFRP2/ITGA5/DDR2/EFEMP1/ICAM1/MTOR/AXL/IGF1R/ROR2/CNTN1/FGFR3/SH2B3/ITGB2/PKDCC/MET/BMP6/LMTK2/SH3BP5/PTPRJ/PDGFA/EPHB2/EGFR/HCK/PDGFD/LRP4/NEDD9/SRC/CSPG4/NRP1/DLG4/ABL1/AFAP1L2/ALKAL2/JAK1/FGFR1/AGT/CD4/PECAM1/ADAM17/FYN/CRLF1/TPST1/TYRO3/CAMKK2/APP/IL6ST/EPHA2/GPRC5A/TGFA/ARL2BP/PDGFB/ERRFI1/THBS4/PTPN1/PEAK1/TNFRSF1A/CD44/ERBB2/PTPN11/ADNP/KDR…
GO:0022407	regulation of cell-cell adhesion	397	0.587552	1.59332	0.00100402	0.00221726	0.000564254	7264	tags=47%, list=19%, signal=38%	IGF2/PDPN/PODXL/WNK1/C1QTNF1/CXCL12/DLG5/KIF26B/PIEZO1/TGFB1/RUNX1/BMP4/TGFBR2/GLI3/ICAM1/PTPRU/CARD11/PLPP3/SIRPA/TRPV4/ZNF703/VSIG4/SH2B3/VCAM1/ITGB2/CD276/BMP6/MINK1/KLF4/LRFN3/GPNMB/CD209/WNT4/ZMIZ1/EGR3/SRC/IL4R/EFNB3/GLI2/ABL1/AKNA/CCL21/CD4/LRRC32/DPP4/FYN/RUNX3/PIK3R1/LEF1/PTPN23/IL6ST/CDH1/TNFRSF21/NFAT5/AP3D1/ETS1/AFDN/NCKAP1L/CELSR2/CITED2/CX3CL1/CD44/ADAM8/SASH3/ERBB2/ITGA4/ITGA6/WNT5…
GO:0030900	forebrain development	378	0.629208	1.70324	0.00100402	0.00221726	0.000564254	6073	tags=47%, list=16%, signal=40%	LRP1/COL3A1/LAMB1/CSF1R/CXCL12/NOTCH1/KIF1A/BMP4/GLI3/SKI/CDK6/AXL/NRP2/NOTCH3/SMO/LRP6/MYO1D/ARHGAP35/NR2F2/SEMA7A/ALDH1A2/KDM6B/MYH10/SHANK3/EPHB2/WNT4/SUN2/EGFR/ARID1A/CDON/TBX3/SRC/KRAS/CTNNB1/NRP1/TACC1/GLI2/SALL1/AKNA/ITGAM/PLXNA4/FGFR1/BMERB1/CHRD/DAB2IP/AQP1/GATA2/CCDC85C/FYN/SLIT2/LEF1/TYRO3/TSKU/APP/FLNA/PAFAH1B1/CDH1/ROBO1/ETS1/APAF1/INHBA/RTN4RL1/DLC1/ATP2B4/NUMBL/ARX/LHX1/SZT2/WNT7B/…
GO:0031331	positive regulation of cellular catabolic process	360	0.58211	1.57469	0.00100402	0.00221726	0.000564254	7878	tags=57%, list=21%, signal=45%	LRP1/ADRA2A/DCN/IRS1/NKD2/DAB2/DAPK1/CNOT1/HSPB8/SMCR8/TNFRSF1B/DACT1/TP53INP2/ULK1/HMOX1/PINK1/PIP4K2B/TRIB2/FYCO1/SH3BP4/USP5/ZFP36L2/UPF1/BECN1/RNF40/PLK2/MFN2/RNF144A/SESN2/SPTLC1/SH3D19/DAB2IP/CLEC16A/SNX33/HTT/CAMKK2/APP/AKT2/PFKFB3/TPCN1/AMBRA1/GPSM1/CSNK1A1/FURIN/SESN3/AMER1/SMURF1/PTPN1/EDEM1/VPS13D/RAB3GAP1/PRICKLE1/GSK3B/ADAM8/TAF1/FLCN/BCL2L11/TRIM22/ADAM9/HK2/LARP1/KDR/ARNT/TRIM8/HDA…
GO:0031589	cell-substrate adhesion	349	0.700443	1.89419	0.00100402	0.00221726	0.000564254	6283	tags=62%, list=17%, signal=52%	HSPG2/LRP1/FN1/COL1A1/ANTXR1/COL3A1/EMILIN1/MMP14/FBLN2/LAMB1/NID2/PDPN/NID1/SFRP1/SMOC2/COL16A1/CCN2/FZD7/COL8A1/NOTCH1/FBLN1/ITGA11/SERPINE1/VWF/COL26A1/PREX1/ITGA5/LAMA5/DDR2/CCDC80/CCN1/POSTN/VWA2/CDK6/AXL/THBS1/EPDR1/SNED1/SPOCK1/JAM3/VCAM1/ADAMTS12/ITGB2/SPOCK2/DOCK1/ITGB1/MINK1/PXN/FBLN5/SIGLEC1/ECM2/MACF1/LYVE1/EDIL3/PTPRJ/PLAU/PARVA/LAMB3/WNT4/NEDD9/SRC/RREB1/CTNNB1/COL5A3/NRP1/ITGB5/LAM…
GO:0032102	negative regulation of response to external stimulus	389	0.565184	1.53204	0.00100402	0.00221726	0.000564254	7393	tags=47%, list=20%, signal=38%	PTGIS/HTRA1/PDGFRA/C1QTNF1/NOTCH1/SERPINE1/SERPINF1/NT5E/SNAI2/ABR/THBS1/SIRPA/MIR590/TNFRSF1B/VSIG4/SH2B3/THBD/GJA1/SEMA7A/FAP/DUSP1/PLAT/KLF4/CDKN1A/PDGFA/PLAU/ADCY7/WNT4/KANK2/NRP1/SMAD3/SEMA3C/MAPKBP1/APOD/CHD8/A2M/SEC14L1/APPL2/SLIT2/TYRO3/CDH5/ROBO1/ASH1L/SEMA6C/ETS1/PDGFB/RTN4RL1/MIR149/TNFRSF1A/BACE1/SEMA4G/CX3CL1/SEMA3D/ILRUN/PTPRS/CLASP1/WNT5A/SEMA3A/MAPK7/PHLDB2/TNFAIP3/PTGER4/BCR/RGMA…
GO:0040013	negative regulation of locomotion	349	0.657469	1.77798	0.00100402	0.00221726	0.000564254	6504	tags=50%, list=17%, signal=42%	LRP1/COL3A1/EMILIN1/PODN/SFRP1/IGFBP5/CXCL12/NOTCH1/DCN/DLG5/FBLN1/ABHD2/SERPINE1/SERPINF1/TGFB1/ABR/SFRP2/DPYSL3/PTPRU/ENG/THBS1/HMOX1/VASH1/NR2F2/CX3CR1/SEMA7A/MIR483/NISCH/WNT11/DUSP1/KLF4/PTPRJ/WNT4/CYGB/NRP1/SULF1/SEMA3C/BMERB1/CHRD/DAB2IP/CCL21/APOD/DAG1/RHOB/STRAP/SLIT2/PTPN23/CDH1/ILK/ROBO1/SEMA6C/AFDN/DLC1/PTPRT/SPRED1/MCC/MIR149/CARD10/PTPRM/ACVRL1/SEMA4G/BCL2/CLIC4/CITED2/HDAC5/CX3CL1/…
GO:0042176	regulation of protein catabolic process	378	0.504985	1.36697	0.00100402	0.00221726	0.000564254	7004	tags=49%, list=19%, signal=40%	LRP1/TIMP3/ADRA2A/TIMP2/NKD2/DAB2/GNA12/MGAT3/TNFRSF1B/DACT1/MAP1A/GJA1/NFE2L1/PINK1/TRIB2/EGFR/USP5/SUFU/SMAD3/RNF40/NKD1/PLK2/RNF144A/SH3D19/DAB2IP/CLEC16A/SNX33/PKD1/HIPK2/FOXF2/AREL1/EEF1A2/FYN/FLNA/CDH1/CSNK1A1/FURIN/SORL1/OS9/AMER1/SMURF1/PLEKHG5/EDEM1/RGP1/WWP2/BTRC/RHBDF1/PRICKLE1/GSK3B/ADAM8/TAF1/ADAM9/WNT5A/N4BP1/TNFAIP3/LATS1/DDB1/UBQLN4/SMARCC1/CDKN1B/SMAD7/CEBPA/SOCS5/PTPN3/ATP13A2/U…
GO:0042692	muscle cell differentiation	371	0.634469	1.71678	0.00100402	0.00221726	0.000564254	6944	tags=50%, list=19%, signal=41%	IGF2/MMP14/PDGFRB/PDGFRA/IGFBP5/FZD7/EHD2/SDC1/FLNC/NOTCH1/TGFB1/COMP/BMP4/SKI/MTOR/ENG/BOC/ADAM12/MIR590/SMO/LMOD1/TMEM119/ITGB1/GATA4/KDM6B/MYH10/AKAP13/MYH11/WNT4/LOX/ARID1A/RXRA/CDON/TBX3/RGS4/NFATC2/CACNA1H/SELENON/PTGFRN/IL4R/DLL1/KRAS/CTNNB1/MEF2A/ABL1/SUPT6H/AGT/NFATC3/MRTFA/MAML1/MYH9/SLC9A1/SPEG/PGM5/TBX1/ZEB1/BCL9/PDGFB/HDAC4/NPNT/FHOD3/SORBS2/CD53/BCL2/HDAC5/RBPMS2/MRTFB/BHLHA15/NIBAN…
GO:0045787	positive regulation of cell cycle	386	0.476394	1.29077	0.00100402	0.00221726	0.000564254	6288	tags=37%, list=17%, signal=31%	IGF2/CCND2/PDGFRB/CCND1/SMOC2/CCN2/TGFB1/CNOT1/USP22/MIR590/LRP6/SVIL/HCFC1/FAP/RBL2/CDKN1A/WNT4/EGFR/MED1/EP300/TBX3/SRC/LRP5/ABL1/BECN1/PLK2/FGFR1/PLAGL1/DAB2IP/PKD1/EIF4G1/ADAM17/APP/TNKS1BP1/PAFAH1B1/TGFA/EVI2B/PDGFB/DYNC1H1/CITED2/PKD2/BCL2L11/KIF3B/EDN3/CCNK/WNT5A/PTPN11/NUMA1/ANKRD17/GDPD5/CARM1/RPTOR/LGMN/CDKN1B/HMGA2/FOXO4/ZNF385A/ZBTB17/C6orf89/RCC2/SPHK1/INO80/BTG2/WIZ/TRIM32/VPS4B/USP…
GO:0045862	positive regulation of proteolysis	349	0.486058	1.31443	0.00100402	0.00221726	0.000564254	7171	tags=45%, list=19%, signal=37%	FN1/ANTXR1/MMP14/ADRA2A/CCN2/FBLN1/NKD2/DAB2/SFRP2/DAPK1/CCN1/TNFRSF1B/RCN3/PINK1/TRIB2/USP5/SRC/FOXL2/F3/BOK/SMAD3/RNF40/PLK2/RNF144A/SH3D19/DAB2IP/SNX33/PCOLCE/GRAMD4/FYN/NGFR/APP/F2R/MYH9/CSNK1A1/ASPH/FURIN/ROBO1/APAF1/SMURF1/DLC1/EDEM1/BTRC/HIP1R/MAP3K5/PRICKLE1/FBXW11/GSK3B/ADAM8/TAF1/BCL2L11/ADAM9/ACER2/LGMN/STAT3/SMAD7/CEBPA/SOCS5/UBQLN2/MAPK14/ANKIB1/OSBPL7/TRIM32/PICALM/PPM1F/CHFR/MBP/WD…
GO:0046486	glycerolipid metabolic process	411	0.528034	1.43425	0.00100402	0.00221726	0.000564254	7685	tags=50%, list=21%, signal=40%	LPCAT3/PDGFRB/CSF1R/ABHD2/PIGS/OSBPL5/PIK3CD/PDGFA/PIP4K2B/PI4KA/SCARB1/PLA2G2A/SBF1/LPIN2/TTC7A/DAGLA/PLBD1/SOCS7/PLEK/PIK3R1/SLC44A3/AGPAT3/LPIN3/PAFAH1B1/SERINC5/SORL1/SYNJ2/PITPNM1/PDGFB/INPPL1/PIP5K1C/SERINC3/OCRL/PLD2/SLC27A1/SEL1L/ACSL1/MTMR4/MBOAT1/AJUBA/FITM2/IP6K1/SMPD4/PLA2G15/LPGAT1/PIGO/MGLL/PLA1A/PTPN11/PCYT1A/PITPNM2/PIK3C2B/DGKD/INPP5D/PIGQ/GPAT4/PNPLA6/PIK3R5/ENPP2/DGKQ/PTPN13/PG…
GO:0048880	sensory system development	370	0.662525	1.79237	0.00100402	0.00221726	0.000564254	6181	tags=47%, list=17%, signal=39%	COL5A1/PDGFRB/COL5A2/FBN1/PDGFRA/COL8A1/SH3PXD2B/SERPINF1/TGFB1/BMP4/TGFBR2/COL8A2/EFEMP1/GLI3/SKI/TUB/SDK1/NECTIN1/LRP6/WNT6/GJA1/ARHGAP35/CPAMD8/SALL2/HIPK1/ALDH1A2/BMP6/SIPA1L3/KLF4/MAF/MYH10/TULP3/COL4A1/SHROOM2/EPHB2/EGFR/MED1/ARID1A/RXRA/CDON/DLL1/MFAP2/CTNNB1/FOXL2/NRP1/LAMB2/SMAD3/LRP5/ITGAM/OSR2/NKD1/MFN2/KDM5B/HIPK2/FOXF2/SMARCA4/SLC25A25/TBC1D20/SDK2/TSKU/PROM1/EPHA2/ZEB1/FAT1/INHBA/AT…
GO:0050727	regulation of inflammatory response	360	0.499419	1.351	0.00100402	0.00221726	0.000564254	7137	tags=40%, list=19%, signal=33%	PTGIS/CCN4/SERPINE1/SERPINF1/NT5E/ABR/SIRPA/TRPV4/MIR590/TNFRSF1B/ADAMTS12/TGM2/SEMA7A/NFE2L1/KLF4/ADCY7/IL1R1/TLR4/EGFR/HCK/SLC7A2/PLA2G2A/SMAD3/AKNA/ABCC1/AGT/PIK3AP1/APOD/APPL2/TYRO3/IL6ST/CDH5/ASH1L/ETS1/PER1/MIR149/TNFRSF1A/CX3CL1/FOXP1/MGLL/ADAM8/OSMR/SBNO2/TLR2/WNT5A/MAPK7/TNFAIP3/PTGER4/BCR/FNDC4/IL17RA/NR1D2/DUOXA1/PPARD/C1QTNF3/CEBPA/SOCS5/PPARA/MMP9/MAPK14/SPHK1/SPATA2/PTPRC/TLR7/RB1/N…
GO:0050867	positive regulation of cell activation	378	0.565908	1.53189	0.00100402	0.00221726	0.000564254	7127	tags=46%, list=19%, signal=37%	IGF2/MMP14/PDGFRB/PDPN/CCN2/TGFB1/RUNX1/TGFBR2/GLI3/AXL/CARD11/THBS1/SIRPA/IGHV3-15/VCAM1/ITGB2/IGHV1-18/CD276/IGHV4-34/CDKN1A/IGHV4-31/IGHV3-33/TLR4/CD209/TP53BP1/ZMIZ1/IGHV3-74/NFATC2/EGR3/SRC/IL4R/EFNB3/IGHV3-23/GLI2/IGHV1-24/ITGAM/IGHV4-59/CCL21/CD4/GATA2/IGHV4-28/DPP4/IGHV3-30/IGHV3-21/FYN/PLEK/RUNX3/PIK3R1/IL6ST/AP3D1/IGHV3-73/NCKAP1L/IGHV5-51/IGHV2-70/BCL2/IGHV3-11/ZNF335/IGHV1-3/ADAM8/SAS…
GO:0051098	regulation of binding	373	0.51961	1.40581	0.00100402	0.00221726	0.000564254	6944	tags=48%, list=19%, signal=39%	LRP1/PLXND1/TGFB1/DAB2/BMP4/MDFI/SKI/SMO/DACT1/BAMBI/HMOX1/MET/HOXA3/KLF4/CTHRC1/LOX/EP300/CDON/SRC/EPB41/PTPRF/CTNNB1/NRP1/SMAD3/ABL1/ZNF462/PLK2/DAB2IP/PKD1/HIPK2/NSD1/CRMP1/EIF4G1/LEF1/APP/CTSZ/GPSM1/CSNK1A1/SORL1/PDGFB/HDAC4/TFIP11/MAU2/ADD1/FOXC1/HIP1R/BCL2/DOT1L/HDAC5/GSK3B/PER2/TAF1/ID3/SYMPK/SPPL3/ILRUN/ITGA4/ERCC2/NIBAN2/WNT5A/ADNP/CARM1/LIF/BTAF1/GOLGA2/HMGA2/PPARA/MMP9/NES/PLN/ADD2/FBH…
GO:0060070	canonical Wnt signaling pathway	329	0.579917	1.56638	0.00100402	0.00221726	0.000564254	6224	tags=51%, list=17%, signal=43%	SFRP4/SULF2/COL1A1/ADGRA2/IGFBP4/SFRP1/WNK1/FZD1/DKK3/FZD7/BCL9L/SDC1/NOTCH1/NKD2/DAB2/SNAI2/SFRP2/GLI3/TCF7L1/WNK2/CDH3/EGR1/PTPRU/USP34/PTK7/PLPP3/ROR2/ZNF703/LRP6/DACT1/FZD2/BICC1/BAMBI/DAAM2/WNT11/FZD10/TLE3/KLF4/CTHRC1/WNT4/EGFR/LATS2/LRP4/AXIN2/RAPGEF1/SRC/CDK14/CTNNB1/DACT3/TLE4/SMAD3/LRP5/NKD1/CTNND1/DAB2IP/CHD8/LEF1/TLE2/CSNK1A1/ILK/BCL9/AMER1/MCC/WNT9A/BTRC/FERMT1/WNT7B/WLS/PRICKLE1/CSN…
GO:0060271	cilium assembly	358	0.513844	1.39006	0.00100402	0.00221726	0.000564254	9612	tags=57%, list=26%, signal=43%	NOTCH1/LAMA5/VANGL2/ARHGAP35/ADAMTS16/MAP4/TUBA1A/PARVA/TCTN2/RAB23/ABLIM1/SEPTIN9/HTT/ALMS1/EHD3/PTPN23/FLNA/PAFAH1B1/UNC119B/KIF3C/KCTD17/NINL/OCRL/PCNT/DYNC1H1/CPLANE2/CROCC/KIF3B/CEP250/CLASP1/HDAC6/SYNE2/DCTN1/NUDCD3/STK36/IFT140/C2CD3/ASAP1/WDR35/WDR11/RILPL1/IFT122/FNBP1L/ARMC9/UBXN10/DNM2/NPHP4/DNAAF5/CDKL5/TCTN1/TCTN3/BBS9/WDR90/TTLL3/RSPH4A/WDR19/CEP164/BBS10/CDK5RAP2/NDE1/ABLIM3/CCDC11…
GO:0060537	muscle tissue development	400	0.614646	1.66785	0.00100402	0.00221726	0.000564254	6808	tags=50%, list=18%, signal=42%	COL3A1/PDGFRB/HEG1/PDGFRA/IGFBP5/FZD7/BCL9L/NOTCH1/DCN/COL11A1/TGFB1/BMP4/TGFBR2/HEYL/SKI/MTOR/EGR1/ENG/EGR2/MIR590/SMO/TENM4/GPC1/ELN/GJA1/PKP2/SVIL/NR2F2/ITGB1/GATA4/ALDH1A2/KDM6B/MYH10/AKAP13/MYH11/TCF21/S1PR1/LOX/MED1/EP300/ARID1A/RXRA/CDON/TBX3/RGS4/SELENON/UBE4B/DLL1/CTNNB1/FOXL2/MEF2A/SMAD3/SEMA3C/FLNB/FGFR1/AGT/MEF2D/MSC/LEF1/MAML1/SLC9A1/PGM5/FOS/TBX1/BCL9/HDAC4/PIM1/ZFPM2/FOXC1/FHOD3/SO…
GO:0070997	neuron death	347	0.571128	1.54395	0.00100402	0.00221726	0.000564254	7075	tags=46%, list=19%, signal=38%	LRP1/VSTM2L/FZD1/SERPINF1/UNC5B/MTOR/EGR1/AXL/TNFRSF1B/TGFB3/ITGB2/CNTFR/HMOX1/CX3CR1/SSH1/PINK1/ATN1/WFS1/FOXQ1/GPNMB/TLR4/AP2B1/KRAS/CTNNB1/NRP1/C5AR1/BOK/ABL1/ITGAM/HYOU1/STAR/HIPK2/EIF4G1/RASA1/FYN/CRLF1/NGFR/TYRO3/APP/F2R/AKT2/CTSZ/SYNGAP1/AMBRA1/SLC9A1/TP53BP2/ILK/TNFRSF21/FOS/SORL1/GRIK5/APAF1/HDAC4/TIGAR/LANCL1/BACE1/MAP3K5/BCL2/CX3CL1/GSK3B/SARM1/ADAM8/BCL2L11/DNAJC5/WNT5A/PDPK1/ADNP/MIR…
GO:0071496	cellular response to external stimulus	338	0.572161	1.54563	0.00100402	0.00221726	0.000564254	6181	tags=50%, list=17%, signal=42%	COL1A1/SFRP1/CASTOR2/PIEZO1/TGFB1/SNAI2/SFRP2/ICAM1/POSTN/MTOR/ENG/AXL/FOLR2/GCN1/CYBB/VCAM1/ULK1/GJA1/HMOX1/ARHGAP35/BMP6/WNT11/CNN2/SSH1/CDKN1A/HSPA8/TLR4/WNT4/EGFR/MED1/KANK2/SIK2/PDK4/CASTOR3/BECN1/GABARAPL1/SESN2/CLEC16A/AGT/AQP1/KLF10/EIF4G1/INHBB/FYN/DAG1/AMBRA1/SLC9A1/SESN3/LTBR/FOS/RIPOR1/HDAC4/ATP1A1/PIM1/SZT2/TNFRSF1A/TNC/MAP3K5/BCL2/CADPS2/KIF26A/NCOA1/TAF1/BHLHA15/ITGA4/ITGA6/ZFYVE1/…
GO:0090130	tissue migration	338	0.637135	1.72115	0.00100402	0.00221726	0.000564254	6813	tags=53%, list=18%, signal=43%	ADGRA2/SMOC2/PLXND1/SPARC/NOTCH1/DCN/EPHB4/JCAD/SERPINF1/AMOTL1/TGFB1/IQSEC1/ACTA2/BMP4/TGFBR2/SRPX2/PLCG1/MTOR/AMOT/PLPP3/THBS1/NRP2/ITGB2/HMOX1/VASH1/NR2F2/DOCK1/LOXL2/ITGB1/NR4A1/MET/MIR483/ACTG2/PXN/MACF1/FAP/SASH1/KLF4/KANK2/SCARB1/EGR3/SRC/RREB1/NRP1/ABL1/PLK2/MAP4K4/FGFR1/DAB2IP/AGT/PECAM1/GATA2/DPP4/ADAM17/RHOB/STRAP/SLIT2/PTPN23/EPHA2/MYH9/MAP3K3/STAT5A/ROBO1/MAPRE2/ETS1/PDGFB/PLEKHG5/SP…
GO:1901342	regulation of vasculature development	387	0.640522	1.7356	0.00100402	0.00221726	0.000564254	6825	tags=50%, list=18%, signal=41%	HSPG2/PTGIS/EMILIN1/ADGRA2/CREB3L1/THBS2/SFRP1/SMOC2/PLXND1/SPARC/NOTCH1/DCN/JCAD/SERPINE1/SERPINF1/ISM1/SFRP2/ITGA5/RUNX1/BMP4/TGFBR2/SRPX2/PLCG1/KLF2/AMOT/EGR1/GTF2I/ENG/FOXJ2/THBS1/STAB1/ADAM12/CYBB/ITGB2/APLNR/HMOX1/VASH1/ITGB1/CX3CR1/HIPK1/GATA4/MIR483/COL4A2/STIM1/CEMIP2/ECM1/SASH1/KLF4/C3AR1/GPNMB/WNT4/PDGFD/NFATC2/DLL1/AGO1/CTNNB1/NRP1/F3/C5AR1/SULF1/ABL1/PLK2/JAK1/DAB2IP/AGT/AQP1/HIPK2/G…
GO:1902903	regulation of supramolecular fiber organization	347	0.590398	1.59604	0.00100402	0.00221726	0.000564254	7279	tags=55%, list=19%, signal=45%	AEBP1/EMILIN1/SFRP1/CCN2/CXCL12/SH3PXD2B/EPS8/PREX1/ICAM1/SYNPO/MTOR/TRPV4/TGFB3/LMOD1/SPTBN1/MAP1A/ELN/ARHGAP35/RHOBTB1/MET/PXN/PLEKHG2/WNT11/ASAP3/HSPA8/ARHGEF10L/SHANK3/AKAP13/LIMA1/WNT4/S1PR1/HCK/RGS4/KIRREL1/NRP1/SPTBN2/MYO1C/SMAD3/ABL1/BMERB1/CCL21/ARAP1/RASA1/ALMS1/PLEK/PIK3R1/RHOBTB2/SLIT2/APP/FLNA/CAMSAP1/ARHGAP18/SLC9A1/CDH5/CDC42EP3/DLC1/CRACD/NCKAP1L/CORO2B/MIR149/PPFIA1/ADD1/FHOD3/HI…
GO:1904062	regulation of cation transmembrane transport	338	0.511001	1.38041	0.00100402	0.00221726	0.000564254	6273	tags=39%, list=17%, signal=33%	ADRA2A/WNK1/TGFB1/DAPK1/PLCG1/WNK2/KCNQ1/NLGN2/APLNR/MINK1/AHNAK/PINK1/STIM1/CACNG4/SHANK3/CEMIP/EPHB2/FXYD6/RGS4/SELENON/DRD4/ANO6/DLG4/KCNE4/ABL1/AGT/HTT/FYN/APP/F2R/EHD3/FLNA/SLC9A1/ATP2B4/WWP2/SLC30A1/KCNAB2/CX3CL1/JPH2/PKD2/GJC2/EDN3/PDPK1/UTRN/OPRL1/JPH4/GEM/ATP1A2/OXSR1/KCNIP1/RGS2/PTPN3/SHISA9/MMP9/SPHK2/MYO5A/PLN/CACNB3/FHL1/DYSF/SHANK2/CACNA1C/AMIGO1/NOS1AP/ACTN4/OSR1/CAB39/KCNG1/DNM2/K…
GO:0001101	response to acid chemical	341	0.565452	1.52854	0.00100503	0.00221726	0.000564254	6557	tags=46%, list=18%, signal=39%	COL6A1/COL1A1/COL3A1/COL1A2/MMP2/PDGFRB/COL5A2/SFRP1/PDGFRA/SPARC/COL16A1/CCN2/FZD7/CASTOR2/IRS1/SERPINF1/IGF2R/KLF2/ICAM1/MTOR/EGR1/FOLR2/PTK7/CYBB/WNT6/GJA1/PTGER2/ALDH1A2/BMP6/GJB2/ADCY6/WNT11/FZD10/PINK1/DUSP1/KLF4/COL4A1/EGFR/PID1/PDGFD/RXRA/SH3BP4/COL18A1/SRC/LRP11/PDK4/CASTOR3/SESN2/CCL21/AQP1/ACACA/FYN/ASXL1/MTHFR/SESN3/TBX1/ZEB1/GNG2/PDGFB/PTCH1/ATP2B4/DNMT3A/ACSL1/WNT9A/WNT7B/TNC/WNT5B/…
GO:0001655	urogenital system development	330	0.684449	1.84865	0.00100503	0.00221726	0.000564254	7890	tags=67%, list=21%, signal=54%	SULF2/PDGFRB/DCHS1/PODXL/NID1/FBN1/SFRP1/PDGFRA/SDC1/NOTCH1/DCN/DLG5/KIF26B/SERPINF1/TGFB1/LAMA5/ACTA2/BMP4/HEYL/GLIS2/GLI3/EGR1/NOTCH3/VANGL2/SMO/WNT6/ALDH1A2/BMP6/ADAMTS16/WNT11/TNS2/WFS1/PDGFA/COL4A1/TCF21/EPHB2/WNT4/KANK2/PDGFD/RXRA/LRP4/DACT2/DLL1/CTNNB1/NRP1/LAMB2/SULF1/GLI2/SMAD3/SALL1/OSR2/BASP1/FGFR1/AGT/PKD1/MME/PECAM1/GATA2/MAGED1/CRLF1/SLIT2/MTSS1/AR/PROM1/MMP17/PSAP/ILK/APAF1/AMER1/P…
GO:0006869	lipid transport	374	0.52541	1.42104	0.00100503	0.00221726	0.000564254	7220	tags=42%, list=19%, signal=34%	LRP1/C1QTNF1/SLCO2B1/THBS1/LRP6/ATP9A/BMP6/OSBPL5/SPNS2/ATP8B2/LIMA1/SLCO2A1/RXRA/SCARB1/PLA2G2A/HDLBP/DRD4/ANO6/ABCC1/KDM5B/STAR/AGT/SYT7/APOD/ACACA/ABCA2/AKT2/NCOA2/PSAP/LRP10/SORL1/PITPNM1/INHBA/PTCH1/SLC27A1/ACSL1/PLSCR4/PLIN2/NCOA1/ACACB/CES1/PTPN11/PITPNM2/NCOR1/ATP10D/ESYT2/PRKAB2/NPC1/PPARD/CRY1/ABCA3/OSBP/TEX2/TNFAIP8L3/PPARA/OSBPL7/STARD3/SPNS1/SGPP1/VPS4B/ABCA1/SLC27A4/ABCC3/LDLRAP1/AT…
GO:0007159	leukocyte cell-cell adhesion	332	0.560022	1.51232	0.00100503	0.00221726	0.000564254	7209	tags=45%, list=19%, signal=37%	IGF2/WNK1/CXCL12/DLG5/TGFB1/NT5E/ITGA5/RUNX1/BMP4/TGFBR2/GLI3/ICAM1/CARD11/SIRPA/VSIG4/VCAM1/ITGB2/ITGB1/CX3CR1/CD276/KLF4/GPNMB/CD209/ZMIZ1/EGR3/SRC/IL4R/EFNB3/GLI2/CCL21/CD4/PECAM1/LRRC32/DPP4/STK10/FYN/RUNX3/PIK3R1/IL6ST/TNFRSF21/NFAT5/AP3D1/ETS1/NCKAP1L/CD44/ADAM8/SASH3/ERBB2/ITGA4/SELPLG/PDPK1/PTPN11/JAK3/LOXL3/DOCK8/DTX1/IL7R/ITGAL/SMAD7/CERCAM/SOCS5/PPARA/FGL2/FERMT3/NCK2/ADD2/PTPRC/ITPKB/…
GO:0007178	transmembrane receptor protein serine/threonine kinase signaling pathway	345	0.657649	1.77797	0.00100503	0.00221726	0.000564254	7184	tags=55%, list=19%, signal=45%	SFRP4/COL3A1/EMILIN1/COL1A2/FMOD/HTRA1/FSTL1/CILP/FBN1/SFRP1/FZD1/LTBP2/DKK3/BCL9L/NOTCH1/HTRA3/MEGF8/TGFB1/DAB2/COMP/SFRP2/BMP4/PMEPA1/TGFBR2/CCN1/SKI/EGR1/ENG/ROR2/THBS1/ZNF703/TGFB3/CREBBP/SPTBN1/ZNF423/BAMBI/GATA4/BMP6/LTBP1/LTBP4/PXN/CHST11/LOX/EP300/ASPN/RUNX2/SRC/DACT2/CRB2/RASL11B/TGFBRAP1/ITGB5/SULF1/SMAD3/ABL1/GLG1/CHRD/HIPK2/CGN/LRRC32/ADAM17/ADAMTSL2/APPL2/INHBB/STRAP/LEF1/LTBP3/ZFYVE…
GO:0007596	blood coagulation	332	0.589978	1.59322	0.00100503	0.00221726	0.000564254	6503	tags=42%, list=17%, signal=35%	F13A1/COL1A1/COL3A1/COL1A2/ADRA2A/PDPN/PDGFRA/C1QTNF1/EHD2/FBLN1/SERPINE1/VWF/COMP/GNA12/ITPR3/AXL/THBS1/PAPSS2/SH2B3/THBD/DOCK1/GATA4/FAP/PLAT/DOCK11/PDGFA/PLAU/MAFK/TLR4/ITPR2/SRC/F3/ANO6/VAV2/MFN2/DOCK6/GATA2/A2M/FYN/PLEK/PIK3R1/TYRO3/F2R/EHD3/FLNA/TLN1/MYH9/ILK/PHF21A/GNG2/PDGFB/ZFPM2/VCL/PDPK1/PTPN11/MICAL1/GATA5/PEAR1/DGKD/DOCK8/GGCX/ITPR1/PIK3R5/DGKQ/DGKZ/FERMT3/PROS1/MAPK1/TSPAN8/CD34/RBS…
GO:0007599	hemostasis	337	0.591803	1.59814	0.00100503	0.00221726	0.000564254	6503	tags=43%, list=17%, signal=36%	F13A1/COL1A1/COL3A1/COL1A2/ADRA2A/PDPN/PDGFRA/C1QTNF1/EHD2/FBLN1/SERPINE1/VWF/COMP/GNA12/ITPR3/AXL/THBS1/PAPSS2/SH2B3/THBD/DOCK1/GATA4/FAP/PLAT/DOCK11/PDGFA/PLAU/MAFK/TLR4/ITPR2/SRC/F3/ANO6/VAV2/MFN2/DOCK6/GATA2/A2M/FYN/PLEK/PIK3R1/TYRO3/F2R/EHD3/FLNA/TLN1/MYH9/ILK/PHF21A/GNG2/PDGFB/ZFPM2/VCL/PDPK1/PTPN11/MICAL1/GATA5/PEAR1/DGKD/DOCK8/GGCX/ITPR1/PIK3R5/DGKQ/ZNF385A/DGKZ/FERMT3/PROS1/MAPK1/TSPAN8/…
GO:0010876	lipid localization	409	0.5104	1.38571	0.00100503	0.00221726	0.000564254	9304	tags=51%, list=25%, signal=39%	LRP1/C1QTNF1/SLCO2B1/THBS1/LRP6/ATP9A/BMP6/OSBPL5/SPNS2/ATP8B2/LIMA1/NRIP1/SLCO2A1/RXRA/SCARB1/PLA2G2A/ENPP1/HDLBP/DRD4/ANO6/ABCC1/KDM5B/STAR/AGT/SYT7/APOD/ACACA/ABCA2/AKT2/NCOA2/PSAP/LRP10/SORL1/PITPNM1/INHBA/PTCH1/SLC27A1/ACSL1/PLSCR4/FITM2/PLIN2/NCOA1/ACACB/CES1/PTPN11/PITPNM2/NCOR1/ATP10D/ESYT2/PRKAB2/NPC1/FTO/PPARD/CRY1/ABCA3/OSBP/TEX2/TNFAIP8L3/PPARA/OSBPL7/STARD3/SPNS1/DYSF/SGPP1/VPS4B/ABC…
GO:0018205	peptidyl-lysine modification	396	0.524119	1.42023	0.00100503	0.00221726	0.000564254	7950	tags=47%, list=21%, signal=38%	P3H3/TGFB1/SNAI2/POM121/EGR1/EGR2/MCM3AP/LOXL1/USP22/KMT2D/CREBBP/TGM2/EP400/POM121C/KMT2B/SETD1B/LOXL2/MLLT6/TET3/TRRAP/HCFC1/JADE2/PIAS3/LOX/EP300/ZMIZ1/PRDM2/CTNNB1/NCOA3/BRPF3/BCOR/RASD2/NUP98/SETD7/SUPT6H/NSD1/GATA2/PLOD1/KANSL1/P3H4/KMT2C/LEF1/APBB1/NUP210/HMG20A/LOXL4/BRD1/ASH1L/RLF/KAT6A/PER1/HDAC4/SETD5/AUTS2/LDB1/ZMIZ2/KMT2A/YEATS2/DOT1L/ZNF335/SRCAP/NCOA1/TAF1/SETD1A/FLCN/ARNT/HDAC6/EZ…
GO:0019216	regulation of lipid metabolic process	408	0.595715	1.61724	0.00100503	0.00221726	0.000564254	6835	tags=49%, list=18%, signal=41%	ADRA2A/PDGFRB/NCOR2/PDGFRA/DKK3/IRS1/TGFB1/SNAI2/WDR81/CCN1/MTOR/EGR1/CREBBP/FGFR3/CREBL2/BMP6/NFE2L1/RBL2/KLF4/PDGFA/WNT4/NCOA6/MED1/RXRA/SCAP/NR5A1/SCARB1/SRC/RGL1/SLC45A3/THRA/PDK4/ADIPOR2/VAV2/DAB2IP/STAR/SORBS1/AGT/CCL21/SOCS7/APOD/CRTC3/ACACA/EEF1A2/APPL2/PLPP1/PIK3R1/PDPR/FASN/AKT2/SIN3B/HELZ2/NCOA2/AMBRA1/PSAP/TNFRSF21/GOLM1/SORL1/ELOVL5/GLIPR1/PDGFB/ATP1A1/SLC27A1/ACSL1/MTMR4/NPAS2/FITM2…
GO:0032956	regulation of actin cytoskeleton organization	339	0.597358	1.61435	0.00100503	0.00221726	0.000564254	7455	tags=55%, list=20%, signal=44%	LRP1/PDGFRB/SFRP1/PDGFRA/CSF1R/CCN2/CXCL12/SH3PXD2B/EPS8/TGFB1/PREX1/FSCN1/ICAM1/SYNPO/MTOR/VANGL2/TGFB3/LMOD1/SPTBN1/JAM3/ELN/NOTCH2/ARHGAP35/RHOBTB1/MET/RHOBTB3/PXN/PLEKHG2/WNT11/FZD10/ASAP3/ARHGEF10L/PDGFA/SHANK3/AKAP13/LIMA1/WNT4/S1PR1/HCK/RGS4/KIRREL1/PAM/NRP1/SPTBN2/MYO1C/SMAD3/ABL1/CCL21/ARAP1/RASA1/ALMS1/PLEK/RHOB/PIK3R1/RHOBTB2/SLIT2/FLNA/ARHGAP18/SLC9A1/ILK/CDC42EP3/DLC1/CRACD/NCKAP1L/C…
GO:0034329	cell junction assembly	409	0.681451	1.8501	0.00100503	0.00221726	0.000564254	7226	tags=58%, list=19%, signal=47%	LRP1/FN1/MMP14/CDH11/THBS2/SFRP1/HEG1/PLXND1/FZD1/COL16A1/FLNC/DLG5/CLSTN3/SNAI2/ITGA5/LAMA5/RUNX1/FSCN1/SRPX2/CDH3/LRRN1/THBS1/TRPV4/SDK1/NECTIN1/ZNF703/TNS1/NLGN2/GJA1/NTN1/PKP2/SPOCK2/HIPK1/GJB2/WNT11/MACF1/PTPRJ/LRFN3/SHANK3/LAMB3/EPHB2/WNT4/LRP4/RAPGEF1/PLEC/SRC/CTNNB1/FBLIM1/NRP1/SPTBN2/MYO1C/PLXNB2/SMAD3/ABL1/CTNND1/LAMC1/MAP4K4/SORBS1/AGT/PECAM1/EIF4G1/APOD/LRRC4B/AGRN/CNTNAP1/SDK2/APP/CL…
GO:0043405	regulation of MAP kinase activity	335	0.601161	1.62369	0.00100503	0.00221726	0.000564254	7112	tags=57%, list=19%, signal=47%	ADRA2A/PDGFRB/SFRP1/TGFB1/SFRP2/BMP4/DUSP16/IGF1R/ROR2/THBS1/VANGL2/TGFB3/SH2B3/MADD/FZD10/DUSP1/SASH1/PTPRJ/PDGFA/AKAP13/TLR4/EPHB2/TRIB2/EGFR/PDGFD/RGS4/RAPGEF1/INAVA/SRC/SMPD1/SHC2/CSPG4/KRAS/FPR1/C5AR1/DRD4/FGFR1/DAB2IP/KSR1/MAGED1/F2R/MAP3K3/TRAF7/ILK/TGFA/ROBO1/SORL1/STK38/PDGFB/PTPN1/SPRED1/KIDINS220/CDK12/WNT7B/AJUBA/MAPKAPK2/S1PR2/MAP3K5/TAB2/ADAM8/ERBB2/CRKL/ADAM9/EDN3/PROK1/SPRED2/TAOK…
GO:0044782	cilium organization	376	0.523249	1.41605	0.00100503	0.00221726	0.000564254	9612	tags=57%, list=26%, signal=43%	NOTCH1/LAMA5/TUB/VANGL2/ARHGAP35/ADAMTS16/MAP4/TUBA1A/PARVA/TCTN2/RAB23/ABLIM1/SEPTIN9/HTT/ALMS1/EHD3/PTPN23/FLNA/PAFAH1B1/UNC119B/KIF3C/KCTD17/NINL/OCRL/PCNT/DYNC1H1/CPLANE2/PKD2/CROCC/KIF3B/CEP250/CLASP1/HDAC6/SYNE2/DCTN1/NUDCD3/STK36/IFT140/C2CD3/ASAP1/WDR35/WDR11/RILPL1/IFT122/FNBP1L/ARMC9/UBXN10/DNM2/TTC17/NPHP4/DNAAF5/CDKL5/TCTN1/FAM161B/TCTN3/BBS9/WDR90/NECTIN2/TTLL3/RSPH4A/WDR19/CEP164/BB…
GO:0045785	positive regulation of cell adhesion	399	0.626247	1.69877	0.00100503	0.00221726	0.000564254	7127	tags=54%, list=19%, signal=44%	IGF2/FN1/EMILIN1/FBLN2/PDPN/PODXL/NID1/SFRP1/SMOC2/COL16A1/CXCL12/COL8A1/KIF26B/PIEZO1/TGFB1/COL26A1/PREX1/SFRP2/CYTH3/ITGA5/RUNX1/CCDC80/TGFBR2/GLI3/CCN1/ICAM1/CDK6/PTPRU/CARD11/PLPP3/SIRPA/VCAM1/ITGB2/TGM2/SPOCK2/DOCK1/CD276/ECM2/EDIL3/PTPRJ/CD209/WNT4/ZMIZ1/NEDD9/EGR3/SRC/RREB1/IL4R/EFNB3/NRP1/GLI2/SMAD3/ABL1/MAP4K4/CHRD/CCL21/CD4/DPP4/FYN/DAG1/RUNX3/PIK3R1/PTPN23/FLNA/IL6ST/ILK/NFAT5/AP3D1/ET…
GO:0048638	regulation of developmental growth	341	0.631866	1.70807	0.00100503	0.00221726	0.000564254	7192	tags=52%, list=19%, signal=43%	IGF2/LRP1/FN1/SFRP1/CXCL12/NOTCH1/SH3PXD2B/MEGF8/SFRP2/BMP4/TGFBR2/RAI1/MTOR/MIR590/SMO/FGFR3/GJA1/NTN1/SEMA7A/ATRN/MACF1/CDKN1A/LATS2/RGS4/DLL1/NRP1/DPYSL2/SEMA3C/ABL1/PLXNA4/NKD1/BASP1/FGFR1/STAT5B/AGRN/APP/AR/PAFAH1B1/WWC3/NRCAM/ILK/STAT5A/SEMA6C/SMURF1/PTCH1/ARX/PIM1/ZFPM2/FOXC1/AGR2/SEMA4G/BCL2/SEMA3D/GSK3B/LIMK1/SASH3/BCL2L11/PTPRS/ACACB/WNT5A/TNKS2/ADNP/SEMA3A/YAP1/PRKDC/CARM1/LATS1/LGMN/C…
GO:0050808	synapse organization	408	0.633044	1.71858	0.00100503	0.00221726	0.000564254	7116	tags=51%, list=19%, signal=42%	THBS2/PLXND1/FZD1/SPARC/DLG5/CLSTN3/PCDHGC3/SRPX2/SYNPO/LRRN1/IGF1R/NRP2/SDK1/NECTIN1/SPARCL1/NLGN2/NTN1/SPOCK2/CX3CR1/SSH1/TUBA1A/MYH10/LRFN3/SHANK3/NEFH/COL4A1/EPHB2/SEPTIN11/LRP4/COL4A5/PTPRF/CTNNB1/NRP1/LAMB2/C5AR1/SPTBN2/PLXNB2/DLG4/ABL1/ITGAM/PDZRN3/DAB2IP/EIF4G1/IL10RA/LRRC4B/C1QC/FYN/DAG1/AGRN/SDK2/APP/F2R/CLSTN1/PAFAH1B1/SYNGAP1/WASF3/INA/NRCAM/CDH1/AMIGO2/GPC4/WNT7B/TNC/UNC13B/CX3CL1/IG…
GO:0050817	coagulation	336	0.59068	1.59512	0.00100503	0.00221726	0.000564254	6503	tags=42%, list=17%, signal=35%	F13A1/COL1A1/COL3A1/COL1A2/ADRA2A/PDPN/PDGFRA/C1QTNF1/EHD2/FBLN1/SERPINE1/VWF/COMP/GNA12/ITPR3/AXL/THBS1/PAPSS2/SH2B3/THBD/DOCK1/GATA4/FAP/PLAT/DOCK11/PDGFA/PLAU/MAFK/TLR4/ITPR2/SRC/F3/ANO6/VAV2/MFN2/DOCK6/GATA2/A2M/FYN/PLEK/PIK3R1/TYRO3/F2R/EHD3/FLNA/TLN1/MYH9/ILK/PHF21A/GNG2/PDGFB/ZFPM2/VCL/PDPK1/PTPN11/MICAL1/GATA5/PEAR1/DGKD/DOCK8/GGCX/ITPR1/PIK3R5/DGKQ/DGKZ/FERMT3/PROS1/MAPK1/TSPAN8/CD34/RBS…
GO:0051056	regulation of small GTPase mediated signal transduction	336	0.69887	1.88729	0.00100503	0.00221726	0.000564254	4921	tags=55%, list=13%, signal=49%	COL3A1/PDGFRB/HEG1/TIMP2/NOTCH1/EPS8/ABR/PREX1/IQSEC1/CYTH3/SIPA1L2/AMOT/RASA3/MYO9B/RALGAPA2/MADD/NOTCH2/ARHGAP35/RHOBTB1/ITGB1/MET/ARHGAP31/SIPA1L3/PLEKHG2/SYDE1/ARHGEF17/PLEKHG6/ARHGEF10L/IQSEC3/GBF1/PLEKHG1/AKAP13/ARHGAP23/EPHB2/ARHGEF40/KANK2/CDON/RALGAPB/RAPGEF1/SRC/KRAS/NRP1/VAV2/ABL1/MFN2/MAP4K4/DNMBP/DAB2IP/RAP1GAP2/ARAP1/ARHGEF6/A2M/ARHGEF11/RASA1/RHOB/RHOBTB2/SLIT2/F2R/FGD6/PRAG1/TNFAI…
GO:0051656	establishment of organelle localization	399	0.493883	1.33972	0.00100503	0.00221726	0.000564254	7971	tags=51%, list=21%, signal=41%	SEC24C/KIF1A/CDH3/SEC16A/LLGL1/HMOX1/NTN1/KIF1B/MAP4/PINK1/PIK3CD/MYH10/GBF1/TRAPPC10/NEFH/SHROOM2/FYCO1/SUN2/KIF1C/IL4R/CTNNB1/MYO1C/BECN1/COL7A1/GATA2/MCFD2/TBC1D20/HTT/CTSZ/PAFAH1B1/MYH9/KIF3C/TGFA/RIPOR1/AP3D1/PPP6R1/CD84/BICD2/PARD3B/MGARP/KIF13A/DYNC1H1/SUN1/ARHGAP21/BICDL1/CROCC/KIF3B/ITGA4/C12orf4/CLASP1/WIPI1/PDPK1/CBL/NUMA1/SYNE2/GOLGA2/YKT6/GEM/DCTN1/COPG2/MAP1B/SPG11/KIF5C/SPIRE1/SEC2…
GO:0071902	positive regulation of protein serine/threonine kinase activity	332	0.567382	1.5322	0.00100503	0.00221726	0.000564254	6484	tags=53%, list=17%, signal=44%	IGF2/CCND2/ADRA2A/PDGFRB/CCND1/CSF1R/TGFB1/BMP4/ROR2/THBS1/VANGL2/TGFB3/MADD/FZD10/SASH1/PDGFA/CEMIP/AKAP13/TLR4/EGFR/PDGFD/RAPGEF1/INAVA/SRC/SHC2/CSPG4/KRAS/FPR1/C5AR1/DRD4/FGFR1/DAB2IP/PKD1/MAGED1/ADAM17/F2R/MAP3K3/TRAF7/ILK/TGFA/ROBO1/PDGFB/PTPN1/ATP2B4/KIDINS220/SLC27A1/ACSL1/WNT7B/AJUBA/MAPKAPK2/S1PR2/MAP3K5/TAB2/ADAM8/ERBB2/PKD2/CRKL/ADAM9/EDN3/CCNK/PROK1/TAOK1/MAP3K10/MAP3K4/ZEB2/WNT5A/DUS…
GO:0090132	epithelium migration	332	0.635087	1.71503	0.00100503	0.00221726	0.000564254	6311	tags=51%, list=17%, signal=42%	ADGRA2/SMOC2/PLXND1/SPARC/NOTCH1/DCN/EPHB4/JCAD/SERPINF1/AMOTL1/TGFB1/IQSEC1/BMP4/TGFBR2/SRPX2/PLCG1/MTOR/AMOT/PLPP3/THBS1/NRP2/ITGB2/HMOX1/VASH1/NR2F2/DOCK1/LOXL2/ITGB1/NR4A1/MET/MIR483/PXN/MACF1/FAP/SASH1/KLF4/KANK2/SCARB1/EGR3/SRC/RREB1/NRP1/ABL1/PLK2/MAP4K4/FGFR1/DAB2IP/AGT/PECAM1/GATA2/DPP4/ADAM17/RHOB/STRAP/SLIT2/PTPN23/EPHA2/MYH9/MAP3K3/STAT5A/ROBO1/MAPRE2/ETS1/PDGFB/PLEKHG5/SPRED1/SCG2/MC…
GO:0002449	lymphocyte mediated immunity	340	0.541204	1.46233	0.00100604	0.00221726	0.000564254	6898	tags=39%, list=18%, signal=32%	C7/TGFB1/C1S/ICAM1/IGHV3-15/C1R/TNFRSF1B/IGHV1-18/IGHV4-34/IGHV4-31/IGHV3-33/IL1R1/TP53BP1/IGHV3-74/IL4R/C1RL/IGHV3-23/IGHV1-24/IGLV3-21/IGHV4-59/SUPT6H/IGHV4-28/IGLV2-11/IGHV3-30/C1QC/IGHV3-21/C4A/IGKV3-20/IGHV3-73/IGHV5-51/IGHV2-70/IGHV3-11/IGHV1-3/IL27RA/SASH3/IGHV3-53/C1QB/IGLV2-14/CADM1/IGHG2/AP1G1/JAG1/INPP5D/IGLV1-44/IL7R/IGHV1-69D/SMAD7/C4B/SWAP70/IGHV6-1/PVR/FGL2/ULBP3/IGHV1-58/PTPRC/TNF…
GO:0008202	steroid metabolic process	331	0.486079	1.31204	0.00100604	0.00221726	0.000564254	9143	tags=46%, list=24%, signal=35%	PDGFRA/DKK3/SNAI2/EGR1/TFCP2L1/BMP6/NFE2L1/OSBPL5/LIMA1/WNT4/MED1/ACLY/RXRA/SCAP/NR5A1/CACNA1H/SCARB1/CYP27A1/SMPD1/HDLBP/FGFR1/STAR/AGT/ACACA/FASN/APP/SORL1/ATP1A1/LIPA/ACACB/CES1/SF1/CYP26B1/VDR/CH25H/LGMN/NPC1/PPARD/CEBPA/DGKQ/OSBP/LSS/ERLIN1/OSBPL7/MBTPS1/KIT/STARD3/NFYA/ABCA1/FAXDC2/LDLRAP1/TRERF1/CYP7B1/FGF19/CAT/GPAM/SREBF2/LDLR/APOBR/SPP1/OSBPL2/IL1B/VLDLR/GNB3/MIR27A/CYP1B1/NR1D1/TSPOAP1…
GO:0010506	regulation of autophagy	326	0.535983	1.44674	0.00100604	0.00221726	0.000564254	8222	tags=57%, list=22%, signal=45%	DCN/DAPK1/HSPB8/MTOR/SMCR8/SOGA1/TBC1D14/TP53INP2/FOXK1/ULK1/HMOX1/MET/GATA4/PINK1/WDR6/KDM4A/PIP4K2B/FYCO1/EP300/SH3BP4/LZTS1/EXOC7/BOK/ABL1/BECN1/PLK2/MFN2/SESN2/SPTLC1/CLEC16A/EIF4G1/IL10RA/ATP6V0A1/EEF1A2/HTT/QSOX1/CAMKK2/TPCN1/AMBRA1/GPSM1/PSAP/SESN3/BMF/SMURF1/EIF4G2/DRAM1/TIGAR/VPS13D/RUBCN/HERC1/BCL2/RAB3GAP1/TAB2/GSK3B/FLCN/BCL2L11/TRIM22/HK2/LARP1/KDR/ACER2/TRIM8/HDAC6/ATG13/RPTOR/UBQLN…
GO:0032147	activation of protein kinase activity	331	0.565021	1.52512	0.00100604	0.00221726	0.000564254	8077	tags=56%, list=22%, signal=45%	ADRA2A/WNK1/BMP4/TGFBR2/MTOR/THBS1/TGFB3/MADD/MINK1/ADCY6/WNT11/PINK1/ADCY3/ADCY7/TLR4/EGFR/RAPGEF1/INAVA/SRC/SHC2/CSPG4/FPR1/C5AR1/DRD4/ABL1/MAP4K4/DAB2IP/AGT/ADCY9/STK10/F2R/MAP3K3/TRAF7/GPRC5A/TGFA/PDGFB/PTPN1/NCKAP1L/KIDINS220/WNT7B/CARD10/MAPKAPK2/S1PR2/MAP3K5/TAB2/CRKL/ADAM9/PROK1/TAOK1/MAP3K10/MAP3K4/WNT5A/DUSP7/PDPK1/PTPN11/MAPK8IP3/ADNP/ATG13/RPTOR/STK24/NEK4/OXSR1/SPAG9/PAK4/DGKQ/NRK/MA…
GO:0043547	positive regulation of GTPase activity	401	0.673406	1.82614	0.00100604	0.00221726	0.000564254	7763	tags=64%, list=21%, signal=51%	SFRP1/ALDH1A1/ABR/PREX1/IQSEC1/ICAM1/SIPA1L2/TBC1D2B/RASA3/TBC1D14/MYO9B/RALGAPA2/LLGL1/ARHGAP35/DOCK1/ITGB1/ASAP2/ARHGAP31/SIPA1L3/WNT11/SYDE1/FZD10/ASAP3/RIN2/PLEKHG6/DOCK11/ARHGEF10L/ARHGAP23/WNT4/S1PR1/TBC1D16/RGS4/RALGAPB/NEDD9/RAPGEF1/NRP1/MAP4K4/DAB2IP/RAP1GAP2/CCL21/ARAP1/ARHGEF6/ARHGEF11/RASA1/TBC1D13/TBC1D20/AGAP1/AGRN/F2R/AKT2/SYNGAP1/SMAP2/EPHA2/ARHGAP18/ARHGAP30/RGS16/MAPRE2/SGSM2/AD…
GO:0046942	carboxylic acid transport	331	0.512971	1.38463	0.00100604	0.00221726	0.000564254	9242	tags=47%, list=25%, signal=36%	PDPN/SLCO2B1/FOLR2/SLC7A5/THBS1/NFE2L1/SLC36A1/SLC16A2/SLCO2A1/RXRA/SLC7A2/RGS4/PLA2G2A/DRD4/SLC23A2/ABCC1/AGT/ACACA/SLC6A6/AKT2/NCOA2/PSAP/SLC7A4/SLC7A1/EMB/CTNS/SLC27A1/ACSL1/PPFIA1/SLC6A12/SLC43A1/PLIN2/UNC13B/SLC7A7/RAB3GAP1/LRRC8A/SLC43A2/PER2/NCOA1/SV2A/ACACB/SLC46A1/SLC16A13/NCOR1/SLC38A7/PRKAB2/ATP1A2/PPARD/SLC38A5/RGS2/SLC35A5/PPARA/SLC38A10/SLC15A4/SLC16A3/SLC17A5/SLC25A13/SLC26A1/SLC27…
GO:0071214	cellular response to abiotic stimulus	331	0.534719	1.44333	0.00100604	0.00221726	0.000564254	6181	tags=40%, list=17%, signal=34%	COL1A1/MFAP4/SFRP1/PIEZO1/TGFB1/SNAI2/SFRP2/EGR1/ENG/TRPV4/CREBBP/RAB11FIP5/GJA1/BMP6/WNT11/CNN2/RBL2/CDKN1A/TLR4/EGFR/EP300/TP53BP1/CRY2/EFHD1/AGT/XPC/MME/AQP1/DAG1/RHOB/PIK3R1/AKT2/TNKS1BP1/SLC9A1/LTBR/BMF/ERRFI1/HDAC4/ATP1A1/ASIC1/TNFRSF1A/PTPRK/TAF1/PKD2/PTPN11/N4BP1/TNFRSF8/YAP1/PTGER4/DDB1/POLH/ATP1A2/HMGA2/OXSR1/TMEM150C/CRY1/OPN3/MAPK14/RCSD1/INO80/ELK1/TLR7/DYSF/GPR68/ZBTB1/TLR5/KDM1A/SL…
GO:0104004	cellular response to environmental stimulus	331	0.534719	1.44333	0.00100604	0.00221726	0.000564254	6181	tags=40%, list=17%, signal=34%	COL1A1/MFAP4/SFRP1/PIEZO1/TGFB1/SNAI2/SFRP2/EGR1/ENG/TRPV4/CREBBP/RAB11FIP5/GJA1/BMP6/WNT11/CNN2/RBL2/CDKN1A/TLR4/EGFR/EP300/TP53BP1/CRY2/EFHD1/AGT/XPC/MME/AQP1/DAG1/RHOB/PIK3R1/AKT2/TNKS1BP1/SLC9A1/LTBR/BMF/ERRFI1/HDAC4/ATP1A1/ASIC1/TNFRSF1A/PTPRK/TAF1/PKD2/PTPN11/N4BP1/TNFRSF8/YAP1/PTGER4/DDB1/POLH/ATP1A2/HMGA2/OXSR1/TMEM150C/CRY1/OPN3/MAPK14/RCSD1/INO80/ELK1/TLR7/DYSF/GPR68/ZBTB1/TLR5/KDM1A/SL…
GO:1903532	positive regulation of secretion by cell	402	0.550522	1.49289	0.00100604	0.00221726	0.000564254	8872	tags=52%, list=24%, signal=40%	LRP1/CSF1R/C1QTNF1/CXCL12/SDC1/TGFB1/POSTN/TM7SF3/TRPV4/MYO18A/TGFB3/SPTBN1/ITGB2/NLGN2/GJA1/BMP6/PINK1/AKAP12/ANO1/MYH10/TLR4/EGFR/CACNA1H/SRC/CD14/IL4R/FOXL2/ABL1/ITGAM/FGFR1/RAB15/FRMD4A/AGT/SYT7/GATA2/INHBB/APBB1/F2R/PTPN23/INHBA/FERMT1/WLS/UNC13B/RAB3GAP1/CADPS2/ADAM8/ADAM9/DOC2B/EDN3/TLR2/CLASP1/TLR1/WNT5A/NADK/PTPN11/CADM1/AP1G1/SCAMP5/PTGER4/CACNA1G/IL17RA/PPARD/C1QTNF3/RAB8B/ATP13A2/MAPK…
GO:0006470	protein dephosphorylation	321	0.513204	1.3827	0.00100705	0.00221726	0.000564254	8121	tags=50%, list=22%, signal=39%	PDGFRB/NUAK1/TGFB1/MGAT5/MTOR/PTPRU/DUSP16/PLPP3/CTDSP2/LMTK2/SSH1/PINK1/DUSP1/TNS2/PTPRJ/RCAN2/CRY2/SMPD1/PTPRF/PALD1/SBF1/RPRD1B/HTT/PLPP1/PTPN23/PTPN21/CDH5/CTTNBP2NL/PPM1H/PPP1R16B/DLC1/PTPN1/PTPRT/PPP6R1/NCKAP1L/MTMR4/BTRC/PTPRM/BCL2/FBXW11/GSK3B/PTPRK/SYMPK/PPP1R3B/SPPL3/PTPRS/DUSP7/PTPN11/PPP1R3C/ELFN1/CABIN1/PPP1R37/SWAP70/PTPN13/CTDSPL/PTPN3/PPP4R1/ANKLE2/PTPRG/PPP1R26/IGFBP3/PTPRC/PPM1F…
GO:0016050	vesicle organization	324	0.533535	1.4393	0.00100705	0.00221726	0.000564254	9800	tags=63%, list=26%, signal=47%	SEC24C/SDC1/NKD2/SEC16A/MYO18A/ANKFY1/SNX19/GBF1/TRAPPC10/SRPX/SHROOM2/TGFBRAP1/SEPTIN8/DLG4/FAM160A2/SNX33/SYT7/COL7A1/MCFD2/STX2/TBC1D20/VPS39/F2R/AKT2/CTSZ/PAFAH1B1/TMEM127/PHETA1/ARFGEF2/TGFA/C2CD5/ACRBP/GRIK5/AP3D1/VPS18/PPP6R1/UNC13B/KIF13A/BCL2/CPLANE2/TBC1D4/DOC2B/HOOK2/ZEB2/TMCC1/VPS41/AP1G1/GOLGA2/SPG11/SEC24D/RAB8B/ZNF385A/RNF26/SPHK1/PICALM/CD34/CORO1C/DYSF/PI4K2A/ANKRD27/VPS4B/ABCA1/…
GO:0018209	peptidyl-serine modification	321	0.603799	1.62679	0.00100705	0.00221726	0.000564254	8320	tags=58%, list=22%, signal=45%	WNK1/BGN/DCN/TGFB1/SFRP2/TGFBR2/RASSF2/MTOR/ULK1/SPOCK2/CREBL2/HIPK1/LMTK2/PINK1/GALNT2/EGFR/NEK6/LATS2/SRC/PLK2/MAST3/PKD1/HIPK2/NSD1/EIF4G1/SBK1/APP/AKT2/TNKS1BP1/GALNT1/CSNK1A1/ILK/STK38/PDGFB/POGLUT3/ATP2B4/MGAT5B/MAPKAPK2/BCL2/AKT3/CSNK1G1/STK32B/GSK3B/CD44/TAF1/MAP3K10/WNT5A/PDPK1/MAPK7/HDAC6/PRKDC/LATS1/NDNF/LIF/RPTOR/HMGA2/SMAD7/CSNK1G2/DGKQ/MAPK14/PRKD1/NCK2/NLK/MAPK1/PPM1F/PLCL2/MAST2/R…
GO:0032496	response to lipopolysaccharide	325	0.515755	1.39147	0.00100705	0.00221726	0.000564254	7331	tags=43%, list=20%, signal=35%	SPARC/NOTCH1/DCN/SERPINE1/TGFB1/ABR/ICAM1/SPON2/AXL/SIRPA/LOXL1/TNFRSF1B/VCAM1/THBD/GJA1/PTGER2/CX3CR1/BMP6/GJB2/AKAP12/SASH1/MRC1/PRPF8/TLR4/HCK/SCARB1/MAOB/SRC/CD14/UPF1/C5AR1/ABL1/DAB2IP/STAR/CSF2RB/IL10RA/ADAM17/IRF8/F2R/FOS/PLSCR4/MAPKAPK2/FMO1/HDAC5/CX3CL1/TAB2/FOXP1/ADAM9/SBNO2/TLR2/CLDN1/WNT5A/TNFAIP3/PTGER4/ZFP36/BCR/PTGES/PPARD/VIM/ATP2A2/MAPK14/LITAF/MAPK1/CXCL5/PELI1/ABCA1/TIRAP/CHUK/…
GO:0051251	positive regulation of lymphocyte activation	321	0.558132	1.50375	0.00100705	0.00221726	0.000564254	7127	tags=46%, list=19%, signal=37%	IGF2/MMP14/TGFB1/RUNX1/TGFBR2/GLI3/AXL/CARD11/SIRPA/IGHV3-15/VCAM1/IGHV1-18/CD276/IGHV4-34/CDKN1A/IGHV4-31/IGHV3-33/TLR4/CD209/TP53BP1/ZMIZ1/IGHV3-74/NFATC2/EGR3/SRC/IL4R/EFNB3/IGHV3-23/GLI2/IGHV1-24/IGHV4-59/CCL21/CD4/IGHV4-28/DPP4/IGHV3-30/IGHV3-21/FYN/RUNX3/PIK3R1/IL6ST/AP3D1/IGHV3-73/NCKAP1L/IGHV5-51/IGHV2-70/BCL2/IGHV3-11/ZNF335/IGHV1-3/ADAM8/SASH3/IGHV3-53/PDPK1/PTPN11/IGHG2/AP1G1/JAK3/DOCK…
GO:0060562	epithelial tube morphogenesis	321	0.662304	1.78442	0.00100705	0.00221726	0.000564254	6808	tags=62%, list=18%, signal=51%	MMP14/DCHS1/PODXL/SFRP1/CSF1R/PLXND1/FZD1/NOTCH1/DLG5/MEGF8/KIF26B/TGFB1/SFRP2/LAMA5/BMP4/TGFBR2/GLI3/SKI/LUZP1/ENG/PTK7/VANGL2/SMO/LRP6/WNT6/ADAMTS12/FZD2/GJA1/NTN1/ARHGAP35/MET/GATA4/ADAMTS16/WNT11/CTHRC1/TULP3/COL4A1/TCF21/WNT4/MED1/ARID1A/TBX3/SRC/DLL1/KRAS/CTNNB1/EDNRA/NRP1/SUFU/PLXNB2/GLI2/SMAD3/LRP5/SALL1/ABL1/KDM5B/MICAL2/AGT/PKD1/SALL4/MAGED1/HOXA5/DAG1/RHOB/SLIT2/MTSS1/LEF1/AR/MTHFR/CTS…
GO:1903829	positive regulation of cellular protein localization	322	0.540471	1.45642	0.00100705	0.00221726	0.000564254	7116	tags=50%, list=19%, signal=41%	LRP1/NKD2/TGFB1/GLIS2/GLI3/MGAT3/SEC16A/EPB41L2/SMO/SPTBN1/ITGB2/MAP1A/ITGB1/SSH1/PINK1/CEMIP/EPHB2/EGFR/AP2B1/LRP4/SRC/EPB41/MYO1C/SMAD3/ITGAM/SESN2/HUWE1/SORBS1/SNX33/RNF31/FYN/PIK3R1/NGFR/AKT2/FLNA/EPHA2/CDH1/TP53BP2/C2CD5/RIPOR1/SORL1/EDEM1/PCNT/CARD10/AGR2/RHOU/BCL2/GSK3B/SYT11/ERBB2/CROCC/CEP250/PDPK1/CLIP3/TRIM8/NUMA1/ATG13/LIF/RAB29/CNPY4/MICALL2/MAPK14/MAVS/MAPK1/CACNB3/PRKCH/BICD1/TM9SF…
GO:0071375	cellular response to peptide hormone stimulus	320	0.579795	1.56153	0.00100807	0.00221726	0.000564254	9070	tags=59%, list=24%, signal=45%	IGF2/FBN1/IRS1/TGFB1/RAB31/VWA2/IGF1R/SOGA1/NR4A1/GJB2/PXN/ADCY6/ADCY3/ADCY7/PID1/SRC/SIK2/ARID1B/ENPP1/MYO1C/PDK4/LPIN2/ZNF106/STAR/SORBS1/AGT/ADCY9/STAT5B/ATP6V0A1/APPL2/INHBB/FYN/PIK3R1/FOXO6/AKT2/LPIN3/SLC9A1/STAT5A/SESN3/C2CD5/SORL1/ERRFI1/PTPN1/EIF4EBP2/BCAR1/MGARP/HDAC5/GSK3B/TBC1D4/PDPK1/PTPN11/JAK3/PRKDC/SMARCC1/STAT3/MAP1B/FOXO4/RAB8B/NCOA5/MYO5A/SHC1/WDTC1/GRB10/PTPRA/INSR/LPL/FOXO1/LY…
GO:0006898	receptor-mediated endocytosis	311	0.581386	1.56553	0.00100908	0.00221726	0.000564254	7059	tags=48%, list=19%, signal=39%	SFRP4/HSPG2/LRP1/SPARC/SERPINE1/M6PR/DAB2/IGF2R/TGFBR2/CD163/RAB31/FOLR2/COLEC12/STAB1/LRP6/ITGB2/ACKR3/ITGB1/IGHV4-34/MRC1/CACNG4/IGHV3-33/AP2B1/SCARB1/CD14/DLL1/MICALL1/DRD4/IGHV3-23/DLG4/IGLV3-21/ITGAM/IGHV4-59/HYOU1/CCL21/IGLV2-11/IGHV3-30/ANKRD13A/SORL1/IGKV3-20/LDLRAD3/PIP5K1C/COLEC11/TBC1D5/IGHV2-70/HIP1R/IGHV3-11/SYT11/GPR107/ANKRD13B/AP2A2/IGHV3-53/AP2A1/ITGA4/MARCO/IGLV2-14/CBL/ARHGAP27…
GO:0031098	stress-activated protein kinase signaling cascade	312	0.616487	1.66036	0.00100908	0.00221726	0.000564254	7134	tags=56%, list=19%, signal=46%	SFRP1/CCN2/FZD7/TNFRSF19/SFRP2/RASSF2/SH3RF3/IGF1R/ROR2/SIRPA/TRPV4/VANGL2/DACT1/MINK1/FZD10/PINK1/DUSP1/SASH1/RELL1/TLR4/EGFR/RAPGEF1/INAVA/CCDC88C/MAP4K4/DAB2IP/AGT/CCL21/HIPK2/NBR1/ARHGEF6/STK10/APP/PAFAH1B1/MAP3K3/LTBR/PER1/PTPN1/BTRC/WNT7B/MAPKAPK2/MAP3K5/FBXW11/TAB2/CRKL/TAOK1/MAP3K10/MAP3K4/ZEB2/WNT5A/MAPK8IP3/EDA2R/SEMA3A/PTGER4/ZFP36/NCOR1/STK24/NEK4/OXSR1/SEMA4C/SPAG9/PAK4/NRK/MAPK14/SP…
GO:0043010	camera-type eye development	319	0.654883	1.76353	0.00100908	0.00221726	0.000564254	5941	tags=45%, list=16%, signal=39%	PDGFRB/FBN1/PDGFRA/COL8A1/SERPINF1/TGFB1/BMP4/TGFBR2/COL8A2/EFEMP1/GLI3/SKI/TUB/SDK1/NECTIN1/LRP6/WNT6/GJA1/ARHGAP35/HIPK1/ALDH1A2/KLF4/MAF/MYH10/TULP3/COL4A1/SHROOM2/EPHB2/EGFR/MED1/ARID1A/RXRA/CDON/DLL1/CTNNB1/FOXL2/NRP1/LAMB2/SMAD3/LRP5/OSR2/MFN2/KDM5B/HIPK2/FOXF2/SMARCA4/SLC25A25/TBC1D20/SDK2/TSKU/PROM1/EPHA2/ZEB1/FAT1/INHBA/ATP2B4/CTNS/LAMA1/LHX1/WNT9A/WNT7B/PTPRM/ACVRL1/FOXC1/RAB3GAP1/WNT5B…
GO:0046879	hormone secretion	308	0.524158	1.41033	0.00100908	0.00221726	0.000564254	9070	tags=54%, list=24%, signal=41%	LRP1/ADRA2A/SFRP1/C1QTNF1/IRS1/ITPR3/TM7SF3/TRPV4/RAB11FIP5/NLGN2/GJA1/BMP6/LTBP4/RAB11FIP1/SNX19/ANO1/EGFR/TBX3/ITPR2/FOXL2/LRP5/MAP4K4/FGFR1/KDM5B/SIDT2/AGT/SYT7/RAB11FIP3/SLC8B1/DPP4/INHBB/ARL2BP/INHBA/FOXD1/PER2/SCG5/DOC2B/EDN3/NIBAN2/NADK/PTPN11/BMP8A/LIF/ITPR1/PPARD/CRY1/C1QTNF3/RAB8B/MYO5A/ITSN1/PFKFB2/ARNTL/PFKL/CACNA1C/RAF1/SPP1/LYN/SLC2A1/AACS/RASL10B/ADCY8/SYTL4/IL1B/KLF7/ARRB1/SOX4/NR…
GO:0050863	regulation of T cell activation	312	0.535439	1.44208	0.00100908	0.00221726	0.000564254	7209	tags=43%, list=19%, signal=35%	IGF2/DLG5/TGFB1/RUNX1/BMP4/TGFBR2/GLI3/CARD11/SIRPA/TNFRSF1B/VSIG4/VCAM1/CD276/GPNMB/CD209/ZMIZ1/NFATC2/EGR3/SRC/IL4R/CTNNB1/EFNB3/GLI2/ABL1/CCL21/CD4/LRRC32/DPP4/FYN/RUNX3/PIK3R1/IL6ST/TNFRSF21/AP3D1/ZEB1/NCKAP1L/ADAM8/SASH3/ERBB2/PDPK1/PTPN11/CYP26B1/JAK3/LOXL3/DOCK8/DTX1/IL7R/SOX13/TNFSF8/SMAD7/PRDM1/SOCS5/FGL2/NCK2/PTPRC/ITPKB/PELI1/ZBTB1/DUSP3/IL10/RARA/NRARP/DROSHA/SH3RF1/LYN/PRKCZ/PRNP/IL1…
GO:0051235	maintenance of location	311	0.521536	1.40437	0.00100908	0.00221726	0.000564254	7127	tags=48%, list=19%, signal=39%	FBN1/TGFB1/PLCG1/MDFI/ITPR3/RASA3/APLNR/ANXA6/LTBP1/PINK1/CEMIP/SUN2/NRIP1/NR5A1/ITPR2/SELENON/SCARB1/ENPP1/SUFU/ABL1/PKD1/CCL21/CD4/SLC8B1/HTT/F2R/FLNA/PAFAH1B1/TPCN1/GAA/SORL1/GRIK5/AP3D1/OS9/ARL2BP/CHERP/NRROS/VPS13D/FITM2/PLIN2/SUN1/CX3CL1/ARHGAP21/JPH2/PKD2/KDELR2/ACACB/HK2/PDPK1/LATS1/JPH4/ITPR1/ATP1A2/ATP7B/FTO/PPARD/CRY1/PPARA/PLCE1/MYO5A/PLN/PTPRC/DYSF/ABCA1/CACNA1C/IL10/KDELR3/LPL/ITGAV…
GO:0051961	negative regulation of nervous system development	313	0.633062	1.70467	0.00100908	0.00221726	0.000564254	7283	tags=53%, list=19%, signal=43%	LRP1/COL3A1/NOTCH1/TGFB1/GLI3/SKI/DPYSL3/NR2F1/TRPV4/NOTCH3/SPOCK1/ITM2C/NTN1/DAAM2/SEMA7A/ADCY6/TULP3/EPHB2/MED1/LRP4/DLL1/CTNNB1/EFNB3/NRP1/SUFU/SEMA3C/KCTD11/PMP22/PLK2/MAP4K4/BMERB1/RAP1GAP2/CRMP1/APPL2/NGFR/SLIT2/APP/GPR161/TMEM98/PRAG1/CTSZ/PAFAH1B1/SYNGAP1/HMG20A/TNFRSF21/SORL1/SEMA6C/RTN4RL1/SEMA4G/CX3CL1/SEMA3D/GSK3B/CBFA2T2/ID3/RTN4RL2/PTPRS/SRGAP2/TLR2/WNT5A/SEMA3A/DENND5A/CARM1/JAG1/R…
GO:0070371	ERK1 and ERK2 cascade	308	0.585716	1.57597	0.00100908	0.00221726	0.000564254	6275	tags=45%, list=17%, signal=38%	LRP1/FN1/EMILIN1/TIMP3/PDGFRB/PDGFRA/CSF1R/CCN2/NOTCH1/FBLN1/TGFB1/BMP4/CCN1/ICAM1/WNK2/SIRPA/TRPV4/FGFR3/CAMK2N1/NOTCH2/ACKR3/SEMA7A/GATA4/AKAP12/DUSP1/KLF4/PDGFA/GPNMB/TLR4/EPHB2/EGFR/MED1/PDGFD/RAPGEF1/SRC/PLA2G2A/ZFP36L2/NRP1/C5AR1/ABL1/ALKAL2/DAB2IP/AGT/CCL21/CD4/APP/F2R/EPHA2/TRAF7/PDGFB/ERRFI1/PTPN1/SPRED1/NPNT/NDRG2/CX3CL1/CD44/ERBB2/CRKL/FLCN/MARCO/PTPN11/KDR/PTGER4/LIF/TNFAIP8L3/EIF3A/S…
GO:1901214	regulation of neuron death	313	0.57645	1.55223	0.00100908	0.00221726	0.000564254	7075	tags=45%, list=19%, signal=37%	LRP1/VSTM2L/FZD1/SERPINF1/UNC5B/MTOR/EGR1/AXL/TNFRSF1B/TGFB3/ITGB2/CNTFR/HMOX1/CX3CR1/SSH1/PINK1/WFS1/FOXQ1/GPNMB/TLR4/AP2B1/KRAS/CTNNB1/NRP1/C5AR1/BOK/ABL1/ITGAM/HYOU1/STAR/HIPK2/EIF4G1/RASA1/FYN/CRLF1/TYRO3/F2R/CTSZ/SYNGAP1/AMBRA1/TP53BP2/ILK/FOS/SORL1/GRIK5/HDAC4/TIGAR/LANCL1/BACE1/MAP3K5/BCL2/CX3CL1/GSK3B/SARM1/ADAM8/BCL2L11/DNAJC5/WNT5A/PDPK1/ADNP/MIR200A/CBL/NDNF/LGMN/RAB29/KDM2B/STAT3/PPAR…
GO:0006650	glycerophospholipid metabolic process	318	0.5489	1.47778	0.0010101	0.00221726	0.000564254	7673	tags=55%, list=21%, signal=44%	LPCAT3/PDGFRB/CSF1R/PIGS/OSBPL5/PIK3CD/PDGFA/PIP4K2B/PI4KA/SCARB1/PLA2G2A/SBF1/LPIN2/TTC7A/PLBD1/SOCS7/PLEK/PIK3R1/SLC44A3/AGPAT3/LPIN3/PAFAH1B1/SERINC5/SYNJ2/PITPNM1/PDGFB/INPPL1/PIP5K1C/SERINC3/OCRL/PLD2/SLC27A1/MTMR4/MBOAT1/AJUBA/IP6K1/SMPD4/PLA2G15/LPGAT1/PIGO/PLA1A/PCYT1A/PITPNM2/PIK3C2B/INPP5D/PIGQ/GPAT4/PNPLA6/PIK3R5/ENPP2/DGKQ/PTPN13/PGAP3/SOCS5/DGKZ/ETNK1/ETNK2/PI4K2A/SERINC1/AGPAT4/INPP…
GO:0007204	positive regulation of cytosolic calcium ion concentration	316	0.548139	1.47577	0.0010101	0.00221726	0.000564254	8421	tags=48%, list=23%, signal=38%	LRP1/PDGFRA/C1QTNF1/TGFB1/PLCG1/SYNPO/ITPR3/RASA3/TRPV4/LRP6/TGM2/GJA1/ACKR3/APLNR/PTGER2/CX3CR1/FPR3/C3AR1/CEMIP/S1PR1/ITPR2/SELENON/CMKLR1/FPR1/EDNRA/C5AR1/DLG4/ABL1/AGT/PKD1/CCL21/CD4/GATA2/SLC8B1/HTT/FYN/F2R/TPCN1/PTH1R/CHERP/ATP2B4/BCL2/CX3CL1/JPH2/PKD2/SPPL3/ADCYAP1R1/PDPK1/RIC3/PTGER4/OPRL1/JPH4/ITPR1/ATP1A2/SWAP70/PLCE1/MYO5A/PLN/LPAR1/PTPRC/CACNB3/CCR1/CACNA1C/GNA15/ITGAV/LYN/PLCB1/CD36/…
GO:0009914	hormone transport	317	0.526267	1.41693	0.0010101	0.00221726	0.000564254	8833	tags=52%, list=24%, signal=40%	LRP1/ADRA2A/SFRP1/C1QTNF1/IRS1/ITPR3/TM7SF3/TRPV4/RAB11FIP5/NLGN2/GJA1/BMP6/LTBP4/RAB11FIP1/SNX19/ANO1/SLC16A2/EGFR/TBX3/ITPR2/FOXL2/LRP5/MAP4K4/FGFR1/KDM5B/SIDT2/AGT/SYT7/RAB11FIP3/SLC8B1/DPP4/INHBB/ARL2BP/INHBA/FOXD1/PER2/SCG5/DOC2B/EDN3/NIBAN2/NADK/PTPN11/BMP8A/LIF/ITPR1/PPARD/CRY1/C1QTNF3/RAB8B/MYO5A/ITSN1/PFKFB2/ARNTL/PFKL/CACNA1C/RAF1/SPP1/LYN/SLC2A1/AACS/RASL10B/ADCY8/SYTL4/IL1B/KLF7/ARRB1…
GO:0010769	regulation of cell morphogenesis involved in differentiation	301	0.638861	1.71693	0.0010101	0.00221726	0.000564254	7985	tags=63%, list=21%, signal=50%	LRP1/FN1/PDPN/PLXND1/CXCL12/FBLN1/MEGF8/PREX1/TUBB2B/POSTN/PLXNA1/NTN1/ARHGAP35/DOCK1/SEMA7A/ZSWIM8/SDC2/MACF1/PLXNA2/SHANK3/EPHB2/LRP4/NEDD9/LZTS1/RREB1/EFNB3/NRP1/DPYSL2/PLXNB2/SEMA3C/ABL1/PLXNA4/PLXNC1/FBXW8/KIF13B/NGFR/SLIT2/FLNA/PAFAH1B1/SYNGAP1/NRCAM/ILK/ROBO1/SEMA6C/CUL7/SEMA4G/SEMA3D/GSK3B/LIMK1/SARM1/CRKL/MAP6/PTPRS/ZEB2/WNT5A/SIPA1L1/ADNP/SEMA3A/OBSL1/PLXNB1/SEMA5B/TRPV2/MAP1B/SEMA6B/US…
GO:0046677	response to antibiotic	315	0.496191	1.33573	0.0010101	0.00221726	0.000564254	6390	tags=40%, list=17%, signal=34%	COL1A1/PDGFRB/CCND1/SPARC/SDC1/EPS8/KLF2/ICAM1/EGR1/AXL/SIRPA/CYBB/VCAM1/HMOX1/MET/GJB2/ADCY6/KDM6B/PINK1/TXNIP/DUSP1/ADCY3/KLF4/ADCY7/PDGFD/AOC3/RGS4/ITPR2/MAOB/SRC/CD14/DRD4/ABL1/BECN1/JAK1/KDM5B/SETD7/STAR/AQP1/FYN/RHOB/PSAP/SLC9A1/ETS1/PDGFB/DNMT3A/TNC/MAP3K5/BCL2/ID3/ADAM9/ADCYAP1R1/CLDN1/LARP1/MAPK7/CBL/HDAC6/TNFAIP3/STK24/CDKN1B/STAT3/RGS2/SPHK1/EHMT1/KDM1A/CHUK/SETX/IL10/CAT/RARA/EEF2/JUN…
GO:0070588	calcium ion transmembrane transport	315	0.520385	1.40086	0.0010101	0.00221726	0.000564254	7017	tags=40%, list=19%, signal=33%	ADRA2A/TGFB1/PLCG1/ITPR3/RASA3/TRPV4/APLNR/ANXA6/AHNAK/STIM1/CACNG4/CEMIP/CACNA1H/ITPR2/SELENON/DRD4/ANO6/ABL1/PKD1/CCL21/SLC8B1/SLC25A25/HTT/FYN/F2R/EHD3/TPCN1/SLC9A1/ATP2A3/CHERP/TMEM37/ATP2B4/ORAI2/ASIC1/SLC24A3/CX3CL1/JPH2/PKD2/GJC2/BHLHA15/PDPK1/OPRL1/JPH4/SEC61A1/ITPR1/CACNA1G/GEM/ATP1A2/TRPV2/TRPC4AP/ATP2A2/PLCE1/MYO5A/PLN/PTPRC/CACNB3/DYSF/PANX1/CACNA1C/NOS1AP/ITGAV/LYN/PLCB1/IBTK/PRNP/TS…
GO:1990778	protein localization to cell periphery	317	0.601784	1.62026	0.0010101	0.00221726	0.000564254	7275	tags=53%, list=19%, signal=43%	LRP1/MMP14/DCHS1/EHD2/LRRC15/NKD2/TGFB1/DAB2/LAMA5/RAB31/SEC16A/TUB/EPB41L2/LRP6/SPTBN1/PKP2/ITGB1/PKDCC/KIF1B/MACF1/GPC6/CACNG4/EPHB2/EGFR/PID1/EPB41/DLG4/TTC7A/RAB15/SORBS1/TSPAN5/DAG1/PIK3R1/EHD3/AKT2/AR/CLSTN1/FLNA/EPHA2/CDH1/C2CD5/GPC4/AFDN/SMURF1/PTCH1/PPFIA1/AGR2/TNFRSF1A/KIF13A/PDPK1/CLIP3/NUMA1/PACS1/PACS2/GRIP1/RAB29/EPB41L3/CNPY4/RAB8B/ARHGAP44/MYO5A/CLTC/NUMB/PICALM/CACNB3/RAB3D/C16or…
GO:2000146	negative regulation of cell motility	317	0.648799	1.74684	0.0010101	0.00221726	0.000564254	6297	tags=48%, list=17%, signal=40%	LRP1/COL3A1/EMILIN1/PODN/SFRP1/IGFBP5/CXCL12/NOTCH1/DCN/DLG5/FBLN1/ABHD2/SERPINE1/SERPINF1/TGFB1/ABR/SFRP2/DPYSL3/PTPRU/ENG/THBS1/HMOX1/VASH1/NR2F2/CX3CR1/MIR483/NISCH/WNT11/DUSP1/KLF4/PTPRJ/WNT4/CYGB/SULF1/BMERB1/CHRD/DAB2IP/CCL21/APOD/DAG1/RHOB/STRAP/SLIT2/PTPN23/CDH1/ILK/ROBO1/AFDN/DLC1/PTPRT/SPRED1/MCC/MIR149/CARD10/PTPRM/ACVRL1/BCL2/CLIC4/CITED2/HDAC5/CX3CL1/ADAMTS9/LRCH1/PTPRK/VCL/IL27RA/FL…
GO:0007568	aging	310	0.519069	1.39681	0.00101112	0.00221726	0.000564254	5704	tags=37%, list=15%, signal=32%	LRP1/PDGFRB/TIMP2/CCN2/IGFBP5/NUAK1/DCN/SERPINE1/SERPINF1/TGFB1/COMP/TGFBR2/ICAM1/MTOR/CDK6/ENG/MIR590/TNFRSF1B/TGFB3/VCAM1/ITGB2/TFCP2L1/VASH1/LOXL2/GJB2/COL4A2/CDKN1A/NEK6/ZMIZ1/TBX3/SCAP/NR5A1/PRDM2/KRAS/ABL1/BECN1/PLK2/DNMBP/AGT/MME/APOD/DAG1/APP/MAP3K3/ILK/FOS/PTH1R/KAT6A/APAF1/DNMT3A/POLG/BCL2/AKT3/CX3CL1/ERCC2/CLDN1/MNT/PRKDC/CARM1/INPP5D/STAT3/NEK4/HMGA2/PRELP/FOXO4/MAPK14/LITAF/MAPK1/PIC…
GO:0030336	negative regulation of cell migration	302	0.653694	1.7566	0.00101112	0.00221726	0.000564254	6297	tags=49%, list=17%, signal=41%	LRP1/COL3A1/EMILIN1/PODN/SFRP1/IGFBP5/CXCL12/NOTCH1/DCN/DLG5/ABHD2/SERPINE1/SERPINF1/TGFB1/ABR/SFRP2/DPYSL3/PTPRU/ENG/THBS1/HMOX1/VASH1/NR2F2/CX3CR1/MIR483/NISCH/WNT11/DUSP1/KLF4/PTPRJ/WNT4/CYGB/SULF1/BMERB1/CHRD/DAB2IP/CCL21/APOD/DAG1/RHOB/STRAP/SLIT2/PTPN23/CDH1/ILK/ROBO1/AFDN/DLC1/PTPRT/SPRED1/MCC/MIR149/CARD10/PTPRM/ACVRL1/BCL2/CLIC4/CITED2/HDAC5/CX3CL1/ADAMTS9/LRCH1/PTPRK/VCL/IL27RA/FLCN/SRG…
GO:0009895	negative regulation of catabolic process	303	0.510761	1.37246	0.00101215	0.00221726	0.000564254	8222	tags=52%, list=22%, signal=41%	TIMP3/ADRA2A/TIMP2/MTOR/MGAT3/SMCR8/TBC1D14/FOXK1/MAP1A/HMOX1/MET/GATA4/PINK1/WDR6/KDM4A/EGFR/NBAS/AXIN2/LZTS1/SUFU/SMAD3/BECN1/DAB2IP/CLEC16A/HIPK2/EIF4G1/CRTC3/IL10RA/FYN/QSOX1/FLNA/FURIN/SORL1/OS9/BMF/HDAC4/RGP1/EIF4G2/ATP2B4/TIGAR/MAPKAPK2/RUBCN/HERC1/BCL2/TAB2/TAF1/ACACB/LARP1/N4BP1/ZFP36/UBQLN4/SMARCC1/TENT5C/GOLGA2/STAT3/NPC1/PTPN3/PPARA/ATP13A2/MAPK14/FEZ1/MYCBP2/THRAP3/DYSF/USP30/USP19/T…
GO:0018105	peptidyl-serine phosphorylation	298	0.604137	1.62187	0.00101215	0.00221726	0.000564254	8068	tags=56%, list=22%, signal=45%	WNK1/TGFB1/SFRP2/TGFBR2/RASSF2/MTOR/ULK1/CREBL2/HIPK1/LMTK2/PINK1/EGFR/NEK6/LATS2/SRC/PLK2/MAST3/PKD1/HIPK2/NSD1/EIF4G1/SBK1/APP/AKT2/TNKS1BP1/CSNK1A1/ILK/STK38/PDGFB/ATP2B4/MAPKAPK2/BCL2/AKT3/CSNK1G1/STK32B/GSK3B/CD44/TAF1/MAP3K10/WNT5A/PDPK1/MAPK7/HDAC6/PRKDC/LATS1/LIF/RPTOR/HMGA2/SMAD7/CSNK1G2/DGKQ/MAPK14/PRKD1/NCK2/NLK/MAPK1/PPM1F/PLCL2/MAST2/RPS6KA4/ERN1/PRKCH/INPP5F/CHUK/NTF3/ARAF/CDK5R1/CA…
GO:0042113	B cell activation	298	0.613526	1.64707	0.00101215	0.00221726	0.000564254	6217	tags=45%, list=17%, signal=38%	MMP14/SFRP1/TGFB1/CARD11/IGHV3-15/VCAM1/IGHV1-18/NOTCH2/ITGB1/IGHV4-34/DOCK11/CDKN1A/IGHV4-31/PIK3CD/PTPRJ/IGHV3-33/TLR4/EP300/TP53BP1/IGHV3-74/NFATC2/ZFP36L2/DLL1/IGHV3-23/IGHV1-24/ABL1/IGHV4-59/SUPT6H/IGHV4-28/ADAM17/IGHV3-30/IGHV3-21/PIK3R1/LEF1/TNFRSF21/CD22/SKAP2/INHBA/HDAC4/IGHV3-73/GON4L/NCKAP1L/IGHV5-51/DCAF1/IGHV2-70/BCL2/LRRC8A/HDAC5/IGHV3-11/IGHV1-3/IL27RA/SASH3/IGHV3-53/MNDA/ITGA4/IGH…
GO:0048511	rhythmic process	295	0.603557	1.62036	0.00101215	0.00221726	0.000564254	6321	tags=45%, list=17%, signal=37%	SLIT3/NCOR2/PDGFRA/SERPINE1/SERPINF1/RAI1/MTOR/EGR1/EGR2/AXL/TGFB3/CREBBP/TEF/EGFR/EP300/NRIP1/CRY2/NR5A1/EGR3/SRC/PAM/PER3/DRD4/KDM5A/KDM5B/HUWE1/STAR/KLF10/MAGED1/MMP19/NGFR/SLIT2/TYRO3/BTBD9/NCOA2/ETS1/INHBA/PER1/GPR176/ZFHX3/BTRC/NPAS2/KMT2A/FBXW11/GSK3B/PER2/NCOA1/ID3/KDM2A/PROK1/ADNP/MAGEL2/PRKDC/NCOR1/OPRL1/DDB1/NR1D2/CRY1/KDM5C/OPN3/PPARA/NAGLU/MYCBP2/THRAP3/CIPC/NFYA/ENOX1/ARNTL/SRRD/SET…
GO:0050768	negative regulation of neurogenesis	292	0.627924	1.68535	0.00101215	0.00221726	0.000564254	7878	tags=55%, list=21%, signal=44%	LRP1/COL3A1/NOTCH1/TGFB1/GLI3/SKI/DPYSL3/NR2F1/TRPV4/NOTCH3/SPOCK1/ITM2C/NTN1/DAAM2/SEMA7A/ADCY6/EPHB2/MED1/LRP4/DLL1/CTNNB1/EFNB3/NRP1/SEMA3C/KCTD11/PMP22/PLK2/MAP4K4/BMERB1/RAP1GAP2/CRMP1/APPL2/NGFR/SLIT2/APP/TMEM98/PRAG1/CTSZ/PAFAH1B1/SYNGAP1/HMG20A/SORL1/SEMA6C/RTN4RL1/SEMA4G/CX3CL1/SEMA3D/GSK3B/CBFA2T2/ID3/RTN4RL2/PTPRS/SRGAP2/WNT5A/SEMA3A/DENND5A/CARM1/JAG1/RGMA/DTX1/RAB29/STAT3/DIXDC1/MIB1…
GO:0050890	cognition	296	0.613936	1.64856	0.00101215	0.00221726	0.000564254	5508	tags=42%, list=15%, signal=36%	SERPINF1/ITGA5/POMK/SYNPO/MTOR/ITPR3/MGAT3/EGR2/LRRN4/CIC/MAP1A/KMT2B/ITGB1/CX3CR1/ATXN1L/GATM/ADCY3/NPTX2/SHANK3/EPHB2/EGFR/EP300/KRAS/THRA/C5AR1/DLG4/PLK2/AGT/MME/DGCR2/HTT/FYN/APP/FOXO6/SHROOM4/BTBD9/PAFAH1B1/SYNGAP1/FOS/SOBP/DOP1B/EIF4EBP2/ASIC1/CTNS/ST3GAL4/ATXN1/C1QL1/TLR2/ADNP/NRXN2/OPRL1/JPH4/LGMN/ATP1A2/TANC1/ZNF385A/NLGN4X/HOXA1/BTG2/PPT1/MAPK1/KIT/PICALM/SHANK2/SLC1A4/NTF3/NF1/CRTC1/IN…
GO:0060326	cell chemotaxis	297	0.514965	1.38242	0.00101215	0.00221726	0.000564254	7170	tags=46%, list=19%, signal=37%	PDGFRB/SMOC2/PDGFRA/WNK1/CXCL12/NOTCH1/SERPINE1/PREX1/THBS1/TRPV4/JAM3/VCAM1/ITGB2/ACKR3/CX3CR1/NR4A1/MET/DUSP1/CXCL14/PIK3CD/GBF1/C3AR1/PARVA/S1PR1/LOX/PDGFD/CMKLR1/EGR3/NRP1/C5AR1/ANO6/MTUS1/FGFR1/ABCC1/CCL21/SLC8B1/ADAM17/SLIT2/LEF1/CAMK1D/HOXB9/EPHA2/ITGA9/PDGFB/PLEKHG5/PIP5K1C/THBS4/SCG2/NCKAP1L/BCAR1/CX3CL1/AKIRIN1/ADAM8/CRKL/EDN3/WNT5A/KDR/CH25H/ELMO2/LGMN/IL17RA/PADI2/OXSR1/DOCK4/SWAP70/I…
GO:0070372	regulation of ERK1 and ERK2 cascade	291	0.580834	1.55881	0.00101215	0.00221726	0.000564254	6275	tags=45%, list=17%, signal=37%	LRP1/FN1/EMILIN1/TIMP3/PDGFRB/PDGFRA/CSF1R/CCN2/NOTCH1/FBLN1/TGFB1/BMP4/CCN1/ICAM1/WNK2/SIRPA/TRPV4/FGFR3/CAMK2N1/NOTCH2/ACKR3/SEMA7A/GATA4/AKAP12/DUSP1/KLF4/PDGFA/GPNMB/TLR4/EPHB2/EGFR/PDGFD/RAPGEF1/SRC/PLA2G2A/NRP1/C5AR1/ABL1/ALKAL2/DAB2IP/CCL21/CD4/APP/F2R/EPHA2/TRAF7/PDGFB/ERRFI1/PTPN1/SPRED1/NPNT/NDRG2/CX3CL1/CD44/ERBB2/CRKL/FLCN/MARCO/PTPN11/KDR/LIF/TNFAIP8L3/EIF3A/SHC1/PTPRC/KIT/CCR1/SEMA6…
GO:0072001	renal system development	293	0.687283	1.84564	0.00101215	0.00221726	0.000564254	7253	tags=65%, list=19%, signal=52%	SULF2/PDGFRB/DCHS1/PODXL/NID1/FBN1/SFRP1/PDGFRA/SDC1/NOTCH1/DCN/DLG5/KIF26B/SERPINF1/TGFB1/LAMA5/ACTA2/BMP4/HEYL/GLIS2/GLI3/EGR1/NOTCH3/VANGL2/SMO/WNT6/ALDH1A2/BMP6/ADAMTS16/WNT11/TNS2/WFS1/PDGFA/COL4A1/TCF21/WNT4/KANK2/PDGFD/LRP4/DACT2/DLL1/CTNNB1/NRP1/LAMB2/SULF1/GLI2/SMAD3/SALL1/OSR2/BASP1/FGFR1/AGT/PKD1/MME/PECAM1/MAGED1/CRLF1/SLIT2/MTSS1/PROM1/MMP17/ILK/APAF1/AMER1/PDGFB/FOXD1/PTCH1/NPNT/LHX…
GO:0098656	anion transmembrane transport	291	0.567851	1.52397	0.00101215	0.00221726	0.000564254	8126	tags=45%, list=22%, signal=36%	PDPN/TTYH3/CLIC6/MTOR/FOLR2/SLC7A5/THBS1/SLC36A1/ANO1/CLCN7/SLC7A2/RGS4/CLCN6/SLC12A4/ANO6/SLC23A2/ABCC1/AGT/TTYH2/ACACA/SLC12A8/SLC6A6/AKT2/SLC9A8/SLC9A1/SLC7A4/SLC7A1/SLC4A3/EMB/SLC24A3/SLC6A12/SLC43A1/SLC37A2/CLIC4/SLC7A7/LRRC8A/SLC43A2/PER2/SLC4A11/ACACB/SLC12A7/SLC9A9/SLC12A9/SLC46A1/SLC38A7/PRKAB2/ATP1A2/CLCN4/SLC38A5/RGS2/CLIC5/SLC38A10/SLC15A4/SLC16A3/PCYOX1/SLC25A13/SLC26A1/SLC9A2/ABCA1/…
GO:1903522	regulation of blood circulation	289	0.544103	1.46029	0.00101215	0.00221726	0.000564254	6446	tags=42%, list=17%, signal=35%	ADRA2A/CCN2/DES/ICAM1/ITPR3/KCNQ1/GJA1/PKP2/PTGER2/GATA4/STIM1/EPAS1/CACNG4/EGFR/FXYD6/RGS4/CACNA1H/ITPR2/HSPB7/THRA/ECE1/MEF2A/KCNE4/AGT/KCNJ12/F2R/EHD3/FLNA/GAA/SLC9A1/ASPH/ATP2A3/HDAC4/ATP1A1/ATP2B4/CELF2/PER2/ARHGAP42/EDN3/SEMA3A/KCND1/NPR2/ITPR1/KCNK3/CACNA1G/ATP1A2/GJC1/DOCK4/KCNIP1/SMAD7/RGS2/ATP2A2/DOCK5/TMIGD3/PLN/BMPR2/CACNB3/CACNA1C/NOS1AP/DMPK/KCNJ5/HRH2/TGFB2/HRH1/MDM2/TMEM38A/ABCC9/…
GO:0001822	kidney development	278	0.690359	1.85234	0.00101317	0.00221726	0.000564254	7890	tags=68%, list=21%, signal=54%	SULF2/PDGFRB/DCHS1/PODXL/NID1/FBN1/SFRP1/PDGFRA/SDC1/NOTCH1/DCN/DLG5/KIF26B/SERPINF1/TGFB1/LAMA5/ACTA2/BMP4/HEYL/GLIS2/GLI3/EGR1/NOTCH3/VANGL2/SMO/WNT6/ALDH1A2/BMP6/ADAMTS16/WNT11/TNS2/WFS1/PDGFA/TCF21/WNT4/KANK2/PDGFD/LRP4/DACT2/DLL1/CTNNB1/NRP1/LAMB2/SULF1/GLI2/SMAD3/SALL1/OSR2/BASP1/FGFR1/AGT/PKD1/MME/PECAM1/MAGED1/CRLF1/SLIT2/MTSS1/PROM1/MMP17/ILK/APAF1/AMER1/PDGFB/FOXD1/PTCH1/NPNT/LHX1/WNT7B…
GO:0007162	negative regulation of cell adhesion	279	0.632843	1.69766	0.00101317	0.00221726	0.000564254	6389	tags=50%, list=17%, signal=42%	LRP1/COL1A1/MMP14/PODXL/WNK1/PLXND1/C1QTNF1/FZD7/CXCL12/NOTCH1/DLG5/FBLN1/SERPINE1/TGFBI/TGFB1/SNAI2/RUNX1/BMP4/GLI3/POSTN/THBS1/TRPV4/PLXNA1/ZNF703/SPOCK1/VSIG4/SH2B3/BMP6/DUSP1/KLF4/PLXNA2/GPNMB/SRC/DACT2/IL4R/PLXNB2/ABL1/AKNA/PLXNA4/MAP4K4/CCL21/APOD/LRRC32/PLXNC1/RASA1/RUNX3/PIK3R1/CDH1/TNFRSF21/DLC1/CORO2B/ACVRL1/TNC/CX3CL1/ERBB2/PTPN11/MAPK7/PHLDB2/ACER2/PLXNB1/JAK3/LOXL3/JAG1/DTX1/SMAD7/SW…
GO:0021700	developmental maturation	283	0.594816	1.59632	0.00101317	0.00221726	0.000564254	5786	tags=43%, list=15%, signal=36%	MMP2/DCHS1/ABHD2/FAM20C/KLF2/CDH3/MTOR/AXL/RERE/RFLNA/ANKS1A/FGFR3/TFCP2L1/GJA1/CX3CR1/ALDH1A2/CDKN1A/EPAS1/SNX19/S1PR1/RUNX2/CTNNB1/B4GALT5/ANO6/DLG4/FGFR1/DAB2IP/CCL21/XYLT1/GATA2/HOXA5/DAG1/AGRN/APP/CLSTN1/NRCAM/CDH5/AP3D1/PTH1R/RFLNB/FERMT1/ACVRL1/PTBP3/UNC13B/BCL2/CX3CL1/BHLHA15/ERCC2/C1QL1/WNT5A/AP1G1/PLXNB1/ANKRD17/ARCN1/FEM1B/NPR2/GPAT4/RECK/MAP1B/TRPC4AP/CEBPA/ARHGEF15/MYO5A/FARP2/PICALM…
GO:0030522	intracellular receptor signaling pathway	278	0.60497	1.62323	0.00101317	0.00221726	0.000564254	7523	tags=53%, list=20%, signal=43%	PTGIS/SFRP1/NCOR2/DAB2/SNAI2/RUNX1/CNOT1/PMEPA1/HEYL/NR2F1/KMT2D/NR2F2/NR4A1/ALDH1A2/TCF21/TLR4/NCOA6/MED1/EP300/KANK2/NRIP1/ARID1A/RXRA/CRY2/NR5A1/INAVA/SRC/CTNNB1/NCOA3/THRA/RBFOX2/SMARCA4/ASXL2/TRIM68/SEC14L1/PLPP1/LBH/ASXL1/AR/FAM120B/TBX1/PER1/TGFB1I1/PIM1/CITED2/TAB2/FOXP1/NCOA1/CRKL/CYP26B1/ARNT/HDAC6/TNFAIP3/YAP1/ANKRD17/CARM1/LATS1/NCOR1/VDR/KDM3A/GRIP1/RARB/PADI2/STAT3/NR1D2/PPARD/CRY1/…
GO:0051146	striated muscle cell differentiation	284	0.616642	1.65478	0.00101317	0.00221726	0.000564254	6784	tags=46%, list=18%, signal=38%	IGF2/MMP14/PDGFRB/PDGFRA/IGFBP5/FZD7/EHD2/SDC1/FLNC/NOTCH1/TGFB1/COMP/BMP4/SKI/MTOR/ADAM12/MIR590/SMO/LMOD1/TMEM119/ITGB1/GATA4/KDM6B/MYH10/AKAP13/MYH11/LOX/ARID1A/RXRA/CDON/TBX3/RGS4/NFATC2/CACNA1H/SELENON/PTGFRN/IL4R/DLL1/KRAS/MEF2A/AGT/MAML1/MYH9/SLC9A1/PGM5/TBX1/BCL9/HDAC4/FHOD3/SORBS2/CD53/BCL2/HDAC5/BHLHA15/NIBAN2/CYP26B1/MYOF/OBSL1/RARB/TANC1/SPAG9/RGS2/PPARA/MAPK14/SGCD/TNNT3/SIX1/TRIM32/…
GO:0051403	stress-activated MAPK cascade	283	0.609868	1.63671	0.00101317	0.00221726	0.000564254	7134	tags=55%, list=19%, signal=45%	SFRP1/CCN2/FZD7/TNFRSF19/SFRP2/RASSF2/SH3RF3/IGF1R/ROR2/SIRPA/TRPV4/VANGL2/DACT1/MINK1/FZD10/PINK1/DUSP1/SASH1/RELL1/TLR4/EGFR/RAPGEF1/INAVA/MAP4K4/DAB2IP/AGT/CCL21/HIPK2/NBR1/ARHGEF6/APP/PAFAH1B1/MAP3K3/LTBR/PER1/PTPN1/BTRC/WNT7B/MAPKAPK2/MAP3K5/FBXW11/TAB2/CRKL/TAOK1/MAP3K10/MAP3K4/ZEB2/WNT5A/MAPK8IP3/EDA2R/SEMA3A/PTGER4/ZFP36/NCOR1/SEMA4C/SPAG9/NRK/MAPK14/SPHK1/MAP3K6/MAP3K9/MAPK1/ITCH/ERN1/FO…
GO:0090287	regulation of cellular response to growth factor stimulus	283	0.668193	1.79324	0.00101317	0.00221726	0.000564254	7142	tags=57%, list=19%, signal=47%	SFRP4/SULF2/EMILIN1/ADGRA2/CREB3L1/HTRA1/FSTL1/FBN1/SFRP1/SMOC2/FZD1/DKK3/BCL9L/NOTCH1/DCN/JCAD/HTRA3/TGFB1/DAB2/SFRP2/ITGA5/BMP4/PMEPA1/TGFBR2/FAM20C/CCN1/SKI/ENG/THBS1/ZNF703/TGFB3/CREBBP/ADAMTS12/GPC1/ZNF423/BAMBI/GATA4/LTBP1/LTBP4/CHST11/WNT4/LOX/EP300/ASPN/RUNX2/DLL1/CTNNB1/CRB2/RASL11B/SULF1/MYO1C/SMAD3/ABL1/GLG1/FGFR1/CHRD/DAB2IP/AGT/HIPK2/SHISA2/ADAM17/ADAMTSL2/STRAP/SLIT2/ILK/CDH5/ROBO1/…
GO:0097485	neuron projection guidance	277	0.686848	1.84264	0.00101317	0.00221726	0.000564254	7430	tags=62%, list=20%, signal=50%	LRP1/VSTM2L/SLIT3/CSF1R/PLXND1/CXCL12/PALLD/EPHB4/MEGF8/PLCG1/GLI3/TUBB2B/UNC5B/EGR2/BOC/NRP2/NECTIN1/PLXNA1/VANGL2/SMO/SPTBN1/GPC1/NTN1/ARHGAP35/SEMA7A/ZSWIM8/PIK3CD/MYH10/PLXNA2/SHANK3/EPHB2/SRC/EFNB3/NRP1/LAMB2/SPTBN2/DPYSL2/PLXNB2/GLI2/SEMA3C/LAMA2/PLXNA4/ETV1/CRMP1/PLXNC1/FYN/DAG1/PIK3R1/AGRN/SLIT2/APP/APBB2/NRCAM/EPHA2/ROBO1/SEMA6C/ANOS1/FOXD1/EMB/TRIO/PTCH1/NEO1/ARX/LAMA1/LHX1/PTPRM/SEMA4G…
GO:0001818	negative regulation of cytokine production	288	0.530808	1.42348	0.0010142	0.00221726	0.000564254	7727	tags=46%, list=21%, signal=37%	FN1/TGFB1/KLF2/CDH3/AXL/THBS1/SIRPA/MIR590/TGFB3/VSIG4/HMOX1/SSC5D/CX3CR1/WNT11/KLF4/ADCY7/GPNMB/TLR4/TRIB2/CMKLR1/DLL1/RNF216/FGFR1/MAPKBP1/APOD/LRRC32/APPL2/INHBB/LEF1/EPHA2/FURIN/TNFRSF21/INHBA/ERRFI1/NCKAP1L/CD84/MIR149/NDRG2/CX3CL1/SYT11/IL27RA/ILRUN/PTPRS/TNFAIP3/JAK3/PTGER4/ZFP36/INPP5D/TRIM25/SMAD7/C1QTNF3/SOCS5/MAVS/PTPRC/CD34/NPLOC4/ITCH/RPS6KA4/DICER1/IL10/RARA/IRAK3/TGFB2/HDAC7/TWIST1…
GO:0002440	production of molecular mediator of immune response	285	0.535934	1.43764	0.0010142	0.00221726	0.000564254	6825	tags=39%, list=18%, signal=32%	TGFB1/TRIL/SPON2/CARD11/MCM3AP/TNFRSF1B/TGFB3/HMOX1/SEMA7A/IL1R1/GALNT2/TLR4/TP53BP1/INAVA/IL4R/IGLV3-21/SUPT6H/IGLV2-11/CD22/IGKV3-20/PMS2/IL27RA/SASH3/TLR2/WNT5A/IGLV2-14/MR1/IGKV1-9/JAK3/PRKDC/ITM2A/IGLV1-44/IGLV7-46/IL7R/SMAD7/SWAP70/TCF3/FGL2/MAPK14/SPHK2/IGKV2-24/MAVS/PTPRC/KIT/TNFSF13/IGLV2-23/IL10/IGKV3-15/IGKV2D-29/IRAK3/TGFB2/HK1/SAMHD1/CD36/PRKCZ/IL1B/TRIM6/MSH6/RBP4/STAT6/IGLV5-37/BCL…
GO:0002793	positive regulation of peptide secretion	287	0.545981	1.46432	0.0010142	0.00221726	0.000564254	8410	tags=49%, list=22%, signal=39%	LRP1/CSF1R/TGFB1/POSTN/TM7SF3/TRPV4/MYO18A/TGFB3/SPTBN1/NLGN2/GJA1/BMP6/AKAP12/ANO1/MYH10/TLR4/EGFR/SRC/CD14/IL4R/ABL1/FRMD4A/APBB1/F2R/PTPN23/FERMT1/WLS/UNC13B/ADAM8/ADAM9/DOC2B/TLR2/TLR1/WNT5A/NADK/CADM1/SCAMP5/PTGER4/IL17RA/PPARD/C1QTNF3/RAB8B/ATP13A2/MAPK14/ITSN1/MAVS/FGR/CD34/PANX1/PFKFB2/CLEC5A/CHUK/MBP/NLRP1/IL10/DHX9/LPL/TGFB2/TWIST1/HK1/AACS/RASL10B/PRKCZ/ADCY8/SYTL4/IL1B/TRIM6/ARRB1/SOX…
GO:0007411	axon guidance	276	0.686517	1.84116	0.0010142	0.00221726	0.000564254	7959	tags=64%, list=21%, signal=51%	LRP1/VSTM2L/SLIT3/CSF1R/PLXND1/CXCL12/PALLD/EPHB4/MEGF8/PLCG1/GLI3/TUBB2B/UNC5B/EGR2/BOC/NRP2/NECTIN1/PLXNA1/VANGL2/SMO/SPTBN1/GPC1/NTN1/ARHGAP35/SEMA7A/ZSWIM8/PIK3CD/MYH10/PLXNA2/SHANK3/EPHB2/SRC/EFNB3/NRP1/LAMB2/SPTBN2/DPYSL2/PLXNB2/GLI2/SEMA3C/LAMA2/PLXNA4/ETV1/CRMP1/PLXNC1/FYN/DAG1/PIK3R1/AGRN/SLIT2/APP/APBB2/NRCAM/EPHA2/ROBO1/SEMA6C/ANOS1/FOXD1/EMB/TRIO/PTCH1/NEO1/ARX/LAMA1/LHX1/PTPRM/SEMA4G…
GO:0032868	response to insulin	272	0.561601	1.50479	0.0010142	0.00221726	0.000564254	9198	tags=58%, list=25%, signal=44%	IGF2/IRS1/RAB31/ICAM1/VWA2/MTOR/EGR1/EGR2/IGF1R/SOGA1/TRPV4/CAD/PID1/SCAP/SRC/SIK2/ENPP1/MYO1C/PDK4/LPIN2/SESN2/ZNF106/STAR/SORBS1/AGT/ATP6V0A1/APPL2/INHBB/PIK3R1/FOXO6/AKT2/LPIN3/SLC9A1/SESN3/C2CD5/SORL1/ERRFI1/INPPL1/PTPN1/EIF4EBP2/SLC27A1/BCAR1/HDAC5/GSK3B/TBC1D4/TLR2/PDPK1/PTPN11/PRKDC/SMARCC1/FOXO4/CRY1/RAB8B/PPARA/NCOA5/MYO5A/PLN/SHC1/WDTC1/GRB10/IL10/CAT/PTPRA/INSR/LPL/FOXO1/LYN/OSBPL8/SLC…
GO:0042063	gliogenesis	288	0.617288	1.6554	0.0010142	0.00221726	0.000564254	7239	tags=51%, list=19%, signal=42%	LRP1/MMP14/LAMB1/MXRA8/CSF1R/NOTCH1/TGFB1/GLI3/SKI/MTOR/CDK6/EGR2/ROR2/SMO/NDN/TNFRSF1B/TENM4/GPC1/CX3CR1/DAAM2/NFE2L1/TLR4/SUN2/EGFR/MYRF/CSPG4/DLL1/KRAS/CTNNB1/SLC45A3/MMP24/LAMB2/C5AR1/B4GALT5/BOK/ABL1/LAMA2/BMERB1/DAB2IP/DAG1/CNTNAP1/LEF1/APP/AKT2/TMEM98/PAFAH1B1/IL6ST/WASF3/ILK/TNFRSF21/NRROS/SUN1/CX3CL1/ERBB2/GJC2/CRKL/SRGAP2/ERCC2/TLR2/ETV5/PTPN11/LIF/SYNE2/DTX1/STAT3/VIM/LPAR1/MAPK1/PRKCH…
GO:0048562	embryonic organ morphogenesis	288	0.655284	1.75729	0.0010142	0.00221726	0.000564254	6808	tags=57%, list=18%, signal=47%	MMP14/FBN1/PDGFRA/NOTCH1/COL11A1/MEGF8/ABR/BMP4/TGFBR2/EFEMP1/GLI3/MDFI/ENG/PTK7/ROR2/PRRX1/VANGL2/SMO/LRP6/TGFB3/FZD2/GJA1/NTN1/COL2A1/HIPK1/GATA4/HOXA3/WNT11/CHST11/CTHRC1/TULP3/TCF21/EPHB2/ARID1A/TBX3/RUNX2/DLL1/MFAP2/CTNNB1/FOXL2/CRB2/SUFU/GLI2/SMAD3/SALL1/OSR2/FGFR1/MICAL2/HIPK2/FOXF2/GATA2/MAFB/HOXA5/WHRN/EPHA2/TBX1/ZEB1/SOBP/LHX1/WNT9A/CELSR1/HOXA6/RBPMS2/PKD2/WNT5A/LRIG3/NKX3-2/YAP1/BCR/S…
GO:0051348	negative regulation of transferase activity	275	0.53518	1.43545	0.0010142	0.00221726	0.000564254	7080	tags=48%, list=19%, signal=39%	SFRP1/HEG1/WNK1/SFRP2/BMP4/DUSP16/SMCR8/IGF1R/LRP6/SH2B3/CAMK2N1/NR2F2/DUSP1/SH3BP5/CDKN1A/PTPRJ/EPHB2/TRIB2/LATS2/RGS4/SRC/SMPD1/LRP5/ABL1/DAB2IP/GPRC5A/ILK/SORL1/STK38/ERRFI1/PTPN1/PTPRT/SPRED1/AJUBA/RUBCN/GSK3B/LIMK1/ITPRIP/SPRED2/DUSP7/PDPK1/CBL/TNFAIP3/ZFP36/LATS1/RPTOR/CDKN1B/ADARB1/SMAD7/CEBPA/RGS2/SOCS5/PTPRC/PPM1F/CORO1C/SRCIN1/SH3BP5L/AIDA/RB1/DUSP3/IPO7/ADAR/NF1/DUSP4/IRAK3/DNAJC3/CDKN…
GO:0060485	mesenchyme development	276	0.669591	1.79576	0.0010142	0.00221726	0.000564254	6682	tags=59%, list=18%, signal=49%	FN1/COL1A1/PDGFRB/DCHS1/PDPN/SFRP1/BCL9L/NOTCH1/DLG5/TGFB1/DAB2/SNAI2/SFRP2/LAMA5/ACTA2/BMP4/TGFBR2/HEYL/MTOR/ENG/PTK7/NRP2/ZNF703/MIR590/SMO/LRP6/TGFB3/BAMBI/ANXA6/LOXL2/SEMA7A/GATA4/ALDH1A2/ACTG2/PHLDB1/WNT11/TCF21/WNT4/AXIN2/CTNNB1/EDNRA/CRB2/NRP1/DACT3/SMAD3/SEMA3C/AKNA/BASP1/FGFR1/DAB2IP/FOXF2/HOXA5/DAG1/STRAP/LEF1/ROBO1/TBX1/SEMA6C/RFLNB/AMER1/FOXD1/VASN/MIR149/TGFB1I1/ACVRL1/ZFPM2/FOXC1/CU…
GO:0060828	regulation of canonical Wnt signaling pathway	280	0.559572	1.50062	0.0010142	0.00221726	0.000564254	6224	tags=50%, list=17%, signal=42%	SFRP4/SULF2/COL1A1/ADGRA2/IGFBP4/SFRP1/WNK1/FZD1/DKK3/FZD7/NOTCH1/NKD2/DAB2/SNAI2/SFRP2/GLI3/WNK2/CDH3/EGR1/PTPRU/USP34/PTK7/ROR2/ZNF703/LRP6/DACT1/BICC1/BAMBI/DAAM2/WNT11/TLE3/CTHRC1/EGFR/LATS2/LRP4/AXIN2/RAPGEF1/SRC/CDK14/CTNNB1/DACT3/TLE4/SMAD3/NKD1/CTNND1/DAB2IP/CHD8/TLE2/CSNK1A1/ILK/AMER1/MCC/BTRC/FERMT1/WLS/PRICKLE1/CSNK1G1/GSK3B/WNT5B/FAM53B/WNT5A/TNKS2/YAP1/TMEM198/LATS1/RECK/CSNK1G2/JRK/…
GO:0098742	cell-cell adhesion via plasma-membrane adhesion molecules	273	0.667548	1.78988	0.0010142	0.00221726	0.000564254	6463	tags=51%, list=17%, signal=42%	VSTM2L/CDH11/DCHS1/WNK1/PALLD/SCARF2/CLSTN3/PCDHGC3/ITGA5/TGFBR2/ICAM1/CDH3/SDK1/NECTIN1/TENM4/CLDN11/VCAM1/ITGB2/SPARCL1/ITGB1/KLF4/LRFN3/CD209/DSC3/PTPRF/CRB2/MMP24/PLXNB2/HMCN1/ITGAM/PKD1/PECAM1/TRO/SDK2/PCDHGB5/PTPN23/CLSTN1/CDH1/CDH5/ROBO1/AMIGO2/PCDHGB7/GPC4/FAT1/EMB/PTPRT/CD84/PCDH1/PTPRM/AJUBA/CELSR1/FGFRL1/CELSR2/CX3CL1/IGSF9/PTPRS/CLDN1/CADM1/TENM3/MAPK7/GATA5/ARVCF/ROBO4/PCDH12/FLRT3/I…
GO:1903037	regulation of leukocyte cell-cell adhesion	299	0.543782	1.45908	0.0010142	0.00221726	0.000564254	7209	tags=43%, list=19%, signal=35%	IGF2/WNK1/CXCL12/DLG5/TGFB1/RUNX1/BMP4/TGFBR2/GLI3/ICAM1/CARD11/SIRPA/VSIG4/VCAM1/ITGB2/CD276/KLF4/GPNMB/CD209/ZMIZ1/EGR3/SRC/IL4R/EFNB3/GLI2/CCL21/CD4/LRRC32/DPP4/FYN/RUNX3/PIK3R1/IL6ST/TNFRSF21/NFAT5/AP3D1/ETS1/NCKAP1L/CD44/ADAM8/SASH3/ERBB2/ITGA4/PDPK1/PTPN11/JAK3/LOXL3/DOCK8/DTX1/IL7R/SMAD7/SOCS5/PPARA/FGL2/NCK2/PTPRC/ITPKB/PELI1/ZBTB1/DUSP3/IL10/RARA/NRARP/LYN/PRKCZ/PRNP/IL1B/SOCS6/MIR27A/CD…
GO:0010976	positive regulation of neuron projection development	281	0.637694	1.70979	0.00101523	0.00221726	0.000564254	7117	tags=59%, list=19%, signal=48%	LRP1/FN1/PLXND1/FZD1/CXCL12/DLG5/MEGF8/SERPINF1/TUBB2B/DPYSL3/MTOR/PTK7/CNTN1/PLXNA1/NTN1/ARHGAP35/SEMA7A/CREB3L2/MACF1/PLXNA2/SHANK3/P3H1/EP300/RAPGEF1/NRP1/PLXNB2/DLG4/PLXNA4/ALKAL2/FGFR1/DAB2IP/AGT/PLXNC1/FBXW8/FYN/NGFR/SLIT2/APBB1/CAMK1D/FOXO6/PAFAH1B1/RETREG3/ILK/ROBO1/SMURF1/KIDINS220/CUL7/CX3CL1/LIMK1/CBFA2T2/MAP6/AP2A1/ITGA6/ZEB2/WNT5A/ADNP/TENM3/OBSL1/PLXNB1/NDNF/ARSB/GRIP1/TRPV2/MAP1B/L…
GO:0044262	cellular carbohydrate metabolic process	281	0.60164	1.61312	0.00101523	0.00221726	0.000564254	7049	tags=48%, list=19%, signal=39%	IGF2/IGFBP4/C1QTNF1/IRS1/NDST1/POMK/MTOR/SOGA1/B3GNT9/FOXK1/NFE2L1/EP300/SRC/SLC45A3/ENPP1/STK40/B4GALT5/PDK4/B3GNT7/SESN2/GNPTAB/SORBS1/PYGB/PLEK/AKT2/PFKFB3/NCOA2/IL6ST/GAA/EXTL3/PTH1R/SYNJ2/HDAC4/OCRL/TIGAR/GNE/GSK3B/PER2/PPP1R3B/ADCYAP1R1/ACACB/HK2/MYOF/B4GALT1/AOAH/PPP1R3C/DDB1/PCDH12/STAT3/CRY1/C1QTNF3/DGKQ/PPARA/CSGALNACT2/IGFBP3/DYSF/PFKFB4/PFKFB2/RANBP2/GYG2/INSR/SYNJ1/RUBCNL/B3GNT3/FOXO…
GO:0006486	protein glycosylation	257	0.562731	1.50374	0.00101626	0.00221726	0.000564254	8530	tags=60%, list=23%, signal=46%	MGAT5/POMK/GXYLT2/GALNT10/MGAT3/B3GNT9/GFPT2/TET3/A4GALT/MUC5B/GALNT2/MAN2A2/B4GALT5/POFUT1/MAN1C1/B3GNT7/MCFD2/GALNT18/MAN1A1/B3GALNT2/UGGT1/GALNT1/EXTL3/POGLUT3/GBGT1/MGAT5B/ST6GAL2/ST3GAL4/ST3GAL2/DPY19L1/GALNT5/TMTC2/ACER2/B4GALT1/ALG12/POMGNT2/POMT2/STT3B/GOLGA2/POFUT2/NPC1/LARGE1/SLC35C1/ARFGEF1/MUC16/TRAK2/TRAK1/OGA/RAMP1/XXYLT1/MGAT4A/ST8SIA2/B3GNT3/POGLUT2/B4GALT4/GCNT1/TMTC1/GALNT14/EXT…
GO:0007611	learning or memory	256	0.621977	1.66154	0.00101626	0.00221726	0.000564254	5998	tags=45%, list=16%, signal=38%	SERPINF1/ITGA5/POMK/SYNPO/MTOR/ITPR3/EGR2/LRRN4/CIC/MAP1A/KMT2B/ITGB1/CX3CR1/ATXN1L/GATM/ADCY3/NPTX2/SHANK3/EPHB2/EGFR/EP300/KRAS/THRA/DLG4/PLK2/AGT/MME/HTT/FYN/APP/FOXO6/BTBD9/PAFAH1B1/SYNGAP1/FOS/EIF4EBP2/ASIC1/CTNS/ATXN1/C1QL1/TLR2/ADNP/NRXN2/OPRL1/JPH4/LGMN/ATP1A2/TANC1/ZNF385A/NLGN4X/BTG2/PPT1/MAPK1/KIT/PICALM/SHANK2/NTF3/NF1/CRTC1/INSR/SYNJ1/JUN/LDLR/HRH2/STRA6/PLCB1/RELN/PRKCZ/PRNP/ADCY8/V…
GO:0043406	positive regulation of MAP kinase activity	256	0.579255	1.54741	0.00101626	0.00221726	0.000564254	7112	tags=58%, list=19%, signal=47%	ADRA2A/PDGFRB/TGFB1/BMP4/ROR2/THBS1/VANGL2/TGFB3/MADD/FZD10/SASH1/PDGFA/AKAP13/TLR4/EGFR/PDGFD/RAPGEF1/INAVA/SRC/SHC2/CSPG4/KRAS/FPR1/C5AR1/DRD4/FGFR1/DAB2IP/MAGED1/F2R/MAP3K3/TRAF7/ILK/TGFA/ROBO1/PDGFB/PTPN1/KIDINS220/WNT7B/AJUBA/MAPKAPK2/S1PR2/MAP3K5/TAB2/ADAM8/ERBB2/CRKL/ADAM9/EDN3/PROK1/TAOK1/MAP3K10/MAP3K4/ZEB2/WNT5A/DUSP7/PTPN11/MAPK8IP3/SPAG9/PIK3R5/NRK/MAPK14/PLCE1/MAP3K6/LPAR1/MAP3K9/SHC…
GO:0043413	macromolecule glycosylation	257	0.562731	1.50374	0.00101626	0.00221726	0.000564254	8530	tags=60%, list=23%, signal=46%	MGAT5/POMK/GXYLT2/GALNT10/MGAT3/B3GNT9/GFPT2/TET3/A4GALT/MUC5B/GALNT2/MAN2A2/B4GALT5/POFUT1/MAN1C1/B3GNT7/MCFD2/GALNT18/MAN1A1/B3GALNT2/UGGT1/GALNT1/EXTL3/POGLUT3/GBGT1/MGAT5B/ST6GAL2/ST3GAL4/ST3GAL2/DPY19L1/GALNT5/TMTC2/ACER2/B4GALT1/ALG12/POMGNT2/POMT2/STT3B/GOLGA2/POFUT2/NPC1/LARGE1/SLC35C1/ARFGEF1/MUC16/TRAK2/TRAK1/OGA/RAMP1/XXYLT1/MGAT4A/ST8SIA2/B3GNT3/POGLUT2/B4GALT4/GCNT1/TMTC1/GALNT14/EXT…
GO:0072659	protein localization to plasma membrane	258	0.6137	1.64034	0.00101626	0.00221726	0.000564254	7275	tags=55%, list=19%, signal=45%	LRP1/MMP14/DCHS1/EHD2/LRRC15/NKD2/TGFB1/DAB2/LAMA5/RAB31/SEC16A/LRP6/SPTBN1/PKP2/ITGB1/PKDCC/MACF1/EPHB2/EGFR/PID1/TTC7A/RAB15/SORBS1/TSPAN5/PIK3R1/EHD3/AKT2/AR/FLNA/EPHA2/CDH1/C2CD5/AFDN/SMURF1/PTCH1/PPFIA1/AGR2/TNFRSF1A/KIF13A/PDPK1/CLIP3/PACS1/PACS2/GRIP1/EPB41L3/CNPY4/RAB8B/ARHGAP44/MYO5A/CLTC/NUMB/PICALM/CACNB3/RAB3D/C16orf70/PRKCH/GAK/LDLRAP1/RAMP1/RILPL1/RAPGEF2/GGA2/TNIK/ARHGEF16/PALM/NSF…
GO:0090596	sensory organ morphogenesis	256	0.679688	1.8157	0.00101626	0.00221726	0.000564254	6592	tags=53%, list=18%, signal=44%	COL5A1/COL5A2/FBN1/COL8A1/COL11A1/ABR/BMP4/COL8A2/EFEMP1/GLI3/SKI/PTK7/ROR2/PRRX1/SDK1/NECTIN1/VANGL2/LRP6/FZD2/NTN1/COL2A1/HIPK1/CTHRC1/SHROOM2/EPHB2/ARID1A/CDON/DLL1/MFAP2/CTNNB1/FOXL2/GLI2/LRP5/SALL1/OSR2/NKD1/MFN2/FGFR1/HIPK2/FOXF2/GATA2/MAFB/TBC1D20/SDK2/TSKU/PROM1/WHRN/EPHA2/TBX1/ZEB1/FAT1/SOBP/LHX1/WNT9A/PTPRM/CELSR1/BCL2/WNT5A/CYP26B1/TENM3/LRIG3/NKX3-2/JAG1/BCR/SIX2/RARB/KDM2B/STAT3/TSHZ…
GO:0110053	regulation of actin filament organization	258	0.604645	1.61613	0.00101626	0.00221726	0.000564254	7279	tags=55%, list=19%, signal=45%	SFRP1/CCN2/CXCL12/SH3PXD2B/EPS8/PREX1/ICAM1/SYNPO/MTOR/TGFB3/LMOD1/SPTBN1/ELN/ARHGAP35/RHOBTB1/MET/PXN/PLEKHG2/WNT11/ASAP3/ARHGEF10L/SHANK3/LIMA1/WNT4/S1PR1/HCK/RGS4/KIRREL1/NRP1/SPTBN2/MYO1C/SMAD3/ABL1/CCL21/ARAP1/RASA1/ALMS1/PLEK/PIK3R1/RHOBTB2/SLIT2/FLNA/ARHGAP18/SLC9A1/CDC42EP3/DLC1/CRACD/NCKAP1L/CORO2B/MIR149/PPFIA1/ADD1/FHOD3/HIP1R/CX3CL1/LIMK1/WASF2/SORBS3/CLASP1/PHLDB2/MAGEL2/PTGER4/LATS1…
GO:0003007	heart morphogenesis	254	0.670092	1.79004	0.00101729	0.00221726	0.000564254	6279	tags=56%, list=17%, signal=47%	COL5A1/DCHS1/SLIT3/HEG1/PLXND1/FZD1/NOTCH1/COL11A1/EPHB4/MEGF8/TGFB1/SNAI2/SFRP2/BMP4/TGFBR2/HEYL/CCN1/MTOR/ENG/NRP2/VANGL2/SMO/FZD2/ELN/NOTCH2/GJA1/PKP2/COL2A1/GATA4/ALDH1A2/WNT11/PARVA/S1PR1/MED1/ZMIZ1/RXRA/TBX3/AXIN2/UBE4B/DLL1/CTNNB1/NRP1/SUFU/SMAD3/SEMA3C/MICAL2/ASXL1/SLIT2/GAA/ILK/ROBO1/TBX1/PTCH1/DLC1/PIM1/ACVRL1/ZFPM2/FOXC1/FGFRL1/CITED2/PKD2/CRKL/WNT5A/GATA5/OBSL1/YAP1/JAG1/RARB/MIB1/SMA…
GO:0007249	I-kappaB kinase/NF-kappaB signaling	266	0.546502	1.46148	0.00101729	0.00221726	0.000564254	7174	tags=49%, list=19%, signal=40%	ERC1/TNFRSF19/CARD11/SIRPA/TGM2/GJA1/HMOX1/CX3CR1/PINK1/ECM1/AKAP13/TLR4/NEK6/INAVA/CD14/CTNNB1/ABL1/PLK2/DAB2IP/CCL21/CD4/MAPKBP1/RNF31/FYN/F2R/FLNA/MAP3K3/LTBR/ASH1L/PLEKHG5/PER1/BTRC/WLS/AJUBA/CANT1/TNFRSF1A/CX3CL1/TAB2/TRIM62/TRIM22/TLR2/WNT5A/PDPK1/EDA2R/TMEM106A/TRIM8/TNFAIP3/ANKRD17/TRIM25/TRAF5/LITAF/SPHK2/PRKD1/LPAR1/MAVS/TRIM32/TLR7/PELI1/TIRAP/CHUK/NOD1/MID2/CD36/GOLT1B/IL1B/SLC44A2/NL…
GO:0007548	sex differentiation	270	0.608014	1.62754	0.00101729	0.00221726	0.000564254	7715	tags=50%, list=21%, signal=40%	MMP14/PDGFRB/CCND1/SLIT3/SFRP1/PDGFRA/SDC1/SFRP2/ICAM1/AXL/ROR2/LRP6/GJA1/CNTFR/KMT2B/GATA4/BMP6/RHOBTB3/COL9A3/TCF21/WNT4/NRIP1/TBX3/NR5A1/SRC/CTNNB1/FOXL2/BOK/KDM5A/SALL1/BASP1/STAR/PKD1/FOXF2/MMP19/TBC1D20/INHBB/SLIT2/TYRO3/AR/FLNA/INHBA/LHX1/ZFPM2/FOXC1/ARID5B/FNDC3A/BCL2/CITED2/HOXA10/NCOA1/CRKL/RNF38/BCL2L11/ADCYAP1R1/WNT5A/SF1/PTPN11/SEMA3A/CBL/ACVR1B/DACH1/HOXA9/AGO4/FSTL3/LHFPL2/RDH10/KI…
GO:0022409	positive regulation of cell-cell adhesion	251	0.574606	1.5365	0.00101729	0.00221726	0.000564254	7127	tags=46%, list=19%, signal=38%	IGF2/PDPN/PODXL/KIF26B/PIEZO1/TGFB1/RUNX1/TGFBR2/GLI3/ICAM1/PTPRU/CARD11/PLPP3/SIRPA/VCAM1/ITGB2/CD276/CD209/ZMIZ1/EGR3/SRC/IL4R/EFNB3/GLI2/CCL21/CD4/DPP4/FYN/RUNX3/PIK3R1/PTPN23/IL6ST/NFAT5/AP3D1/ETS1/AFDN/NCKAP1L/CITED2/CX3CL1/CD44/ADAM8/SASH3/ITGA4/ITGA6/WNT5A/PDPK1/PTPN11/JAK3/ADAM19/DOCK8/IL7R/SMAD7/SOCS5/NCK2/FSTL3/PTPRC/ITPKB/ZBTB1/IL10/RARA/LYN/PRKCZ/IL1B/MYO10/PTPN6/BCL6/LILRB1/CAV1/NLRP…
GO:0043542	endothelial cell migration	251	0.624469	1.66984	0.00101729	0.00221726	0.000564254	6813	tags=51%, list=18%, signal=42%	ADGRA2/SMOC2/PLXND1/SPARC/NOTCH1/DCN/EPHB4/JCAD/SERPINF1/AMOTL1/TGFB1/BMP4/SRPX2/PLCG1/AMOT/PLPP3/THBS1/NRP2/ITGB2/HMOX1/VASH1/NR2F2/LOXL2/ITGB1/NR4A1/MET/MIR483/PXN/FAP/SASH1/KLF4/SCARB1/EGR3/NRP1/ABL1/PLK2/FGFR1/DAB2IP/AGT/PECAM1/GATA2/DPP4/ADAM17/RHOB/SLIT2/EPHA2/MYH9/MAP3K3/STAT5A/ROBO1/ETS1/PDGFB/PLEKHG5/SPRED1/SCG2/BCAR1/CARD10/PTPRM/ACVRL1/AKT3/HDAC5/ADAMTS9/FOXP1/WNT5A/PDPK1/KDR/MIR200A/D…
GO:0045165	cell fate commitment	266	0.651841	1.74319	0.00101729	0.00221726	0.000564254	7777	tags=50%, list=21%, signal=40%	PDPN/SFRP1/FZD7/NOTCH1/SH3PXD2B/SFRP2/BMP4/GLI3/MTOR/ROR2/PRRX1/NOTCH3/SMO/TENM4/WNT6/NOTCH2/NR2F2/ITGB1/NFE2L1/WNT11/KDM6B/KLF4/EPAS1/WNT4/CDON/TBX3/RUNX2/DLL1/CTNNB1/NRP1/SUFU/GLI2/FGFR1/ZNF521/GATA2/GAS1/AR/TBX1/PTCH1/ARX/TGFB1I1/WNT9A/WNT7B/BCL2/WNT5B/WNT10A/WNT5A/CYP26B1/ETS2/PRKDC/LATS1/LOXL3/JAG1/MGA/SIX2/STAT3/SOX13/TCF3/PRDM1/SIX1/JAG2/TEAD3/RARA/WNT2B/PTCH2/ID2/TGFBR1/PSEN1/GATA6/MEF2C/…
GO:0045927	positive regulation of growth	266	0.57456	1.53652	0.00101729	0.00221726	0.000564254	6221	tags=45%, list=17%, signal=38%	IGF2/LRP1/FN1/MMP14/SFRP1/CXCL12/NOTCH1/SH3PXD2B/MEGF8/SFRP2/TGFBR2/MTOR/MIR590/SMO/TFCP2L1/NTN1/SEMA7A/MACF1/WFS1/EGFR/DLL1/NRP1/BASP1/FGFR1/EIF4G1/ADAM17/AGRN/LEF1/PAFAH1B1/SLC9A1/EXTL3/ILK/SMURF1/EIF4G2/ARX/PIM1/ZFPM2/AGR2/BCL2/LIMK1/SASH3/ERBB2/ACACB/ADNP/YAP1/PRKDC/RPTOR/KDM2B/TRPV2/MAP1B/PPARD/L1CAM/RNF157/MAPK14/SPHK1/INO80/ADNP2/BMPR2/MAPK1/TRIM32/PPM1F/SEMA4D/SYT1/SEMA5A/DDX39B/NCBP1/INS…
GO:0061448	connective tissue development	270	0.709354	1.8988	0.00101729	0.00221726	0.000564254	3833	tags=47%, list=10%, signal=43%	COL5A1/COL6A3/COL6A1/SULF2/COL1A1/COL6A2/PDGFRB/CCN2/CCN4/NOTCH1/COL11A1/SH3PXD2B/EVC/COL14A1/TGFBI/TGFB1/SNAI2/COMP/SFRP2/ACTA2/BMP4/TGFBR2/EFEMP1/GLI3/ADAMTS7/CCN1/VWA2/EGR1/LUM/ROR2/PRRX1/TRPV4/CTSK/LRP6/RFLNA/FGFR3/ADAMTS12/ANXA6/LOXL2/COL2A1/PKDCC/CREB3L2/BMP6/HOXA3/WNT11/CHST11/ZNF219/ECM1/SNX19/MAF/LOX/COL12A1/PDGFD/RUNX2/AXIN2/COL27A1/CTNNB1/ZNF516/THRA/CHSY1/SULF1/GLI2/SMAD3/LRP5/GLG1/OS…
GO:1902105	regulation of leukocyte differentiation	270	0.612678	1.64002	0.00101729	0.00221726	0.000564254	6136	tags=47%, list=16%, signal=40%	MMP14/FBN1/SFRP1/TGFB1/RUNX1/BMP4/TGFBR2/GLI3/RASSF2/MTOR/CDK6/AXL/CARD11/ROR2/NOTCH2/PIAS3/TLR4/ZMIZ1/NFATC2/EGR3/ZFP36L2/IL4R/CTNNB1/LRRC17/TMEM176A/TMEM176B/GLI2/ABL1/CD4/KLF10/GATA2/MAFB/C1QC/RUNX3/PIK3R1/LEF1/EVI2B/FOS/AP3D1/ZEB1/INHBA/NCKAP1L/TOB2/FOXP1/ADAM8/SASH3/ERBB2/CYP26B1/JAK3/LOXL3/LIF/INPP5D/DTX1/IL7R/SOX13/SMAD7/PRDM1/SOCS5/TFE3/FGL2/FSTL3/PTPRC/ITPKB/NFAM1/CCR1/ZBTB1/RB1/HOXA7/RA…
GO:0008654	phospholipid biosynthetic process	260	0.551721	1.47405	0.00101833	0.00221726	0.000564254	7673	tags=56%, list=21%, signal=45%	LPCAT3/PIGS/PIK3CD/PDGFA/PIP4K2B/PI4KA/PLA2G2A/SBF1/LPIN2/SPTLC1/PIK3R1/SLC44A3/AGPAT3/LPIN3/SERINC5/SYNJ2/PITPNM1/PDGFB/INPPL1/PIP5K1C/OCRL/PLD2/SLC27A1/MTMR4/MBOAT1/AJUBA/FITM2/LPGAT1/PIGO/ADGRF5/PCYT1A/PITPNM2/PIK3C2B/INPP5D/PIGQ/GPAT4/PPARD/PIK3R5/DGKQ/PTPN13/PGAP3/DGKZ/SPHK2/ETNK1/ETNK2/SPTLC2/PI4K2A/SERINC1/AGPAT4/INPP5F/PITPNM3/PLD1/PIK3R4/RAB14/SYNJ1/GPAM/PIGN/PIP4K2C/PI4KB/LPCAT1/SLC44A2…
GO:0010632	regulation of epithelial cell migration	269	0.634985	1.69925	0.00101833	0.00221726	0.000564254	6813	tags=51%, list=18%, signal=42%	ADGRA2/SMOC2/SPARC/NOTCH1/DCN/JCAD/SERPINF1/AMOTL1/TGFB1/IQSEC1/BMP4/TGFBR2/SRPX2/PLCG1/MTOR/PLPP3/THBS1/NRP2/HMOX1/VASH1/NR2F2/DOCK1/MET/MIR483/MACF1/SASH1/KLF4/SCARB1/SRC/RREB1/NRP1/ABL1/PLK2/MAP4K4/FGFR1/DAB2IP/AGT/GATA2/ADAM17/RHOB/STRAP/SLIT2/PTPN23/EPHA2/MAP3K3/STAT5A/MAPRE2/ETS1/PDGFB/SPRED1/MCC/BCAR1/CARD10/PTPRM/ACVRL1/AKT3/HDAC5/ADAMTS9/FOXP1/ADAM9/CLASP1/WNT5A/PDPK1/KDR/SEMA3A/MIR200A/…
GO:0034504	protein localization to nucleus	262	0.558384	1.4917	0.00101833	0.00221726	0.000564254	6614	tags=48%, list=18%, signal=40%	COL1A1/TGFB1/BMP4/GLIS2/GLI3/POM121/SMO/POM121C/TXNIP/CDKN1A/SUN2/MED1/NR5A1/TNPO2/SRC/RAB23/POLR1A/RASSF5/SUFU/SMAD3/SESN2/NUP98/AGT/APOD/APPL2/FYN/PIK3R1/NGFR/TMEM98/FLNA/CDH1/ARL2BP/FERMT1/CARD10/SUN1/PRICKLE1/GSK3B/FAM53B/FLCN/ILRUN/TRIM8/LIF/SIX2/IPO13/STAT3/MAPK14/SIX1/MAVS/MAPK1/MBTPS1/ARNTL/RANBP2/NUP133/TNPO3/PYGO1/IPO8/IPO7/NF1/SIN3A/HCLS1/FGF9/OSBPL8/CD36/NOLC1/FAM53C/TSC2/MDM2/PSEN1/S…
GO:0070085	glycosylation	268	0.557816	1.49198	0.00101833	0.00221726	0.000564254	8530	tags=59%, list=23%, signal=46%	MGAT5/POMK/GXYLT2/GALNT10/MGAT3/B3GNT9/GFPT2/TET3/A4GALT/MUC5B/GALNT2/MAN2A2/B4GALT5/POFUT1/MAN1C1/B3GNT7/MCFD2/GALNT18/MAN1A1/B3GALNT2/UGGT1/GALNT1/EXTL3/POGLUT3/GBGT1/MGAT5B/ST6GAL2/ST3GAL4/ST3GAL2/DPY19L1/GALNT5/TMTC2/ACER2/B4GALT1/ALG12/POMGNT2/POMT2/STT3B/GOLGA2/POFUT2/NPC1/LARGE1/SLC35C1/ARFGEF1/MUC16/TRAK2/TRAK1/OGA/RAMP1/XXYLT1/MGAT4A/ST8SIA2/B3GNT3/POGLUT2/B4GALT4/GCNT1/TMTC1/GALNT14/EXT…
GO:0007187	G protein-coupled receptor signaling pathway, coupled to cyclic nucleotide second messenger	253	0.568486	1.51737	0.00101937	0.00221726	0.000564254	9882	tags=47%, list=26%, signal=35%	ADRA2A/GNA12/PTGER2/ADCY6/AKAP12/ADCY3/AKAP13/ADGRG2/ADCY7/S1PR1/FPR1/EDNRA/DRD4/AGT/ADCY9/GPR161/FLNA/PSAP/PTH1R/GNG2/GPR176/ATP2B4/MARCO/WASF2/ADGRB2/PTGER4/OPRL1/ADGRL2/GABBR1/RGS2/PLN/LPAR1/CCR1/ABCA1/GNA15/RAMP1/RAPGEF2/HRH2/PALM/GRK5/GNAZ/ADCY8/HRH1/ARRDC3/PRKACB/ADGRG1/GNA11/ADGRE2/PRMT5/GPER1/CRHR1/CALCRL/GNAO1/ADCY1/ADCY5/PDE2A/ADORA2B/GNA14/ADGRD1/RAMP3/OXER1/ADGRL1/PTGER3/PTGIR/ADORA1/…
GO:0030217	T cell differentiation	239	0.590459	1.5745	0.00101937	0.00221726	0.000564254	6843	tags=46%, list=18%, signal=38%	FZD7/TGFB1/PREX1/RUNX1/BMP4/TGFBR2/GLI3/MTOR/CDK6/EGR1/CARD11/PIK3CD/WNT4/ZMIZ1/RUNX2/NFATC2/EGR3/ZFP36L2/IL4R/CTNNB1/GLI2/ABL1/CD4/MAFB/ADAM17/SATB1/RUNX3/LEF1/TMEM98/AP3D1/ZEB1/NCKAP1L/BCL2/FOXP1/ADAM8/SASH3/ERBB2/CYP26B1/JAK3/PTGER4/PRKDC/LOXL3/DTX1/STAT3/IL7R/SOX13/TNFSF8/SMAD7/PRDM1/SOCS5/FGL2/PTPRC/KIT/ITPKB/ZBTB1/JAG2/DOCK2/RARA/NRARP/DROSHA/SH3RF1/PRKCZ/SRF/TSC1/SOX4/ZFP36L1/STAT6/SOS1/BC…
GO:0031668	cellular response to extracellular stimulus	267	0.540474	1.4447	0.00101937	0.00221726	0.000564254	7731	tags=54%, list=21%, signal=43%	COL1A1/SFRP1/CASTOR2/SNAI2/SFRP2/ICAM1/POSTN/MTOR/AXL/FOLR2/GCN1/CYBB/VCAM1/ULK1/HMOX1/ARHGAP35/SSH1/CDKN1A/HSPA8/WNT4/MED1/KANK2/SIK2/PDK4/CASTOR3/BECN1/GABARAPL1/SESN2/CLEC16A/KLF10/EIF4G1/INHBB/FYN/AMBRA1/SESN3/FOS/RIPOR1/PIM1/SZT2/TNC/MAP3K5/BCL2/CADPS2/KIF26A/NCOA1/TAF1/BHLHA15/ITGA4/ITGA6/ZFYVE1/WIPI1/ADNP/CBL/PIK3C2B/VDR/RPTOR/STK24/WIPI2/TNRC6A/PRKD1/BMPR2/MAPK1/PTPRC/CACNB3/ITFG2/PIK3R4/…
GO:0043491	protein kinase B signaling	259	0.606846	1.62083	0.00101937	0.00221726	0.000564254	6365	tags=47%, list=17%, signal=39%	IGF2/PDGFRB/PDGFRA/C1QTNF1/IGFBP5/IRS1/TGFB1/MTOR/ENG/AXL/IGF1R/THBS1/FGFR3/SH2B3/ITGB1/CX3CR1/MET/GATA4/RCN3/PINK1/KLF4/PIK3CD/PTPRJ/PDGFA/MEIS3/EGFR/LOX/RAPGEF1/SRC/F3/FGFR1/SESN2/RASD2/CCL21/PIK3AP1/FYN/DAG1/PIK3R1/TYRO3/EPHA2/ILK/TGFA/SESN3/PDGFB/CX3CL1/ADAM8/ERBB2/FLCN/PTPN11/KDR/PIK3C2B/PEAR1/MAZ/PIK3R5/TNFAIP8L3/ARFGEF1/ITSN1/KIT/INPP5F/SEMA5A/SETX/FGF19/FAM110C/HIP1/INSR/HCLS1/FGF9/OSBPL8…
GO:0050714	positive regulation of protein secretion	267	0.547687	1.46398	0.00101937	0.00221726	0.000564254	8410	tags=50%, list=22%, signal=39%	LRP1/CSF1R/TGFB1/POSTN/TM7SF3/TRPV4/MYO18A/TGFB3/SPTBN1/NLGN2/GJA1/BMP6/AKAP12/ANO1/MYH10/TLR4/EGFR/SRC/CD14/IL4R/ABL1/FRMD4A/APBB1/F2R/PTPN23/FERMT1/WLS/UNC13B/ADAM8/ADAM9/DOC2B/TLR2/TLR1/WNT5A/NADK/CADM1/SCAMP5/PTGER4/IL17RA/PPARD/C1QTNF3/ATP13A2/MAPK14/MAVS/FGR/CD34/PANX1/PFKFB2/CLEC5A/CHUK/MBP/NLRP1/IL10/DHX9/LPL/TGFB2/TWIST1/HK1/AACS/PRKCZ/ADCY8/SYTL4/IL1B/TRIM6/ARRB1/SOX4/PANX2/OSM/CCL3/RBP…
GO:0051091	positive regulation of DNA-binding transcription factor activity	259	0.580828	1.55134	0.00101937	0.00221726	0.000564254	6123	tags=49%, list=16%, signal=41%	FZD1/ERC1/TGFB1/DDR2/ICAM1/CARD11/PLPP3/SMO/LRP6/ITGB2/FZD2/CX3CR1/PINK1/TLR4/EP300/TP53BP1/LPAR5/KRAS/CTNNB1/SMAD3/AGT/HIPK2/SMARCA4/CRTC3/RNF31/CAMK1D/APP/AR/PPRC1/ZIC2/RIPK4/HDAC4/ARID5B/HDAC5/CX3CL1/TAB2/ADAM8/TAF1/TRIM62/TRIM22/TLR2/WNT5A/EDA2R/TRIM8/CARM1/TRIM25/STAT3/CYTL1/TRAF5/STK36/TCF3/SPHK1/PRKD1/MAVS/KIT/TRIM32/RPS6KA4/NFAM1/PRKCH/TRIM14/TIRAP/KDM1A/CHUK/IL10/DHX9/PRKD2/CAT/CRTC1/IRA…
GO:0071559	response to transforming growth factor beta	252	0.672529	1.79608	0.00101937	0.00221726	0.000564254	6813	tags=57%, list=18%, signal=47%	COL1A1/COL3A1/EMILIN1/COL1A2/FMOD/HTRA1/CILP/FBN1/SFRP1/LTBP2/DKK3/BCL9L/HTRA3/TGFB1/DAB2/PMEPA1/TGFBR2/POSTN/SKI/ENG/THBS1/ZNF703/TGFB3/CREBBP/BAMBI/CX3CR1/MXRA5/LTBP1/LTBP4/PXN/COL4A2/CHST11/WNT4/LOX/EP300/ASPN/PDGFD/SRC/ZFP36L2/RASL11B/TGFBRAP1/ITGB5/SMAD3/GLG1/STAR/HIPK2/CGN/LRRC32/ADAM17/ADAMTSL2/APPL2/FYN/STRAP/RUNX3/LTBP3/ZFYVE9/FURIN/CDH5/FOS/ZEB1/APAF1/SMURF1/VASN/ZFHX3/NRROS/MTMR4/TGFB1…
GO:2000027	regulation of animal organ morphogenesis	252	0.558694	1.49207	0.00101937	0.00221726	0.000564254	6227	tags=49%, list=17%, signal=41%	SULF2/SFRP1/FZD1/FZD7/NOTCH1/TGFB1/DAB2/SNAI2/SFRP2/BMP4/TGFBR2/ENG/PTK7/ROR2/VANGL2/SMO/DACT1/WNT6/FZD2/SP6/WNT11/GPC6/CTHRC1/PDGFA/WNT4/MED1/ASPN/RXRA/RUNX2/AP2B1/CTNNB1/SULF1/SEMA3C/ABL1/NKD1/BASP1/FGFR1/BCOR/BTBD7/AGT/MAGED1/AR/ROBO1/TBX1/GPC4/SMURF1/LHX1/PIM1/FOXC1/CELSR1/CELSR2/BCL2/PRICKLE1/CITED2/ARHGEF19/AP2A2/AP2A1/WNT10A/PRICKLE2/WNT5A/ETV5/GATA5/TNFAIP3/CHAD/CARM1/JAG1/LIF/VDR/SIX2/SI…
GO:0050730	regulation of peptidyl-tyrosine phosphorylation	250	0.627278	1.67581	0.00102041	0.00221726	0.000564254	6715	tags=46%, list=18%, signal=38%	IGF2/ADRA2A/SFRP1/CSF1R/TGFB1/SFRP2/ITGA5/ICAM1/MTOR/CNTN1/FGFR3/SH2B3/ITGB2/BMP6/SH3BP5/PTPRJ/PDGFA/EGFR/PDGFD/LRP4/NEDD9/SRC/CSPG4/NRP1/DLG4/ABL1/AFAP1L2/ALKAL2/AGT/CD4/PECAM1/ADAM17/FYN/CRLF1/APP/IL6ST/GPRC5A/TGFA/ARL2BP/PDGFB/ERRFI1/THBS4/PTPN1/TNFRSF1A/CD44/PTPN11/ADNP/CBL/LIF/STAT3/ENPP2/DGKQ/SOCS5/NCK2/SHC1/PTPRC/KIT/SRCIN1/SH3BP5L/SEMA4D/INPP5F/PDGFC/NTF3/EHD4/HCLS1/LYN/RELN/UNC119/CD36/G…
GO:0051402	neuron apoptotic process	238	0.557679	1.48636	0.00102041	0.00221726	0.000564254	7075	tags=44%, list=19%, signal=36%	LRP1/VSTM2L/UNC5B/AXL/TGFB3/CNTFR/HMOX1/CX3CR1/PINK1/ATN1/WFS1/FOXQ1/KRAS/CTNNB1/NRP1/C5AR1/BOK/ITGAM/HYOU1/STAR/HIPK2/RASA1/FYN/CRLF1/NGFR/TYRO3/APP/F2R/AKT2/CTSZ/SYNGAP1/AMBRA1/ILK/TNFRSF21/GRIK5/APAF1/HDAC4/LANCL1/BACE1/BCL2/CX3CL1/ADAM8/BCL2L11/DNAJC5/PDPK1/ADNP/MIR200A/NDNF/LGMN/KDM2B/ADARB1/NES/SIX1/BTG2/PPT1/ITSN1/RB1/NLRP1/NTF3/CDK5R1/NF1/ITGA1/JUN/TGFB2/MAP2K4/NSMF/PRNP/ARRB1/NFATC4/PSEN…
GO:0071695	anatomical structure maturation	231	0.605052	1.6123	0.00102041	0.00221726	0.000564254	6246	tags=43%, list=17%, signal=36%	MMP2/DCHS1/ABHD2/FAM20C/KLF2/CDH3/MTOR/AXL/RERE/RFLNA/ANKS1A/FGFR3/TFCP2L1/GJA1/CX3CR1/ALDH1A2/CDKN1A/EPAS1/S1PR1/RUNX2/CTNNB1/B4GALT5/ANO6/FGFR1/CCL21/XYLT1/GATA2/HOXA5/DAG1/AGRN/APP/NRCAM/CDH5/PTH1R/RFLNB/FERMT1/ACVRL1/PTBP3/BCL2/CX3CL1/BHLHA15/ERCC2/C1QL1/WNT5A/PLXNB1/ANKRD17/ARCN1/FEM1B/NPR2/GPAT4/RECK/TRPC4AP/CEBPA/MYO5A/FARP2/SEMA4D/KDM1A/RB1/MSX2/TRIM58/CDK5R1/NF1/NTN4/CDKN1C/TGFB2/LHX6/ID…
GO:0090092	regulation of transmembrane receptor protein serine/threonine kinase signaling pathway	238	0.646664	1.72352	0.00102041	0.00221726	0.000564254	7322	tags=55%, list=20%, signal=45%	SFRP4/EMILIN1/HTRA1/FSTL1/CILP/FBN1/SFRP1/FZD1/DKK3/BCL9L/NOTCH1/HTRA3/TGFB1/DAB2/SFRP2/BMP4/PMEPA1/TGFBR2/CCN1/SKI/ENG/THBS1/ZNF703/TGFB3/CREBBP/SPTBN1/ZNF423/BAMBI/GATA4/BMP6/LTBP1/LTBP4/CHST11/LOX/EP300/ASPN/DACT2/CRB2/RASL11B/SULF1/SMAD3/ABL1/GLG1/CHRD/HIPK2/ADAM17/ADAMTSL2/INHBB/STRAP/ILK/CDH5/SORL1/ZEB1/INHBA/SMURF1/FOXD1/NEO1/VASN/BMP8B/NRROS/MTMR4/TGFB1I1/NPNT/FERMT1/ACVRL1/CITED2/RBPMS2/…
GO:0097305	response to alcohol	231	0.568881	1.51591	0.00102041	0.00221726	0.000564254	6203	tags=44%, list=17%, signal=37%	CCND1/SLIT3/SFRP1/SPARC/EPS8/TGFB1/TGFBR2/KLF2/ICAM1/CYBB/SMO/LRP6/VCAM1/FOSB/PTGER2/NFE2L1/ADCY6/ADCY3/KLF4/CDKN1A/ADCY7/CAD/RGS4/ITPR2/MAOB/CD14/CTNNB1/DRD4/SETD7/STAR/CCL21/ACACA/ABCA2/FYN/DAG1/SLIT2/CDH1/FOS/GNG2/INHBA/PTCH1/DNMT3A/TNC/ADCYAP1R1/CLDN1/LARP1/CBL/PTGER4/STAT3/RGS2/SPHK2/OSBPL7/ABCA1/CAT/RARA/EEF2/GRAMD1A/CDO1/AACS/ALAD/ADCY8/TGFBR1/PTEN/AHR/CCL3/RBP4/CRHR1/ABAT/SPIDR/PTK2B/KLF9…
GO:0006813	potassium ion transport	236	0.574021	1.52868	0.00102145	0.00221726	0.000564254	10828	tags=57%, list=29%, signal=41%	ADRA2A/WNK1/WNK2/KCNQ1/RGS4/SLC12A4/ANO6/KCNE4/KCNC3/KCNJ12/AQP1/SLC12A8/SLC9A8/FLNA/SLC9A1/ATP1A1/SLC24A3/WWP2/KCNAB2/PKD2/EDN3/SLC12A7/SLC9A9/SLC12A9/KCND1/KCNK3/CDKN1B/ATP1A2/OXSR1/KCNIP1/FHL1/SLC9A2/VPS4B/AMIGO1/NOS1AP/SLC12A6/CAB39/KCNG1/DNM2/KCNJ5/KCNS1/SLC9A3/NSF/STK39/PRNP/SLC24A1/TMEM38A/TSC1/PTEN/ABCC9/KCNMA1/KCNK2/KCNK13/MTMR6/KCNK6/PTK2B/KCNS3/NEDD4L/ATP1B2/CAV1/SLC9A7/KCND3/KCNF1/NED…
GO:0009755	hormone-mediated signaling pathway	233	0.623743	1.66202	0.00102145	0.00221726	0.000564254	5737	tags=42%, list=15%, signal=35%	SFRP1/NCOR2/ABHD2/DAB2/RUNX1/CNOT1/BMP4/PMEPA1/HEYL/NR2F1/KMT2D/NR2F2/NR4A1/AKAP13/TCF21/NCOA6/MED1/EP300/KANK2/LATS2/NRIP1/ARID1A/RXRA/CRY2/NR5A1/SRC/PAQR7/CTNNB1/NCOA3/THRA/ADIPOR2/NR2C2/RBFOX2/SMARCA4/TRIM68/APPL2/PLPP1/LBH/LEF1/AR/PER1/SLC27A1/ACSL1/TGFB1I1/FOXP1/NCOA1/PTPN11/HDAC6/YAP1/CARM1/LATS1/NCOR1/VDR/KDM3A/GRIP1/RARB/PADI2/NR1D2/PPARD/CRY1/PPARA/PAQR8/RBM14/DDX54/ARNTL/RB1/CYP7B1/RARA…
GO:0016358	dendrite development	233	0.640681	1.70715	0.00102145	0.00221726	0.000564254	7413	tags=60%, list=20%, signal=48%	DLG5/PREX1/MTOR/SDK1/RERE/MAP1A/NTN1/ITGB1/MINK1/SDC2/SHANK3/EPHB2/LRP4/LZTS1/ARID1B/NRP1/MEF2A/DLG4/RBFOX2/PLK2/DAB2IP/FBXW8/FYN/CAMK1D/APP/FOXO6/PAFAH1B1/SYNGAP1/ILK/KIDINS220/CUL7/CELSR2/GSK3B/SARM1/IGSF9/CRKL/MAP6/PTPRS/SRGAP2/SIPA1L1/SEMA3A/HDAC6/OBSL1/CARM1/GRIP1/MAP1B/FARP1/PAK4/BTBD3/ARHGAP44/NCK2/LPAR1/ITSN1/ASAP1/PICALM/SRCIN1/TRAK2/ANKRD27/SEMA4D/SHANK2/TRAK1/RAPGEF2/CDK5R1/CAPRIN2/CUX…
GO:0021537	telencephalon development	246	0.623915	1.66547	0.00102145	0.00221726	0.000564254	6073	tags=50%, list=16%, signal=42%	LRP1/COL3A1/LAMB1/CSF1R/CXCL12/BMP4/GLI3/SKI/CDK6/SMO/LRP6/SEMA7A/KDM6B/MYH10/SHANK3/EPHB2/SUN2/EGFR/CDON/CTNNB1/TACC1/SALL1/PLXNA4/BMERB1/DAB2IP/AQP1/CCDC85C/SLIT2/LEF1/TSKU/FLNA/PAFAH1B1/ROBO1/INHBA/RTN4RL1/ATP2B4/NUMBL/ARX/LHX1/SZT2/SUN1/GSK3B/NCOA1/RTN4RL2/CRKL/PTPRS/SRGAP2/TACC2/ZEB2/WNT5A/SEMA3A/EZH1/SYNE2/RARB/KDM2B/DIXDC1/ALDH1A3/BTBD3/FEZ1/DLX5/BTG2/LPAR1/NUMB/EFNA2/KDM1A/XRN2/SECISBP2/C…
GO:0030258	lipid modification	237	0.556996	1.4836	0.00102145	0.00221726	0.000564254	9161	tags=54%, list=24%, signal=41%	IRS1/MTOR/PLPP3/PIK3CD/PIP4K2B/CYGB/PI4KA/PDK4/ADIPOR2/TTC7A/SESN2/PLPPR2/AGT/SOCS7/APOD/APPL2/PLPP1/PIK3R1/AKT2/SYNJ2/INPPL1/PIP5K1C/OCRL/MTMR4/GBGT1/ST3GAL4/IP6K1/ST3GAL2/ACACB/CERK/PIK3C2B/DGKD/INPP5D/SLC35C1/PPARD/DGKQ/SOCS5/PPARA/MAPK14/DGKZ/ACAD10/SPHK1/SPHK2/PI4K2A/INPP5F/PLPPR4/SYNJ1/INPP5B/PIP4K2C/TWIST1/PI4KB/INPP5A/SOCS6/MIR27A/PIKFYVE/FAM126A/PIP5K1A/PTEN/SMG1/PIK3CG/CROT/MTMR6/ABCG1/…
GO:0031669	cellular response to nutrient levels	236	0.538839	1.43499	0.00102145	0.00221726	0.000564254	7731	tags=54%, list=21%, signal=43%	COL1A1/SFRP1/CASTOR2/SNAI2/ICAM1/POSTN/MTOR/FOLR2/GCN1/CYBB/ULK1/HMOX1/SSH1/CDKN1A/HSPA8/WNT4/MED1/KANK2/SIK2/PDK4/CASTOR3/BECN1/GABARAPL1/SESN2/CLEC16A/KLF10/EIF4G1/INHBB/FYN/AMBRA1/SESN3/RIPOR1/PIM1/SZT2/TNC/MAP3K5/BCL2/CADPS2/NCOA1/TAF1/BHLHA15/ZFYVE1/WIPI1/CBL/PIK3C2B/VDR/RPTOR/STK24/WIPI2/TNRC6A/PRKD1/BMPR2/MAPK1/CACNB3/ITFG2/PIK3R4/AMIGO1/BMT2/WNT2B/LPL/JUN/SREBF2/FOXO1/MIOS/SLC2A1/SRF/MDM2…
GO:0032872	regulation of stress-activated MAPK cascade	234	0.618135	1.64738	0.00102145	0.00221726	0.000564254	6813	tags=53%, list=18%, signal=43%	SFRP1/CCN2/FZD7/TNFRSF19/SFRP2/RASSF2/SH3RF3/IGF1R/ROR2/SIRPA/TRPV4/VANGL2/DACT1/MINK1/FZD10/PINK1/DUSP1/SASH1/RELL1/TLR4/EGFR/RAPGEF1/INAVA/MAP4K4/DAB2IP/CCL21/HIPK2/NBR1/APP/PAFAH1B1/MAP3K3/LTBR/PER1/PTPN1/WNT7B/MAP3K5/TAOK1/MAP3K10/MAP3K4/ZEB2/WNT5A/MAPK8IP3/EDA2R/SEMA3A/NCOR1/SEMA4C/SPAG9/NRK/SPHK1/MAP3K6/MAP3K9/MAPK1/ITCH/ERN1/FOXM1/TIRAP/AIDA/FLT4/DUSP3/FGF19/TAOK2/SH3RF1/FOXO1/NOD1/TNIK/TG…
GO:0043122	regulation of I-kappaB kinase/NF-kappaB signaling	234	0.562883	1.50013	0.00102145	0.00221726	0.000564254	7174	tags=50%, list=19%, signal=40%	TNFRSF19/CARD11/SIRPA/TGM2/GJA1/HMOX1/CX3CR1/PINK1/ECM1/AKAP13/TLR4/NEK6/INAVA/CTNNB1/ABL1/PLK2/DAB2IP/CCL21/CD4/MAPKBP1/RNF31/FYN/F2R/FLNA/MAP3K3/LTBR/ASH1L/PLEKHG5/PER1/BTRC/WLS/AJUBA/CANT1/TNFRSF1A/CX3CL1/TAB2/TRIM62/TRIM22/WNT5A/PDPK1/EDA2R/TMEM106A/TRIM8/TNFAIP3/ANKRD17/TRIM25/TRAF5/LITAF/SPHK2/PRKD1/LPAR1/MAVS/TRIM32/PELI1/TIRAP/CHUK/NOD1/MID2/CD36/GOLT1B/IL1B/SLC44A2/NLRX1/MUL1/RIPK1/NR1D1…
GO:0045926	negative regulation of growth	248	0.543259	1.45065	0.00102145	0.00221726	0.000564254	5760	tags=46%, list=15%, signal=39%	SLIT3/SFRP1/IGFBP5/NOTCH1/MEG3/TGFB1/SFRP2/BMP4/TGFBR2/RAI1/FGFR3/NOTCH2/GJA1/NTN1/SEMA7A/WNT11/SMARCA2/CDKN1A/PTPRJ/RGS4/SH3BP4/NRP1/ENPP1/DACT3/ADIPOR2/SMAD3/SEMA3C/NKD1/SESN2/GNG4/AGT/SMARCA4/SLIT2/APBB1/APBB2/WWC3/SERTAD2/SEMA6C/INHBA/PTCH1/ACVRL1/SEMA4G/BCL2/SEMA3D/FLCN/PTPRS/WNT5A/SEMA3A/ACVR1B/LGMN/PRDM11/CDKN1B/SEMA5B/JARID2/SEMA6B/SEMA4C/PPARD/RGS2/PPARA/SPHK2/SEMA4F/PPT1/BMPR2/FHL1/SEMA…
GO:0046578	regulation of Ras protein signal transduction	237	0.712126	1.8968	0.00102145	0.00221726	0.000564254	6221	tags=62%, list=17%, signal=52%	COL3A1/PDGFRB/HEG1/TIMP2/NOTCH1/EPS8/ABR/PREX1/IQSEC1/CYTH3/RASA3/MYO9B/MADD/NOTCH2/ARHGAP35/ITGB1/MET/PLEKHG2/ARHGEF17/PLEKHG6/ARHGEF10L/IQSEC3/GBF1/PLEKHG1/AKAP13/EPHB2/ARHGEF40/KANK2/RAPGEF1/KRAS/NRP1/VAV2/ABL1/MFN2/MAP4K4/DNMBP/DAB2IP/ARHGEF6/ARHGEF11/RASA1/F2R/FGD6/PRAG1/TNFAIP1/SYNGAP1/ARFGEF2/ROBO1/MAPRE2/ARHGEF25/CYTH4/FGD1/PLEKHG5/TRIO/DLC1/AUTS2/PLEKHG4B/STMN3/ARHGEF19/LZTR1/CRKL/FLCN/A…
GO:0046777	protein autophosphorylation	234	0.654847	1.74522	0.00102145	0.00221726	0.000564254	7152	tags=59%, list=19%, signal=48%	PDGFRB/PDGFRA/CSF1R/WNK1/EPHB4/DAPK1/DDR2/WNK2/RASSF2/MTOR/ENG/IGF1R/FGFR3/ULK1/LMTK2/MINK1/PINK1/PDGFA/GPNMB/CAD/EGFR/NEK6/HCK/PDGFD/SRC/SIK2/ENPP1/ABL1/FGFR1/STK10/FYN/TYRO3/CAMKK2/TNKS1BP1/MAP3K3/PDGFB/ERRFI1/CDK12/PEAK1/PIM1/MAPKAPK2/GSK3B/TAF1/ERBB2/TAOK1/MAP3K10/MEX3B/PDPK1/KDR/ACVR1B/BCR/STK24/OXSR1/CSNK1G2/ATP13A2/PRKD1/NLK/MAP3K9/FGR/PTPRC/KIT/ERN1/FLT4/SRMS/PDGFC/PRKD2/INSR/IRAK3/TAOK2/…
GO:0048705	skeletal system morphogenesis	237	0.704414	1.87626	0.00102145	0.00221726	0.000564254	7642	tags=64%, list=20%, signal=51%	SFRP4/COL6A3/COL6A1/COL1A1/MMP14/COL6A2/MMP2/SFRP1/PDGFRA/CCN2/COL11A1/SH3PXD2B/MEGF8/COL14A1/TGFB1/COMP/SFRP2/BMP4/TGFBR2/GLI3/MDFI/SKI/VWA2/ROR2/PRRX1/TRPV4/LRP6/RFLNA/TGFB3/FGFR3/TMEM119/ANXA6/COL2A1/BMP6/HOXA3/CHST11/TULP3/COL12A1/RUNX2/AXIN2/RAB23/COL27A1/CTNNB1/THRA/CHSY1/SMAD3/LRP5/GLG1/OSR2/FGFR1/PKD1/COL7A1/MEF2D/HOXA5/LTBP3/MATN3/TBX1/ZEB1/RFLNB/INPPL1/LHX1/WNT9A/FOXC1/ARID5B/HOXA6/MMP1…
GO:0048872	homeostasis of number of cells	246	0.543323	1.45034	0.00102145	0.00221726	0.000564254	6390	tags=48%, list=17%, signal=40%	NOTCH1/TGFB1/BMP4/KLF2/RASSF2/CDK6/AXL/CARD11/SMO/SH2B3/JAM3/HMOX1/NFE2L1/DOCK11/EPAS1/PIK3CD/SPNS2/MED1/KRAS/THRA/KLF13/RBFOX2/ABL1/HIPK2/STAT5B/GATA2/MAFB/ADAM17/HOXA5/ASXL1/F2R/ETS1/INHBA/NCKAP1L/LDB1/ADD1/LIPA/AMPD3/PTBP3/BCL2/AKT3/SASH3/BCL2L11/SLC40A1/ERCC2/PTPN11/ADGRF5/ARNT/ACVR1B/TNFAIP3/JAK3/ZFP36/BCR/INPP5D/STAT3/IL7R/IKZF1/MAPK14/GIGYF2/KIT/ITPKB/IREB2/RB1/TRIM58/ADAR/HCLS1/LYN/KMT2E/…
GO:0050663	cytokine secretion	235	0.539165	1.43642	0.00102145	0.00221726	0.000564254	6995	tags=43%, list=19%, signal=35%	LRP1/FN1/CSF1R/CCN4/NOTCH1/POSTN/CARD11/TRPV4/MIR590/TNFRSF1B/SPTBN1/SSC5D/AKAP12/TLR4/SRC/CD14/IL4R/ABL1/AGT/MAPKBP1/LRRC32/F2R/TNFRSF21/MIR149/FERMT1/CX3CL1/FOXP1/SYT11/IL27RA/TLR2/TLR1/WNT5A/CADM1/TMEM106A/SCAMP5/TNFAIP3/PTGER4/IL17RA/C1QTNF3/MAPK14/SPHK2/MAVS/FGR/CD34/DYSF/PANX1/ABCA1/TLR5/CLEC5A/CHUK/MBP/NLRP1/IL10/DHX9/LPL/ITGAV/LYN/TWIST1/HK1/CD36/PRKCZ/IL1B/TRIM6/PANX2/OSM/CCL3/P2RX7/SRGN…
GO:0051896	regulation of protein kinase B signaling	234	0.604121	1.61003	0.00102145	0.00221726	0.000564254	6365	tags=46%, list=17%, signal=39%	IGF2/PDGFRB/PDGFRA/C1QTNF1/IGFBP5/IRS1/TGFB1/MTOR/ENG/AXL/IGF1R/THBS1/FGFR3/SH2B3/ITGB1/CX3CR1/MET/GATA4/RCN3/PINK1/KLF4/PIK3CD/PTPRJ/PDGFA/MEIS3/EGFR/RAPGEF1/SRC/F3/FGFR1/RASD2/CCL21/PIK3AP1/FYN/DAG1/PIK3R1/EPHA2/ILK/TGFA/SESN3/PDGFB/CX3CL1/ADAM8/ERBB2/FLCN/PTPN11/MAZ/PIK3R5/TNFAIP8L3/ARFGEF1/ITSN1/KIT/INPP5F/SEMA5A/FGF19/FAM110C/HIP1/INSR/HCLS1/FGF9/OSBPL8/MYORG/RNF41/TSC2/TEK/FGF3/TGFBR1/PTEN/…
GO:0060560	developmental growth involved in morphogenesis	234	0.686813	1.83042	0.00102145	0.00221726	0.000564254	7715	tags=65%, list=21%, signal=52%	LRP1/FN1/SLIT3/SFRP1/CXCL12/NOTCH1/MEGF8/KIF26B/TGFB1/SFRP2/BMP4/TGFBR2/POSTN/PTK7/NRP2/PLXNA1/VANGL2/LRP6/NDN/ULK1/NTN1/ITGB1/SEMA7A/WNT11/MACF1/S1PR1/MED1/CTNNB1/NRP1/LAMB2/DPYSL2/SEMA3C/SALL1/ABL1/PLXNA4/NKD1/KDM5B/SLIT2/APP/PAFAH1B1/NRCAM/ILK/SEMA6C/SMURF1/AUTS2/LHX1/WNT7B/TNC/SEMA4G/SEMA3D/GSK3B/VCL/LIMK1/ITGA4/PTPRS/ZEB2/WNT5A/ADNP/SEMA3A/HDAC6/YAP1/SEMA5B/TRPV2/MAP1B/SPG11/FLRT3/SEMA6B/SEM…
GO:0070302	regulation of stress-activated protein kinase signaling cascade	236	0.6199	1.65087	0.00102145	0.00221726	0.000564254	6813	tags=53%, list=18%, signal=44%	SFRP1/CCN2/FZD7/TNFRSF19/SFRP2/RASSF2/SH3RF3/IGF1R/ROR2/SIRPA/TRPV4/VANGL2/DACT1/MINK1/FZD10/PINK1/DUSP1/SASH1/RELL1/TLR4/EGFR/RAPGEF1/INAVA/MAP4K4/DAB2IP/CCL21/HIPK2/NBR1/APP/PAFAH1B1/MAP3K3/LTBR/PER1/PTPN1/WNT7B/MAP3K5/TAOK1/MAP3K10/MAP3K4/ZEB2/WNT5A/MAPK8IP3/EDA2R/SEMA3A/NCOR1/SEMA4C/SPAG9/NRK/SPHK1/MAP3K6/MAP3K9/MAPK1/ITCH/ERN1/FOXM1/TIRAP/AIDA/FLT4/DUSP3/FGF19/TAOK2/SH3RF1/FOXO1/NOD1/TNIK/TG…
GO:0071560	cellular response to transforming growth factor beta stimulus	246	0.668932	1.78564	0.00102145	0.00221726	0.000564254	6335	tags=54%, list=17%, signal=45%	COL1A1/COL3A1/EMILIN1/COL1A2/FMOD/HTRA1/CILP/FBN1/SFRP1/LTBP2/DKK3/BCL9L/HTRA3/TGFB1/DAB2/PMEPA1/TGFBR2/POSTN/SKI/ENG/THBS1/ZNF703/TGFB3/CREBBP/BAMBI/CX3CR1/LTBP1/LTBP4/PXN/COL4A2/CHST11/WNT4/LOX/EP300/ASPN/PDGFD/SRC/ZFP36L2/RASL11B/TGFBRAP1/ITGB5/SMAD3/GLG1/STAR/HIPK2/CGN/LRRC32/ADAM17/ADAMTSL2/APPL2/FYN/STRAP/LTBP3/ZFYVE9/FURIN/CDH5/FOS/ZEB1/APAF1/SMURF1/VASN/NRROS/MTMR4/TGFB1I1/NPNT/FERMT1/ACV…
GO:0090257	regulation of muscle system process	248	0.576854	1.54035	0.00102145	0.00221726	0.000564254	6882	tags=46%, list=18%, signal=38%	ADRA2A/CCN2/IGFBP5/NOTCH1/MTOR/KCNQ1/TNFRSF1B/ANXA6/PKP2/GATA4/KLF4/RGS4/MEF2A/SMAD3/BECN1/AGT/DAG1/F2R/EHD3/FLNA/IL6ST/SLC9A1/ERRFI1/HDAC4/ATP1A1/ATP2B4/MTMR4/NPNT/TNFRSF1A/CNN1/ARHGAP42/PPP1R12B/GATA5/UTRN/ATP1A2/DOCK4/JARID2/FBXO32/SMAD7/RGS2/ATP2A2/PPARA/DOCK5/PLCE1/SPHK1/TNNT3/PLN/KIT/CTDP1/CACNA1C/NOS1AP/GUCY1A1/DDX39B/DMPK/FOXO1/ITGA2/HAND2/SRF/PRKG1/TMEM38A/ROCK2/TACR1/KCNMA1/PIK3CG/DSP/G…
GO:0019318	hexose metabolic process	244	0.545354	1.45421	0.0010225	0.00221726	0.000564254	6314	tags=41%, list=17%, signal=34%	IGF2/IGFBP4/CHST15/C1QTNF1/ALDH1A1/IRS1/MTOR/H6PD/SOGA1/MAN2B1/FOXK1/NFE2L1/NISCH/HECTD4/MAN2B2/MAN2A2/EP300/SRC/SLC45A3/ENPP1/PDK4/LRP5/POFUT1/SESN2/SORBS1/APOD/AKT2/PFKFB3/NCOA2/GAA/PGM5/ENO2/INPPL1/MAN2C1/TIGAR/GSK3B/PER2/PPP1R3B/ACACB/HK2/B4GALT1/DDB1/POFUT2/PPARD/CRY1/C1QTNF3/DGKQ/PPARA/MAPK14/IGFBP3/SLC25A13/PFKFB4/PFKFB2/RANBP2/PFKL/WDTC1/INSR/RUBCNL/FOXO1/HK1/TKTL1/GNB3/RBP4/MIDN/FOXK2/MA…
GO:0033673	negative regulation of kinase activity	247	0.566457	1.51255	0.0010225	0.00221726	0.000564254	7080	tags=50%, list=19%, signal=41%	SFRP1/HEG1/WNK1/SFRP2/BMP4/DUSP16/SMCR8/IGF1R/LRP6/SH2B3/CAMK2N1/NR2F2/DUSP1/SH3BP5/CDKN1A/PTPRJ/EPHB2/TRIB2/LATS2/RGS4/SMPD1/LRP5/ABL1/DAB2IP/GPRC5A/ILK/SORL1/STK38/ERRFI1/PTPN1/PTPRT/SPRED1/AJUBA/RUBCN/ITPRIP/SPRED2/DUSP7/PDPK1/CBL/TNFAIP3/LATS1/RPTOR/CDKN1B/ADARB1/CEBPA/RGS2/SOCS5/PTPRC/PPM1F/CORO1C/SRCIN1/SH3BP5L/AIDA/RB1/DUSP3/IPO7/ADAR/NF1/DUSP4/IRAK3/DNAJC3/CDKN1C/LYN/MLLT1/IBTK/IL1B/DUSP8…
GO:0071383	cellular response to steroid hormone stimulus	247	0.632369	1.68855	0.0010225	0.00221726	0.000564254	6051	tags=46%, list=16%, signal=39%	SFRP1/NCOR2/ABHD2/SERPINF1/TGFB1/DAB2/RUNX1/CNOT1/BMP4/PMEPA1/HEYL/ICAM1/NR2F1/KMT2D/NR2F2/NR4A1/GJB2/AKAP13/TCF21/NCOA6/EGFR/MED1/EP300/KANK2/NRIP1/ARID1A/RXRA/CRY2/NR5A1/SRC/PAQR7/ZFP36L2/CTNNB1/NCOA3/THRA/NR2C2/RBFOX2/STAR/AQP1/SMARCA4/TRIM68/PLPP1/LBH/LEF1/AR/ERRFI1/PER1/ATP1A1/TGFB1I1/MGARP/FOXP1/NCOA1/BCL2L11/HDAC6/YAP1/ZFP36/CARM1/LATS1/NCOR1/VDR/KDM3A/GRIP1/RARB/PADI2/ATP1A2/NPC1/NR1D2/FB…
GO:0001894	tissue homeostasis	229	0.599486	1.59583	0.00102354	0.00221726	0.000564254	8103	tags=51%, list=22%, signal=40%	CSF1R/CCN2/NOTCH1/CDH3/TUB/CTSK/SMO/TP53INP2/TMEM119/COL2A1/LYZ/RCN3/EPAS1/TLR4/S1PR1/EGFR/INAVA/SRC/KRAS/CTNNB1/PDK4/PLEKHM1/GATA2/ACACA/STRAP/F2R/LTBP3/PROM1/WHRN/PTH1R/CRACD/LDB1/TPP1/ADD1/LIPA/FOXC1/BCL2/AKT3/ADAM8/SASH3/CROCC/PTPN11/ADGRF5/TNFAIP3/YAP1/INPP5D/CYTL1/ANKRD11/CDH23/GIGYF2/TRIM32/CD34/RAB3D/RB1/MBP/NANOS1/LDB2/NF1/TMEM64/CDHR1/SPP1/NPHP4/IL20RA/LPCAT1/STK39/SRF/NCDN/CIB2/RBP4/P2…
GO:0048588	developmental cell growth	228	0.675155	1.79707	0.00102354	0.00221726	0.000564254	7283	tags=58%, list=19%, signal=47%	LRP1/FN1/SLIT3/CXCL12/MEGF8/TGFBR2/POSTN/MTOR/NRP2/PLXNA1/KMT2D/NDN/ULK1/NTN1/ITGB1/SEMA7A/GATA4/MACF1/AKAP13/RGS4/CTNNB1/FOXL2/NRP1/LAMB2/DPYSL2/SEMA3C/ABL1/PLXNA4/AGT/SLIT2/APP/PAFAH1B1/NRCAM/ILK/SEMA6C/SMURF1/AUTS2/SORBS2/SEMA4G/SEMA3D/GSK3B/VCL/LIMK1/ITGA4/PTPRS/ZEB2/WNT5A/ADNP/SEMA3A/HDAC6/SEMA5B/TRPV2/MAP1B/SPG11/FLRT3/SEMA6B/SEMA4C/L1CAM/RGS2/RNF157/PPARA/SEMA4F/BMPR2/SEMA4D/SEMA6A/SEMA3F/…
GO:0050803	regulation of synapse structure or activity	227	0.62717	1.66929	0.00102459	0.00221726	0.000564254	7116	tags=50%, list=19%, signal=41%	THBS2/FZD1/SPARC/DLG5/CLSTN3/SRPX2/LRRN1/NRP2/NECTIN1/NLGN2/NTN1/SSH1/TUBA1A/LRFN3/SHANK3/EPHB2/SEPTIN11/LRP4/ABL1/DAB2IP/EIF4G1/IL10RA/LRRC4B/FYN/DAG1/AGRN/APP/CLSTN1/PAFAH1B1/SYNGAP1/NRCAM/AMIGO2/GPC4/IGSF9/TPBG/CRKL/PTPRS/ADGRB2/TLR2/WNT5A/ETV5/SIPA1L1/ADNP/DCTN1/LRFN1/FLRT3/MAPK14/ARHGEF15/ARHGAP44/SIX1/PPT1/ITSN1/SRCIN1/SEMA4D/SEMA3F/AMIGO1/DNM1/FLRT2/IL10/CDK5R1/CAPRIN2/PTPRD/DNM2/RELN/CLST…
GO:0048738	cardiac muscle tissue development	226	0.632708	1.68334	0.00102669	0.00221726	0.000564254	6808	tags=52%, list=18%, signal=43%	PDGFRB/HEG1/PDGFRA/FZD7/NOTCH1/COL11A1/TGFB1/BMP4/TGFBR2/MTOR/ENG/MIR590/TENM4/GJA1/PKP2/ITGB1/GATA4/ALDH1A2/KDM6B/MYH10/AKAP13/MYH11/S1PR1/MED1/ARID1A/RXRA/TBX3/RGS4/UBE4B/DLL1/MEF2A/FGFR1/AGT/MAML1/SLC9A1/PIM1/ZFPM2/FOXC1/FHOD3/SORBS2/ADAMTS9/JPH2/WNT5A/GATA5/OBSL1/YAP1/RARB/GJC1/JARID2/SMAD7/RGS2/PPARA/MAPK14/SGCD/PLN/MAPK1/PPP1R13L/CTDP1/DDX39B/RARA/FGF9/MIR23A/TGFB2/MAP2K4/MIR200B/ID2/SRF/FG…
GO:0006469	negative regulation of protein kinase activity	225	0.568407	1.51069	0.00102881	0.00221726	0.000564254	6784	tags=49%, list=18%, signal=41%	SFRP1/HEG1/WNK1/SFRP2/BMP4/DUSP16/SMCR8/IGF1R/LRP6/SH2B3/CAMK2N1/NR2F2/DUSP1/SH3BP5/CDKN1A/PTPRJ/EPHB2/TRIB2/LATS2/RGS4/SMPD1/LRP5/ABL1/DAB2IP/GPRC5A/ILK/SORL1/STK38/ERRFI1/PTPN1/PTPRT/SPRED1/ITPRIP/SPRED2/DUSP7/PDPK1/CBL/TNFAIP3/LATS1/RPTOR/CDKN1B/ADARB1/CEBPA/RGS2/SOCS5/PTPRC/PPM1F/CORO1C/SRCIN1/SH3BP5L/AIDA/RB1/DUSP3/IPO7/ADAR/NF1/DUSP4/IRAK3/DNAJC3/CDKN1C/LYN/MLLT1/IBTK/IL1B/DUSP8/TSC2/SPRY4/…
GO:0002703	regulation of leukocyte mediated immunity	204	0.553601	1.46462	0.00102987	0.00221726	0.000564254	7301	tags=45%, list=20%, signal=36%	TGFB1/ABR/ICAM1/TNFRSF1B/ITGB2/HMOX1/IL1R1/TLR4/TP53BP1/IL4R/ITGAM/SUPT6H/GATA2/CD84/IL27RA/SASH3/C12orf4/PDPK1/CADM1/AP1G1/JAK3/BCR/IL7R/SMAD7/PVR/ULBP3/SPHK2/MAVS/FGR/PTPRC/TNFSF13/ZBTB1/IL10/LYN/PRKCZ/IL1B/CD300A/NECTIN2/ADGRE2/P2RX7/WAS/STAT6/CRHR1/SERPINB9/PTPN6/BCL6/IL18R1/CXCL6/LILRB1/NLRP3/CRK/FADD/HAVCR2/ADORA2B/TNFSF4/CD28/PPP3CB/BTK/STX7/TRAF6/MLH1/NSD2/HFE/MSH2/CD1E/PIK3R6/MALT1/TICAM…
GO:0008037	cell recognition	204	0.613278	1.6225	0.00102987	0.00221726	0.000564254	6494	tags=48%, list=17%, signal=40%	VSTM2L/VCAN/PALLD/MEGF8/LAMA5/TUB/FOLR2/COLEC12/IGHV3-15/NDN/IGHV1-18/ARHGAP35/IGHV4-34/IGHV4-31/IGHV3-33/CD209/EPHB2/IGHV3-74/SCARB1/EFNB3/NRP1/IGHV3-23/IGHV1-24/IGHV4-59/CCL21/PECAM1/IGHV4-28/IGHV3-30/IGHV3-21/APP/NRCAM/TNFRSF21/ROBO1/EMB/IGHV3-73/IGHV5-51/IGHV2-70/NTM/IGHV3-11/IGHV1-3/IGSF9/IGHV3-53/CADM1/SEMA3A/IGHG2/B4GALT1/PEAR1/ROBO4/DOCK8/PCDH12/IGHV1-69D/IGHV6-1/NCK2/IGHV1-58/IGHV4-61/DO…
GO:0030100	regulation of endocytosis	204	0.595337	1.57504	0.00102987	0.00221726	0.000564254	8031	tags=56%, list=21%, signal=44%	SFRP4/LRP1/SERPINE1/DAB2/RAB31/AXL/ANKFY1/AP2B1/SRC/CD14/DLL1/DRD4/ANO6/DLG4/ABL1/SNX33/CCL21/GATA2/APPL2/BTBD9/ANKRD13A/CD22/PTPN1/NCKAP1L/TBC1D5/RUBCN/HIP1R/SYT11/ANKRD13B/AP2A1/WNT5A/CLIP3/CBL/SCAMP5/RAB5C/MIB1/DGKQ/UBQLN2/SPHK1/PRKD1/PPT1/ITSN1/NUMB/PICALM/SCYL2/BICD1/LDLRAP1/DNM1/NTF3/ACTN4/HIP1/EHD4/ARFGAP1/DNM2/ITGA2/UNC119/CD36/TNK2/ATXN2/ARRB1/TSC2/MIR27A/CD300A/VTN/PLCG2/CBLL1/PIK3CB/PA…
GO:0001649	osteoblast differentiation	217	0.673862	1.78578	0.00103093	0.00221726	0.000564254	5935	tags=52%, list=16%, signal=44%	IGF2/COL6A1/COL1A1/CREB3L1/SFRP1/MRC2/FZD1/VCAN/CCN4/IGFBP5/NOTCH1/SH3PXD2B/ITGA11/SNAI2/SFRP2/DDR2/BMP4/FAM20C/GLI3/CCN1/SKI/RASSF2/CDK6/SMO/TP53INP2/TMEM119/GJA1/SEMA7A/BMP6/WNT11/CTHRC1/GPNMB/WNT4/LOX/SNRNP200/RUNX2/AXIN2/CTNNB1/ZHX3/SUFU/GLI2/SMAD3/LRP5/RRBP1/CHRD/NBR1/MEF2D/TWIST2/FASN/LEF1/IL6ST/EPHA2/ILK/PTH1R/PTCH1/HDAC4/NPNT/WNT7B/TNC/ID3/JAG1/CEBPA/DLX5/CLTC/PRKD1/BMPR2/IGFBP3/SEMA4D/IA…
GO:0002064	epithelial cell development	205	0.64511	1.70599	0.00103093	0.00221726	0.000564254	6235	tags=53%, list=17%, signal=45%	PODXL/HEG1/PALLD/SDC1/NOTCH1/ACTA2/BMP4/ICAM1/CDK6/ENG/SMO/TFCP2L1/GJA1/MET/BMP6/SIPA1L3/CDKN1A/COL18A1/RAPGEF1/DACT2/DLL1/CTNNB1/LAMB2/FLNB/ADAMTSL4/FGFR1/SIDT2/PECAM1/TBC1D20/HOXA5/FASN/AR/FLNA/PAFAH1B1/WHRN/PSAP/EPHA2/FRMD6/CDH5/FAT1/AFDN/PDGFB/PPP1R16B/TIGAR/ADD1/WNT7B/TNFRSF1A/S1PR2/FNDC3A/GSK3B/WNT5B/PTPRS/CLDN1/WNT5A/PDPK1/NKX3-2/B4GALT1/JAG1/FEM1B/RARB/GPAT4/TJP1/VIM/PRDM1/VEZF1/GSTM3/MYO…
GO:0007160	cell-matrix adhesion	220	0.718483	1.90624	0.00103093	0.00221726	0.000564254	6267	tags=67%, list=17%, signal=56%	LRP1/FN1/COL3A1/EMILIN1/MMP14/NID2/NID1/SFRP1/COL16A1/CCN2/ITGA11/SERPINE1/LAMA5/DDR2/POSTN/VWA2/CDK6/THBS1/EPDR1/SNED1/JAM3/VCAM1/ADAMTS12/ITGB2/ITGB1/MINK1/FBLN5/SIGLEC1/ECM2/MACF1/LYVE1/PTPRJ/PLAU/WNT4/SRC/CTNNB1/COL5A3/NRP1/ITGB5/SMAD3/ABL1/MAP4K4/SORBS1/PKD1/CCL21/PECAM1/APOD/RASA1/DAG1/PIK3R1/SLC9A1/ILK/DLC1/LDB1/CORO2B/PPFIA1/NPNT/PEAK1/FERMT1/AJUBA/ACVRL1/LYPD3/BCL2/CX3CL1/ADAMTS9/GSK3B/P…
GO:0007601	visual perception	217	0.551113	1.46049	0.00103093	0.00221726	0.000564254	9238	tags=36%, list=25%, signal=28%	COL1A1/TIMP3/COL11A1/TGFBI/EFEMP1/CDH3/LUM/COL2A1/KIFC3/EPAS1/WFS1/COL18A1/ABLIM1/LAMB2/HMCN1/CNNM4/RGS16/ZIC2/CEP250/GJC1/SEMA5B/CDH23/CLIC5/MYO5A/ATF6/PPT1/RDH10/EYA3/FSCN2/ATXN7/CRYBG3/EYA4/OLFM2/PITPNA/UNC119/SLC24A1/OPA3/BBS9/CYP1B1/RBP4/BBS10/OAT/SFRP5/CRYGN/BBS2/SIX3/IRX5/BBS4/LAMC3/KERA/DLL4/PRPH2/PAX2/CLDN19/BBS5/POU6F2/GPR143/CHM/WDR36/EML2/MYO9A/FAM161A/OPA1/MYO7A/BBS1/ABCA4/ZNF513/RP2…
GO:0007623	circadian rhythm	208	0.596086	1.57793	0.00103093	0.00221726	0.000564254	6321	tags=45%, list=17%, signal=37%	SERPINE1/RAI1/MTOR/EGR1/EGFR/EP300/NRIP1/CRY2/EGR3/PER3/DRD4/KDM5A/HUWE1/STAR/KLF10/MAGED1/NGFR/BTBD9/NCOA2/PER1/GPR176/ZFHX3/BTRC/NPAS2/KMT2A/FBXW11/GSK3B/PER2/ID3/KDM2A/PROK1/MAGEL2/PRKDC/NCOR1/OPRL1/DDB1/NR1D2/CRY1/OPN3/PPARA/NAGLU/MYCBP2/THRAP3/CIPC/ARNTL/SRRD/SETX/CRTC1/SIN3A/JUN/ID2/ROCK2/GFPT1/PTEN/AHR/NR1D1/GNA11/HNF1B/PRMT5/PHLPP1/ARNTL2/KLF9/MYBBP1A/ADCY1/SIX3/OGT/RORA/BHLHE41/PRKAA1/TO…
GO:0008154	actin polymerization or depolymerization	208	0.539688	1.42863	0.00103093	0.00221726	0.000564254	7218	tags=49%, list=19%, signal=40%	CXCL12/EPS8/PREX1/ICAM1/GAS7/MTOR/LMOD1/SPTBN1/ELN/ARHGAP35/RHOBTB1/PLEKHG2/LIMA1/HCK/KIRREL1/SPTBN2/MYO1C/WIPF1/MICAL2/CCL21/RASA1/PLEK/RHOBTB2/SLIT2/WASF3/ARHGAP18/CDC42EP3/CRACD/NCKAP1L/ADD1/FHOD3/HIP1R/MICAL3/MICAL1/MAGEL2/ENAH/LATS1/SPIRE1/SWAP70/MICALL2/ARFGEF1/IQGAP2/NCK2/ADD2/SEMA5A/ADD3/EVL/CDC42EP4/SNX9/HCLS1/PLEKHH2/TTC17/MYADM/WAS/COTL1/KANK4/CYFIP1/PTK2B/SPTAN1/SH3BP1/BAIAP2L1/DIAPH1…
GO:0008406	gonad development	217	0.588791	1.56034	0.00103093	0.00221726	0.000564254	6311	tags=41%, list=17%, signal=34%	MMP14/PDGFRB/CCND1/SLIT3/SFRP1/PDGFRA/SDC1/SFRP2/ICAM1/GJA1/KMT2B/GATA4/RHOBTB3/COL9A3/TCF21/WNT4/NRIP1/NR5A1/SRC/FOXL2/BOK/KDM5A/SALL1/BASP1/STAR/MMP19/TBC1D20/INHBB/SLIT2/AR/FLNA/INHBA/ZFPM2/FOXC1/ARID5B/FNDC3A/BCL2/CITED2/HOXA10/NCOA1/CRKL/RNF38/BCL2L11/WNT5A/SF1/SEMA3A/CBL/HOXA9/AGO4/FSTL3/RDH10/KIT/OSR1/RARA/WNT2B/CSDE1/INSR/FGF9/TGFB2/ARRB1/AMHR2/TGFBR1/GATA6/ADGRG1/PGR/WDR19/PLEKHA1/PTX3/S…
GO:0009952	anterior/posterior pattern specification	219	0.647986	1.71832	0.00103093	0.00221726	0.000564254	7635	tags=57%, list=20%, signal=46%	SFRP1/NOTCH1/SFRP2/BMP4/HEYL/GLI3/SKI/ROR2/VANGL2/SMO/LRP6/NR2F2/HIPK1/GATA4/ALDH1A2/HOXA3/PLXNA2/TULP3/EP300/CDON/TBX3/AXIN2/DLL1/CTNNB1/CRB2/GLI2/SMAD3/LRP5/SEMA3C/POFUT1/NKD1/BASP1/HIPK2/HOXA5/LEF1/HOXB9/TBX1/LDB1/LHX1/WLS/FOXC1/CELSR1/CELSR2/HOXA10/HOXA6/PBX3/CRKL/ZEB2/WNT5A/BARX1/PCSK6/ETS2/PRKDC/SIX2/KDM2B/MIB1/TSHZ1/HOXC6/HOXA9/BTG2/BMPR2/HEY1/MSX2/HOXA7/MED12/PCSK5/OSR1/WNT2B/NRARP/OTX1/H…
GO:0010001	glial cell differentiation	217	0.597048	1.58222	0.00103093	0.00221726	0.000564254	7911	tags=52%, list=21%, signal=41%	LRP1/MXRA8/NOTCH1/TGFB1/GLI3/SKI/MTOR/CDK6/EGR2/ROR2/SMO/TNFRSF1B/TENM4/GPC1/DAAM2/NFE2L1/TLR4/EGFR/MYRF/DLL1/KRAS/CTNNB1/SLC45A3/MMP24/LAMB2/C5AR1/B4GALT5/BOK/ABL1/LAMA2/DAG1/CNTNAP1/LEF1/APP/AKT2/TMEM98/IL6ST/WASF3/ILK/TNFRSF21/NRROS/ERBB2/ERCC2/TLR2/PTPN11/LIF/DTX1/STAT3/VIM/LPAR1/MAPK1/DICER1/MED12/NF1/SERPINE2/LDLR/LYN/ARHGEF10/RELN/IL1B/ID2/PSEN1/PTEN/VTN/SOX4/NR1D1/ZNF488/CNP/PRMT5/PARD3/S…
GO:0017157	regulation of exocytosis	216	0.541596	1.43443	0.00103093	0.00221726	0.000564254	8797	tags=50%, list=24%, signal=38%	ADRA2A/SDC1/NOTCH1/ABR/ITGB2/HMOX1/RIMS4/CACNA1H/IL4R/ITGAM/RAB15/SYT7/GATA2/GRIK5/VPS18/APBA2/CD84/UNC13B/BACE1/RAB3GAP1/CADPS2/GSK3B/SYT13/SYT11/CPLANE2/DOC2B/C12orf4/CLASP1/PDPK1/MICAL1/AP1G1/SCAMP5/BCR/CACNA1G/RIMS3/RAB8B/ATP2A2/ATP13A2/SPHK2/FGR/RAB3D/GIT1/VPS4B/FBXL20/SYT1/CASK/SEPTIN5/STXBP5/LYN/NSF/SYTL4/RAB3B/CD300A/SMPD3/ADGRE2/CRHR1/VSNL1/ADCY1/BAIAP3/ADORA2B/PRKCB/RAP1B/APBA1/VAMP1/PR…
GO:0032869	cellular response to insulin stimulus	216	0.571899	1.51469	0.00103093	0.00221726	0.000564254	7971	tags=55%, list=21%, signal=43%	IGF2/IRS1/RAB31/VWA2/IGF1R/SOGA1/PID1/SRC/SIK2/ENPP1/MYO1C/PDK4/LPIN2/ZNF106/STAR/SORBS1/AGT/ATP6V0A1/APPL2/INHBB/PIK3R1/FOXO6/AKT2/LPIN3/SLC9A1/SESN3/C2CD5/SORL1/ERRFI1/PTPN1/EIF4EBP2/BCAR1/HDAC5/GSK3B/TBC1D4/PDPK1/PTPN11/PRKDC/SMARCC1/FOXO4/RAB8B/NCOA5/MYO5A/SHC1/WDTC1/GRB10/PTPRA/INSR/LPL/FOXO1/OSBPL8/PRKCZ/PTPRE/IL1B/TSC2/IDE/TSC1/PTEN/ATP6V0A2/ZFP36L1/SOS1/CYFIP1/APC/MARS1/TCIRG1/BAIAP2L1/SP…
GO:0043393	regulation of protein binding	217	0.569375	1.50889	0.00103093	0.00221726	0.000564254	6944	tags=51%, list=19%, signal=42%	LRP1/PLXND1/DAB2/BMP4/DACT1/BAMBI/MET/HOXA3/CTHRC1/LOX/EP300/CDON/SRC/EPB41/PTPRF/NRP1/ABL1/PLK2/DAB2IP/PKD1/HIPK2/CRMP1/LEF1/APP/CTSZ/GPSM1/SORL1/PDGFB/HDAC4/TFIP11/ADD1/HIP1R/BCL2/HDAC5/GSK3B/TAF1/SYMPK/SPPL3/ITGA4/WNT5A/ADNP/CARM1/GOLGA2/PPARA/MMP9/NES/ADD2/PLCL2/TIRAP/AIDA/LDLRAP1/KDM1A/IL10/RAPGEF2/CAPRIN2/MAPRE3/CD36/ARRB1/NFATC4/MARK2/TGFBR1/PSEN1/VTN/MEF2C/STK4/WFIKKN2/UBASH3B/CAV1/CRK/BT…
GO:0043583	ear development	219	0.65972	1.74943	0.00103093	0.00221726	0.000564254	6636	tags=53%, list=18%, signal=43%	PDGFRB/DCHS1/SPARC/NOTCH1/COL11A1/TGFB1/ABR/BMP4/GLI3/PTK7/ROR2/PRRX1/VANGL2/KCNQ1/TGFB3/FZD2/NTN1/COL2A1/GJB2/CTHRC1/MAF/CXCL14/SHROOM2/EPHB2/DLL1/ECE1/GLI2/SALL1/OSR2/FGFR1/GATA2/MAFB/PAFAH1B1/WHRN/PSAP/LRP10/TBX1/ZEB1/SOBP/MAPKAPK2/CELSR1/BCL2/C1QB/BCL2L11/WNT5A/PTPN11/LRIG3/NKX3-2/JAG1/BCR/SIX2/KCNK3/CDKN1B/CYTL1/TSHZ1/CEBPA/ALDH1A3/CDH23/DLX5/NAGLU/HOXA1/SIX1/RDH10/MAPK1/LRIG1/JAG2/OSR1/PLPP…
GO:0045444	fat cell differentiation	220	0.636179	1.68788	0.00103093	0.00221726	0.000564254	8143	tags=62%, list=22%, signal=49%	CCND1/SFRP1/CCN4/SH3PXD2B/MMP11/TGFB1/SNAI2/SFRP2/MTOR/EGR2/TRPV4/NR4A1/CREBL2/MIR483/KLF4/LAMB3/TRIB2/MED1/EP300/CMKLR1/ZFP36L2/ZNF516/ENPP1/SMAD3/LRP5/MEDAG/GATA2/ASXL2/INHBB/ASXL1/AKT2/FAM120B/TRIO/TGFB1I1/ZFPM2/ARID5B/WNT5B/PER2/ITGA6/WNT5A/ADGRF5/CLIP3/HDAC6/ZFP36/CARM1/JAG1/RNASEL/HMGA2/FTO/PPARD/C1QTNF3/CEBPA/RGS2/ZNF385A/MAPK14/TRIM32/DYSF/TMEM120B/ARNTL/MSX2/TMEM64/LPL/FOXO1/PLCB1/GRK5/O…
GO:0046474	glycerophospholipid biosynthetic process	217	0.549754	1.45689	0.00103093	0.00221726	0.000564254	7673	tags=57%, list=21%, signal=46%	PIGS/PIK3CD/PDGFA/PIP4K2B/PI4KA/PLA2G2A/SBF1/LPIN2/PIK3R1/SLC44A3/AGPAT3/LPIN3/SYNJ2/PITPNM1/PDGFB/INPPL1/PIP5K1C/OCRL/PLD2/SLC27A1/MTMR4/AJUBA/PIGO/PCYT1A/PITPNM2/PIK3C2B/INPP5D/PIGQ/GPAT4/PIK3R5/DGKQ/PTPN13/PGAP3/DGKZ/ETNK1/ETNK2/PI4K2A/AGPAT4/INPP5F/PITPNM3/PLD1/PIK3R4/RAB14/SYNJ1/GPAM/PIGN/PIP4K2C/PI4KB/LPCAT1/SLC44A2/CAPN2/CHKA/PIKFYVE/PIP5K1A/PTEN/PIK3CG/PLEKHA1/PLCG2/MTMR6/PIK3CB/INPP4A/IN…
GO:0048762	mesenchymal cell differentiation	217	0.67336	1.78445	0.00103093	0.00221726	0.000564254	6592	tags=62%, list=18%, signal=51%	FN1/COL1A1/PDPN/SFRP1/BCL9L/NOTCH1/DLG5/TGFB1/DAB2/SNAI2/SFRP2/LAMA5/BMP4/TGFBR2/HEYL/MTOR/ENG/NRP2/ZNF703/MIR590/SMO/LRP6/TGFB3/BAMBI/ANXA6/LOXL2/SEMA7A/ALDH1A2/PHLDB1/WNT11/TCF21/WNT4/AXIN2/CTNNB1/EDNRA/CRB2/NRP1/DACT3/SMAD3/SEMA3C/AKNA/FGFR1/DAB2IP/FOXF2/DAG1/STRAP/LEF1/TBX1/SEMA6C/RFLNB/AMER1/VASN/MIR149/TGFB1I1/FOXC1/CUL7/SEMA4G/BCL2/SEMA3D/GSK3B/USF3/TRIM62/EDN3/WNT10A/ZEB2/CLASP1/WNT5A/SEM…
GO:0050707	regulation of cytokine secretion	205	0.554173	1.4655	0.00103093	0.00221726	0.000564254	6995	tags=42%, list=19%, signal=34%	LRP1/FN1/CSF1R/CCN4/POSTN/TRPV4/MIR590/TNFRSF1B/SPTBN1/SSC5D/AKAP12/TLR4/SRC/CD14/IL4R/ABL1/MAPKBP1/LRRC32/F2R/TNFRSF21/MIR149/FERMT1/CX3CL1/FOXP1/SYT11/IL27RA/TLR2/TLR1/WNT5A/CADM1/SCAMP5/TNFAIP3/PTGER4/IL17RA/C1QTNF3/MAPK14/MAVS/FGR/CD34/PANX1/TLR5/CLEC5A/CHUK/MBP/NLRP1/IL10/DHX9/LPL/LYN/TWIST1/HK1/PRKCZ/IL1B/TRIM6/PANX2/OSM/CCL3/P2RX7/SRGN/TLR8/LILRB1/NLRP3/HAVCR2/NLRP2/MAPK11/ANXA4/PML/FRMD8/…
GO:0060348	bone development	215	0.729323	1.93233	0.00103093	0.00221726	0.000564254	6498	tags=59%, list=17%, signal=49%	SFRP4/COL6A3/COL6A1/SULF2/COL1A1/MMP14/COL6A2/DCHS1/FBN1/SPARC/CCN4/SH3PXD2B/MEGF8/COL14A1/TGFB1/COMP/SFRP2/BMP4/TGFBR2/FAM20C/GLI3/SKI/VWA2/ENG/TRPV4/PAPSS2/LRP6/RFLNA/TGFB3/FGFR3/SH2B3/TMEM119/NOTCH2/GJA1/ANXA6/COL2A1/BMP6/SPNS2/AKAP13/TULP3/P3H1/LOX/MED1/EP300/COL12A1/RUNX2/AXIN2/SRC/RAB23/COL27A1/LRRC17/CHSY1/SULF1/ANO6/LRP5/GLG1/OSR2/COL7A1/XYLT1/MEF2D/ASXL1/LTBP3/PAFAH1B1/MATN3/RFLNB/AMER1/…
GO:1901215	negative regulation of neuron death	208	0.613805	1.62483	0.00103093	0.00221726	0.000564254	6481	tags=43%, list=17%, signal=36%	LRP1/VSTM2L/FZD1/SERPINF1/UNC5B/AXL/TNFRSF1B/TGFB3/CNTFR/HMOX1/CX3CR1/PINK1/WFS1/FOXQ1/GPNMB/AP2B1/KRAS/CTNNB1/NRP1/C5AR1/BOK/HYOU1/STAR/HIPK2/EIF4G1/RASA1/FYN/CRLF1/TYRO3/F2R/SYNGAP1/AMBRA1/ILK/SORL1/TIGAR/BCL2/CX3CL1/GSK3B/ADAM8/DNAJC5/PDPK1/ADNP/CBL/NDNF/LGMN/KDM2B/STAT3/PPARA/ATP13A2/NES/SIX1/BTG2/PPT1/ITSN1/CD34/NTF3/IL10/JUN/MAP2K4/ARRB1/NFATC4/PSEN1/TSC1/MEF2C/MAP3K12/CRHR1/SIX4/PTK2B/GBA/…
GO:0006814	sodium ion transport	218	0.571578	1.51465	0.00103199	0.00221726	0.000564254	8220	tags=46%, list=22%, signal=36%	WNK1/TGFB1/WNK2/CNTN1/PKP2/MLLT6/SLC41A1/SHROOM2/FXYD6/DRD4/ANO6/CNNM4/SLC23A2/SLC8B1/SLC9A8/TPCN1/SLC9A1/PER1/ATP1A1/ATP2B4/ASIC1/SLC24A3/SCNN1A/NKAIN4/PKD2/SLC4A11/SLC9A9/UTRN/SLC38A7/ATP1A2/PTPN3/SLC38A10/SLC9A2/ACTN4/OSR1/SERPINE2/DNM2/SLC9A3/SCNN1G/STK39/SLC24A1/TESC/P2RX7/SGK1/SLC20A1/NEDD4L/SLC38A3/ATP1B2/STOM/SCN3B/SLC9A7/SCNN1B/AKT1/SLC5A6/SCN5A/DMD/NEDD4/AHCYL1/SCN1B/CHP1/SCN2B/SCN4B/DL…
GO:0007188	adenylate cyclase-modulating G protein-coupled receptor signaling pathway	218	0.579999	1.53696	0.00103199	0.00221726	0.000564254	9882	tags=50%, list=26%, signal=37%	ADRA2A/GNA12/PTGER2/ADCY6/AKAP12/ADCY3/AKAP13/ADGRG2/ADCY7/S1PR1/FPR1/EDNRA/DRD4/ADCY9/GPR161/FLNA/PSAP/PTH1R/GNG2/GPR176/ATP2B4/MARCO/WASF2/ADGRB2/PTGER4/OPRL1/ADGRL2/GABBR1/RGS2/PLN/LPAR1/ABCA1/GNA15/RAMP1/RAPGEF2/PALM/GRK5/GNAZ/ADCY8/ARRDC3/PRKACB/ADGRG1/GNA11/ADGRE2/PRMT5/GPER1/CRHR1/CALCRL/GNAO1/ADCY1/ADCY5/PDE2A/ADORA2B/GNA14/ADGRD1/RAMP3/OXER1/ADGRL1/PTGER3/PTGIR/ADORA1/ADGRL4/P2RY12/CHRM3…
GO:0044706	multi-multicellular organism process	221	0.58191	1.54409	0.00103199	0.00221726	0.000564254	6627	tags=42%, list=18%, signal=34%	PTGIS/MMP2/COL16A1/IGFBP5/FBLN1/SH3PXD2B/TGFB1/ITGA5/TGFBR2/MTOR/TGFB3/THBD/TFCP2L1/GJA1/FOSB/NR2F2/GJB2/SYDE1/ADCY7/CAD/WNT4/MED1/ARID1A/RXRA/PAM/KRAS/ADIPOR2/AGT/TRO/AR/EPYC/FOS/ASH1L/ETS1/BCL2/B4GALT1/ACVR1B/LIF/VDR/RECK/PPARD/RGS2/PRDM1/NRK/CLIC5/MMP9/SPHK2/BMPR2/MAPK1/ARNTL/TEAD3/PCSK5/RARA/SERPINE2/SPP1/ITGA2/SLC2A1/IL1B/CAPN2/HEXB/FKBP4/PGR/CRHR1/PGF/DSG2/SLC38A3/IGFBP7/PTGS2/JUNB/HAVCR2/I…
GO:0050807	regulation of synapse organization	218	0.626175	1.65933	0.00103199	0.00221726	0.000564254	8123	tags=55%, list=22%, signal=43%	THBS2/FZD1/SPARC/DLG5/CLSTN3/SRPX2/LRRN1/NRP2/NECTIN1/NLGN2/NTN1/SSH1/TUBA1A/LRFN3/SHANK3/EPHB2/SEPTIN11/LRP4/ABL1/DAB2IP/EIF4G1/IL10RA/LRRC4B/FYN/DAG1/AGRN/APP/CLSTN1/PAFAH1B1/NRCAM/AMIGO2/GPC4/IGSF9/TPBG/CRKL/PTPRS/ADGRB2/TLR2/WNT5A/ETV5/SIPA1L1/ADNP/DCTN1/LRFN1/FLRT3/MAPK14/ARHGEF15/ARHGAP44/SIX1/ITSN1/SRCIN1/SEMA4D/SEMA3F/AMIGO1/FLRT2/IL10/CDK5R1/CAPRIN2/PTPRD/RELN/CLSTN2/CDKL5/PRNP/NFATC4/PT…
GO:0050953	sensory perception of light stimulus	221	0.555506	1.47403	0.00103199	0.00221726	0.000564254	9238	tags=37%, list=25%, signal=28%	COL1A1/TIMP3/COL11A1/TGFBI/EFEMP1/CDH3/LUM/COL2A1/KIFC3/EPAS1/WFS1/COL18A1/ABLIM1/LAMB2/HMCN1/CNNM4/WHRN/RGS16/ZIC2/CEP250/GJC1/SEMA5B/CDH23/CLIC5/MYO5A/ATF6/PPT1/RDH10/EYA3/FSCN2/ATXN7/CRYBG3/EYA4/OLFM2/PITPNA/UNC119/SLC24A1/OPA3/BBS9/CYP1B1/RBP4/BBS10/OAT/SFRP5/CRYGN/BBS2/SIX3/IRX5/BBS4/LAMC3/KERA/DLL4/PRPH2/PAX2/CLDN19/BBS5/POU6F2/USH1G/GPR143/CHM/WDR36/EML2/MYO9A/FAM161A/OPA1/MYO7A/BBS1/ABCA4…
GO:0002573	myeloid leukocyte differentiation	203	0.646395	1.70888	0.00103306	0.00221726	0.000564254	6948	tags=56%, list=19%, signal=46%	FBN1/SFRP1/CSF1R/CCN4/SH3PXD2A/TGFB1/RUNX1/BMP4/TGFBR2/FAM20C/RASSF2/MTOR/CDK6/ROR2/NOTCH2/PIK3CD/PIAS3/TLR4/MED1/SRC/CTNNB1/LRRC17/CD4/KLF10/GATA2/MAFB/C1QC/PIK3R1/FASN/LEF1/APP/PAFAH1B1/EPHA2/MYH9/EVI2B/LTBR/FOS/INHBA/NRROS/TOB2/FOXP1/SBNO2/TLR2/LIF/INPP5D/CEBPA/TFE3/MMP9/MAPK14/FSTL3/FARP2/KIT/EFNA2/CCR1/IREB2/RB1/HOXA7/RARA/NF1/TMEM64/JUN/HCLS1/LYN/ID2/PSEN1/ZBTB46/RIPK1/MEF2C/TESC/MITF/CCL3/…
GO:0007163	establishment or maintenance of cell polarity	210	0.623029	1.64834	0.00103306	0.00221726	0.000564254	7753	tags=60%, list=21%, signal=47%	DLG5/KIF26B/AMOTL1/CYTH3/FSCN1/AMOT/PTK7/CDC42BPB/VANGL2/MYO18A/JAM3/LLGL1/ARHGAP35/RHOBTB3/SIPA1L3/WNT11/MAP4/GBF1/PARVA/CRB2/AMOTL2/FRMD4A/PKD1/CCL21/AQP1/ARHGEF11/HTT/RHOB/PAFAH1B1/MYH9/SLC9A1/ILK/CDH5/FAT1/NCKAP1L/LAMA1/FERMT1/WNT7B/PARD3B/RHOU/CLIC4/GSK3B/PARD6G/CRKL/CLASP1/WNT5A/CYP26B1/NUMA1/DOCK8/DCTN1/MAP1B/UST/FEZ1/ARFGEF1/DST/FSCN2/UBXN2B/DOCK2/PRKCZ/RNF41/TEK/MARK2/KRIT1/ROCK2/BCAS3/R…
GO:0007266	Rho protein signal transduction	203	0.687961	1.81877	0.00103306	0.00221726	0.000564254	4670	tags=51%, list=12%, signal=45%	COL3A1/COL1A2/ADRA2A/PDGFRB/PDPN/HEG1/EPS8/ABR/PREX1/GNA12/VANGL2/MYO9B/NTN1/ARHGAP35/RHOBTB1/ITGB1/MET/RHOBTB3/PLEKHG2/ARHGEF17/PLEKHG6/ARHGEF10L/PLEKHG1/AKAP13/ARHGEF40/KANK2/NRP1/VAV2/ABL1/DNMBP/PECAM1/ARHGEF6/ARHGEF11/RHOB/RHOBTB2/NGFR/F2R/FGD6/PRAG1/TNFAIP1/ROBO1/RIPOR1/ARHGEF25/FGD1/PLEKHG5/TRIO/CDC42EP3/DLC1/PLEKHG4B/CELSR1/RHOU/ARHGEF19/LIMK1/FLCN/ARHGEF12/ARHGAP42/PLEKHG3/RASGRF2/KCTD10/…
GO:0009612	response to mechanical stimulus	210	0.63096	1.66932	0.00103306	0.00221726	0.000564254	6181	tags=47%, list=17%, signal=39%	COL1A1/COL3A1/MMP14/CXCL12/DCN/COL11A1/PIEZO1/TGFB1/PPL/TGFBR2/POSTN/ENG/THBS1/TRPV4/GJA1/FOSB/GATA4/BMP6/WNT11/CNN2/TXNIP/SHANK3/TLR4/EGFR/CLCN6/SRC/LRP11/AGT/ETV1/XPC/PKD1/AQP1/HTT/FYN/DAG1/WHRN/SLC9A1/LTBR/FOS/ETS1/PTCH1/HDAC4/ATP1A1/TNFRSF1A/TNC/BACE1/SUN1/PKD2/PTPN11/NRXN2/TNFRSF8/PTGER4/ATP1A2/MAP1B/TMEM150C/MAPK14/BTG2/KIT/CACNB3/TLR7/TLR5/HABP4/SERPINE2/JUN/RAF1/STRA6/ITGA2/SLC2A1/MAP2K4/…
GO:0010594	regulation of endothelial cell migration	207	0.623339	1.64817	0.00103306	0.00221726	0.000564254	6813	tags=49%, list=18%, signal=40%	ADGRA2/SMOC2/SPARC/NOTCH1/DCN/JCAD/SERPINF1/AMOTL1/TGFB1/BMP4/SRPX2/PLCG1/PLPP3/THBS1/NRP2/HMOX1/VASH1/NR2F2/MET/MIR483/SASH1/KLF4/SCARB1/NRP1/ABL1/PLK2/FGFR1/DAB2IP/AGT/GATA2/ADAM17/RHOB/SLIT2/EPHA2/MAP3K3/STAT5A/ETS1/PDGFB/SPRED1/BCAR1/CARD10/PTPRM/ACVRL1/AKT3/HDAC5/ADAMTS9/FOXP1/WNT5A/PDPK1/KDR/MIR200A/DNAJA4/LGMN/PRKD1/BMPR2/FLT4/MIR135B/SEMA5A/PRKD2/NF1/MIR23A/HDAC7/MIR200B/TEK/MIR27A/KRIT1/…
GO:0010810	regulation of cell-substrate adhesion	210	0.680321	1.79991	0.00103306	0.00221726	0.000564254	6267	tags=60%, list=17%, signal=51%	LRP1/FN1/COL1A1/EMILIN1/MMP14/FBLN2/PDPN/NID1/SFRP1/SMOC2/COL16A1/FZD7/COL8A1/NOTCH1/FBLN1/SERPINE1/COL26A1/PREX1/ITGA5/DDR2/CCDC80/CCN1/POSTN/CDK6/THBS1/SPOCK1/SPOCK2/DOCK1/MINK1/ECM2/MACF1/EDIL3/PTPRJ/PLAU/WNT4/NEDD9/SRC/RREB1/NRP1/SMAD3/ABL1/MAP4K4/CCL21/APOD/RASA1/DAG1/PIK3R1/FLNA/SLC9A1/ILK/DLC1/LDB1/CORO2B/NPNT/PEAK1/FERMT1/ACVRL1/AGR2/BCL2/CX3CL1/GSK3B/CRKL/ITGA6/CLASP1/KDR/PHLDB2/ACER2/UT…
GO:0016051	carbohydrate biosynthetic process	207	0.576569	1.52451	0.00103306	0.00221726	0.000564254	8222	tags=50%, list=22%, signal=39%	IGF2/CHST15/IRS1/TGFB1/NDST1/MTOR/SOGA1/B3GNT9/CHST11/EP300/ENPP1/B4GALT5/B3GNT7/SESN2/SORBS1/PLEK/AKT2/EXTL3/PTH1R/PDGFB/ENO2/ST3GAL4/GSK3B/PER2/ST3GAL2/PPP1R3B/AP2A1/ADCYAP1R1/B4GALT1/PPP1R3C/DDB1/CRY1/C1QTNF3/DGKQ/PPARA/CLTC/CSGALNACT2/SLC25A13/CHST14/RANBP2/GYG2/INSR/B3GNT3/FOXO1/SLC2A1/HRH1/EXT2/MGAT2/NR1D1/SMPD3/ST6GALNAC6/RBP4/GPER1/B3GNT10/PTK2B/PGD/HS2ST1/FBP1/B3GNT2/B3GNT8/CHST10/INPP5K…
GO:0016064	immunoglobulin mediated immune response	207	0.586952	1.55196	0.00103306	0.00221726	0.000564254	7278	tags=46%, list=19%, signal=37%	C7/TGFB1/C1S/IGHV3-15/C1R/IGHV1-18/IGHV4-34/IGHV4-31/IGHV3-33/TP53BP1/IGHV3-74/IL4R/C1RL/IGHV3-23/IGHV1-24/IGLV3-21/IGHV4-59/SUPT6H/IGHV4-28/IGLV2-11/IGHV3-30/C1QC/IGHV3-21/C4A/IGKV3-20/IGHV3-73/IGHV5-51/IGHV2-70/IGHV3-11/IGHV1-3/IL27RA/IGHV3-53/C1QB/IGLV2-14/IGHG2/INPP5D/IGLV1-44/IGHV1-69D/C4B/SWAP70/IGHV6-1/FGL2/IGHV1-58/PTPRC/TNFSF13/IGHV4-61/IGLV2-23/IL10/IGHG4/IGKV3-15/IGHV3-66/IGHV3-49/IGHV…
GO:0019724	B cell mediated immunity	210	0.583769	1.54447	0.00103306	0.00221726	0.000564254	7278	tags=45%, list=19%, signal=37%	C7/TGFB1/C1S/IGHV3-15/C1R/IGHV1-18/IGHV4-34/IGHV4-31/IGHV3-33/TP53BP1/IGHV3-74/IL4R/C1RL/IGHV3-23/IGHV1-24/IGLV3-21/IGHV4-59/SUPT6H/IGHV4-28/IGLV2-11/IGHV3-30/C1QC/IGHV3-21/C4A/IGKV3-20/IGHV3-73/IGHV5-51/IGHV2-70/IGHV3-11/IGHV1-3/IL27RA/IGHV3-53/C1QB/IGLV2-14/IGHG2/INPP5D/IGLV1-44/IGHV1-69D/C4B/SWAP70/IGHV6-1/FGL2/IGHV1-58/PTPRC/TNFSF13/IGHV4-61/IGLV2-23/IL10/IGHG4/IGKV3-15/IGHV3-66/IGHV3-49/IGHV…
GO:0019935	cyclic-nucleotide-mediated signaling	209	0.536887	1.42005	0.00103306	0.00221726	0.000564254	8174	tags=44%, list=22%, signal=34%	ADRA2A/THBS1/APLNR/PTGER2/ADCY6/ADCY3/AKAP13/ADGRG2/ADCY7/RASD2/ADCY9/AQP1/KSR1/CRTC3/NUDT4/GPR161/PTH1R/GNG2/PDE4A/EIF4EBP2/ATP2B4/ADCYAP1R1/ADGRB2/ADNP/MAPK7/PTGER4/OPRL1/NPR2/ADGRL2/DGKQ/RGS2/MGRN1/PLN/LPAR1/ABCA1/RAMP1/RAPGEF2/CD36/ADCY8/ARRDC3/PRKG1/PRKAR1A/AHR/ADGRG1/ADGRE2/GPER1/CRHR1/PTK2B/CALCRL/ADCY1/ADCY5/PDE2A/ADORA2B/ADGRD1/RAMP3/ADGRL1/PTGER3/PTGIR/PRKAR2B/ADGRL4/HTR2B/GNAL/GNB1/PRK…
GO:0030178	negative regulation of Wnt signaling pathway	206	0.537228	1.4194	0.00103306	0.00221726	0.000564254	6181	tags=49%, list=17%, signal=41%	SFRP4/LRP1/IGFBP4/SFRP1/FZD1/DKK3/NOTCH1/NKD2/DAB2/SNAI2/SFRP2/GLI3/MDFI/EGR1/PTPRU/ROR2/HIC1/LRP6/DACT1/BICC1/WNT11/APCDD1/TLE3/CTHRC1/LATS2/LRP4/AXIN2/RAPGEF1/DACT3/TLE4/NKD1/CTNND1/DAB2IP/SHISA2/CHD8/TSKU/TLE2/CSNK1A1/AMER1/MCC/FERMT1/PRICKLE1/GSK3B/WNT5B/WNT5A/BARX1/LATS1/RNF213/MAPK14/NLK/RNF43/IGFBP6/INVS/SCYL2/RBMS3/GRB10/TRABD2A/TMEM64/FOXO1/FGF9/DKK2/NPHP4/TSC2/NFATC4/DVL3/PTPRO/PSME4/ST…
GO:0035303	regulation of dephosphorylation	209	0.553428	1.4638	0.00103306	0.00221726	0.000564254	5295	tags=40%, list=14%, signal=34%	PDGFRB/WNK1/NUAK1/TGFB1/WDR81/MGAT5/MTOR/SMG6/MYO1D/LMTK2/PINK1/RCAN2/CRY2/SRC/SMPD1/SMAD3/HTT/PLEK/MARF1/CDH5/PPP1R16B/DLC1/SPRED1/PPP6R1/NCKAP1L/MTMR4/NPNT/GSK3B/RIMBP2/SYMPK/PPP1R3B/SPPL3/ZFYVE1/ELFN1/CABIN1/PPP1R37/CSRNP2/SMG7/FKBP15/FARP1/SWAP70/CCDC8/PPP4R1/ELL/RRP1B/ANKLE2/PPP1R26/IGFBP3/PTPRC/RCAN1/SMG5/SEMA4D/PHACTR2/ITGA1/DMPK/TGFB2/ITGA2/NSMF/FAM122A/SYTL2/TSC1/ROCK2/CD300A/MEF2C/PPP2R…
GO:0043523	regulation of neuron apoptotic process	210	0.561776	1.48628	0.00103306	0.00221726	0.000564254	6246	tags=40%, list=17%, signal=34%	LRP1/VSTM2L/UNC5B/AXL/TGFB3/CNTFR/HMOX1/CX3CR1/PINK1/WFS1/FOXQ1/KRAS/CTNNB1/NRP1/C5AR1/BOK/ITGAM/HYOU1/STAR/HIPK2/RASA1/FYN/CRLF1/TYRO3/F2R/CTSZ/SYNGAP1/AMBRA1/ILK/GRIK5/HDAC4/LANCL1/BACE1/BCL2/CX3CL1/ADAM8/BCL2L11/DNAJC5/PDPK1/ADNP/MIR200A/NDNF/LGMN/KDM2B/NES/SIX1/BTG2/PPT1/ITSN1/NTF3/CDK5R1/NF1/ITGA1/JUN/TGFB2/MAP2K4/NSMF/PRNP/ARRB1/NFATC4/PSEN1/MEF2C/MAP3K12/CCL3/CASP9/SIX4/PTK2B/MCL1/HIF1A/NR…
GO:0050920	regulation of chemotaxis	213	0.589699	1.55948	0.00103306	0.00221726	0.000564254	6848	tags=54%, list=18%, signal=45%	ADGRA2/PDGFRB/SMOC2/PDGFRA/WNK1/CXCL12/NOTCH1/MEGF8/SERPINE1/TGFB1/TUBB2B/THBS1/TRPV4/JAM3/SEMA7A/MET/ZSWIM8/DUSP1/CXCL14/C3AR1/S1PR1/PDGFD/CMKLR1/NRP1/F3/C5AR1/ANO6/SMAD3/SEMA3C/MTUS1/PLXNA4/FGFR1/CCL21/SLC8B1/ADAM17/SLIT2/CAMK1D/ROBO1/SEMA6C/PDGFB/THBS4/SCG2/NCKAP1L/SEMA4G/SEMA3D/AKIRIN1/EDN3/WNT5A/KDR/SEMA3A/LGMN/PADI2/OXSR1/SEMA5B/SEMA6B/SEMA4C/ZSWIM5/SWAP70/IL16/MAPK14/SEMA4F/PRKD1/LPAR1/MYC…
GO:0051216	cartilage development	206	0.728225	1.92403	0.00103306	0.00221726	0.000564254	3743	tags=49%, list=10%, signal=44%	COL6A3/COL6A1/SULF2/COL1A1/COL6A2/CCN2/CCN4/COL11A1/EVC/COL14A1/TGFBI/TGFB1/SNAI2/COMP/SFRP2/BMP4/TGFBR2/EFEMP1/GLI3/ADAMTS7/CCN1/VWA2/LUM/ROR2/PRRX1/TRPV4/CTSK/LRP6/RFLNA/FGFR3/ADAMTS12/ANXA6/LOXL2/COL2A1/PKDCC/CREB3L2/BMP6/HOXA3/WNT11/CHST11/ZNF219/ECM1/SNX19/MAF/COL12A1/RUNX2/AXIN2/COL27A1/CTNNB1/THRA/CHSY1/SULF1/GLI2/SMAD3/GLG1/OSR2/FGFR1/PKD1/COL7A1/MEF2D/HOXA5/RUNX3/LTBP3/MATN3/ZEB1/PTH1R/R…
GO:0070374	positive regulation of ERK1 and ERK2 cascade	209	0.570795	1.50974	0.00103306	0.00221726	0.000564254	6275	tags=44%, list=17%, signal=36%	LRP1/PDGFRB/PDGFRA/CSF1R/CCN2/NOTCH1/TGFB1/BMP4/ICAM1/TRPV4/FGFR3/NOTCH2/ACKR3/SEMA7A/GATA4/AKAP12/PDGFA/GPNMB/TLR4/EGFR/PDGFD/RAPGEF1/SRC/PLA2G2A/NRP1/C5AR1/ABL1/ALKAL2/CCL21/CD4/APP/F2R/PDGFB/NPNT/CX3CL1/CD44/CRKL/MARCO/PTPN11/KDR/TNFAIP8L3/SHC1/PTPRC/KIT/CCR1/TIRAP/FLT4/PDGFC/RAPGEF2/FGF19/PRKD2/JUN/NOD1/MIR23A/CD36/PRKCZ/HAND2/ARRB1/TEK/MIR27A/PTEN/MAP3K12/CCL3/GPER1/PTK2B/NDRG4/HAVCR2/RAP1B/…
GO:0071229	cellular response to acid chemical	207	0.615632	1.62779	0.00103306	0.00221726	0.000564254	6504	tags=53%, list=17%, signal=44%	COL6A1/COL1A1/COL3A1/COL1A2/MMP2/COL5A2/SFRP1/PDGFRA/COL16A1/FZD7/CASTOR2/IRS1/SERPINF1/KLF2/MTOR/EGR1/FOLR2/PTK7/CYBB/WNT6/PTGER2/ALDH1A2/ADCY6/WNT11/FZD10/PINK1/KLF4/COL4A1/EGFR/PID1/PDGFD/SH3BP4/SRC/PDK4/CASTOR3/SESN2/AQP1/ACACA/FYN/SESN3/TBX1/ZEB1/GNG2/PDGFB/DNMT3A/WNT9A/WNT7B/TNC/WNT5B/ID3/PKD2/CLDN1/WNT5A/CYP26B1/KDR/YAP1/PTGER4/RPTOR/RARB/ADNP2/SIX1/ABCA1/SMARCD1/DNMT1/AMIGO1/PDGFC/SETX/UB…
GO:0071805	potassium ion transmembrane transport	213	0.578091	1.52878	0.00103306	0.00221726	0.000564254	10828	tags=57%, list=29%, signal=41%	WNK1/WNK2/KCNQ1/RGS4/SLC12A4/ANO6/KCNE4/KCNC3/KCNJ12/AQP1/SLC12A8/SLC9A8/FLNA/SLC9A1/ATP1A1/SLC24A3/WWP2/KCNAB2/PKD2/EDN3/SLC12A7/SLC9A9/SLC12A9/KCND1/KCNK3/ATP1A2/OXSR1/KCNIP1/FHL1/SLC9A2/AMIGO1/NOS1AP/SLC12A6/CAB39/KCNG1/DNM2/KCNJ5/KCNS1/SLC9A3/STK39/PRNP/SLC24A1/TMEM38A/PTEN/ABCC9/KCNMA1/KCNK2/KCNK13/MTMR6/KCNK6/KCNS3/NEDD4L/ATP1B2/CAV1/SLC9A7/KCND3/KCNF1/NEDD4/KCNB1/P2RY12/KCNN3/CACNA1D/DLG1/…
GO:1902905	positive regulation of supramolecular fiber organization	203	0.542695	1.43473	0.00103306	0.00221726	0.000564254	7279	tags=51%, list=19%, signal=41%	SFRP1/CCN2/SH3PXD2B/ICAM1/SYNPO/MTOR/TRPV4/TGFB3/LMOD1/RHOBTB1/MET/PXN/WNT11/ARHGEF10L/WNT4/HCK/KIRREL1/NRP1/MYO1C/SMAD3/ABL1/CCL21/PLEK/RHOBTB2/APP/FLNA/CDC42EP3/CRACD/NCKAP1L/HIP1R/CX3CL1/LIMK1/SORBS3/CLASP1/MAGEL2/NUMA1/CDKN1B/DCTN1/MAP1B/SPIRE1/SWAP70/ARHGEF15/IQGAP2/NCK2/LPAR1/PPM1F/RB1/CLIP1/SEMA5A/CDK5R1/EVL/COLGALT1/CDC42EP4/SNX9/ARHGEF10/TGFBR1/PSEN1/SPAST/TSC1/ROCK2/NF2/WAS/CDK5RAP2/TPM…
GO:1904018	positive regulation of vasculature development	214	0.610236	1.6141	0.00103306	0.00221726	0.000564254	6794	tags=51%, list=18%, signal=42%	PTGIS/SMOC2/NOTCH1/JCAD/SERPINE1/SFRP2/ITGA5/RUNX1/TGFBR2/SRPX2/PLCG1/EGR1/ENG/THBS1/ADAM12/CYBB/ITGB2/APLNR/HMOX1/ITGB1/CX3CR1/HIPK1/GATA4/STIM1/ECM1/SASH1/KLF4/C3AR1/PDGFD/DLL1/NRP1/F3/C5AR1/ABL1/PLK2/JAK1/AQP1/HIPK2/GATA2/RHOB/MAP3K3/CDH5/ETS1/PDGFB/PPP1R16B/ACVRL1/AKT3/CX3CL1/HK2/WNT5A/PDPK1/KDR/HIF1AN/STAT3/HMGA2/PAK4/ITGAX/SPHK1/PRKD1/KIT/CD34/SEMA5A/IL10/RAPGEF2/PRKD2/ITGB8/MIR23A/HDAC7/TW…
GO:0007219	Notch signaling pathway	191	0.627792	1.65314	0.00103413	0.00221726	0.000564254	7519	tags=59%, list=20%, signal=48%	MMP14/PLXND1/DLK1/NOTCH1/TGFB1/SNAI2/TGFBR2/HEYL/POSTN/CDK6/CNTN1/NOTCH3/DTX4/CREBBP/ZNF423/LLGL1/NOTCH2/EGFR/EP300/ZMIZ1/SPEN/DLL1/POFUT1/GATA2/TSPAN5/ADAM17/APP/PRAG1/MAML1/IL6ST/TRAF7/ROBO1/SEL1L/WWP2/FOXC1/SORBS2/CBFA2T2/EPN2/NIBAN2/HIF1AN/GATA5/GDPD5/PEAR1/JAG1/MAML2/DTX1/CDKN1B/STAT3/MIB1/NEURL1B/SLC35C1/CEBPA/PLN/KIT/ITCH/HEY1/JAG2/MAML3/NRARP/APH1B/TGFB2/DTX3/ARRB1/PSEN1/SNAI1/HNF1B/WWC1/…
GO:0007254	JNK cascade	212	0.620749	1.64183	0.00103413	0.00221726	0.000564254	7134	tags=57%, list=19%, signal=46%	SFRP1/CCN2/FZD7/TNFRSF19/SFRP2/RASSF2/SH3RF3/IGF1R/ROR2/SIRPA/TRPV4/VANGL2/DACT1/MINK1/FZD10/PINK1/SASH1/TLR4/EGFR/RAPGEF1/MAP4K4/DAB2IP/CCL21/HIPK2/ARHGEF6/APP/PAFAH1B1/LTBR/PER1/PTPN1/WNT7B/MAP3K5/TAB2/CRKL/TAOK1/MAP3K10/MAP3K4/ZEB2/WNT5A/MAPK8IP3/EDA2R/SEMA3A/PTGER4/NCOR1/SPAG9/NRK/MAP3K6/MAP3K9/ITCH/ERN1/TIRAP/AIDA/FLT4/DUSP3/FGF19/TAOK2/SH3RF1/NOD1/TNIK/PLCB1/MAP2K4/IL1B/DVL3/PDCD4/MUL1/RIPK…
GO:0007565	female pregnancy	191	0.593972	1.56408	0.00103413	0.00221726	0.000564254	6627	tags=43%, list=18%, signal=36%	PTGIS/MMP2/COL16A1/IGFBP5/FBLN1/TGFB1/ITGA5/TGFBR2/MTOR/TGFB3/THBD/TFCP2L1/GJA1/FOSB/NR2F2/GJB2/SYDE1/ADCY7/CAD/WNT4/MED1/ARID1A/RXRA/PAM/KRAS/ADIPOR2/AGT/TRO/AR/EPYC/FOS/ASH1L/ETS1/BCL2/ACVR1B/LIF/VDR/RECK/PPARD/RGS2/PRDM1/CLIC5/MMP9/SPHK2/BMPR2/MAPK1/TEAD3/PCSK5/RARA/SPP1/ITGA2/SLC2A1/IL1B/CAPN2/FKBP4/PGR/CRHR1/PGF/DSG2/SLC38A3/IGFBP7/PTGS2/JUNB/HAVCR2/ITGA3/AKT1/IHH/ESR1/STS/DDR1/HFE/SMURF2/SP…
GO:0016197	endosomal transport	224	0.579448	1.537	0.00103413	0.00221726	0.000564254	6845	tags=54%, list=18%, signal=44%	EHD2/ERC1/TBC1D14/ANKFY1/LMTK2/RHOBTB3/DENND2A/GBF1/TRAPPC10/MICALL1/AP5B1/CLEC16A/AP5Z1/SNX33/RAB11FIP3/ALMS1/VPS39/EHD3/PTPN23/PHETA1/ZFYVE9/CCDC93/SORL1/AP3D1/SGSM2/HEATR5B/RGP1/TBC1D5/MYO5B/RAB35/MVB12B/TMCC1/EPG5/MAGEL2/DENND5A/GRIP1/RAB29/YKT6/DCTN1/SPAG9/MICALL2/ARHGAP44/CLTC/PICALM/CORO1C/VPS53/RBSN/ANKRD27/VPS4B/ABCA1/INPP5F/BET1L/GOSR1/RIC1/RAB14/EHD4/SNX9/VPS26B/ARHGAP1/PHETA2/SNX1/UBE…
GO:0033002	muscle cell proliferation	223	0.658104	1.74515	0.00103413	0.00221726	0.000564254	7599	tags=59%, list=20%, signal=47%	MMP2/PDGFRB/OGN/CCN4/IGFBP5/NOTCH1/BMP4/TGFBR2/MTOR/FOXJ2/THBS1/NOTCH3/MIR590/TGFB3/TENM4/TGM2/ELN/GJA1/HMOX1/KLF4/CDKN1A/S1PR1/EGFR/PDGFD/RXRA/CTNNB1/MFN2/FGFR1/AGT/APOD/MEF2D/ILK/PDGFB/HDAC4/NDRG2/PIM1/ZFPM2/FOXC1/CNN1/MAP3K5/CX3CL1/AKIRIN1/FOXP1/RBPMS2/SF1/TNFAIP3/YAP1/PRKDC/CDKN1B/STAT3/JARID2/PPARD/MMP9/MAPK14/SIX1/MAPK1/IGFBP3/ERN1/DNMT1/LDLRAP1/MIR135B/IL10/DDX39B/JUN/FGF9/SIX5/TGFB2/ITGA2…
GO:0035637	multicellular organismal signaling	202	0.578457	1.5287	0.00103413	0.00221726	0.000564254	9170	tags=52%, list=25%, signal=40%	ITPR3/KCNQ1/JAM3/GJA1/PKP2/STIM1/CACNG4/S1PR1/FXYD6/CACNA1H/ITPR2/MEF2A/KCNE4/AGT/KCNJ12/CNTNAP1/EHD3/FLNA/PAFAH1B1/NRCAM/SLC9A1/ASPH/ATP2A3/ATP1A1/ATP2B4/MYH14/KCND1/NPR2/ITPR1/KCNK3/CACNA1G/ATP1A2/GJC1/KCNIP1/ATP2A2/PLN/CACNB3/CACNA1C/DMPK/KCNJ5/ITGA2/ABCC9/DSP/GPER1/KCNK6/RYR1/DSG2/ATP1B2/CAV1/GBA/SCN3B/ATP2B2/KCND3/SCN5A/CACNA2D2/AHCYL1/SCN1B/CACNB1/SCN2B/TRPC1/SCN4B/MAG/CACNA1D/GJD3/KCNE5/CL…
GO:0045137	development of primary sexual characteristics	223	0.596624	1.58212	0.00103413	0.00221726	0.000564254	6181	tags=42%, list=17%, signal=35%	MMP14/PDGFRB/CCND1/SLIT3/SFRP1/PDGFRA/SDC1/SFRP2/ICAM1/GJA1/KMT2B/GATA4/RHOBTB3/COL9A3/TCF21/WNT4/NRIP1/NR5A1/SRC/FOXL2/BOK/KDM5A/SALL1/BASP1/STAR/MMP19/TBC1D20/INHBB/SLIT2/AR/FLNA/INHBA/ZFPM2/FOXC1/ARID5B/FNDC3A/BCL2/CITED2/HOXA10/NCOA1/CRKL/RNF38/BCL2L11/ADCYAP1R1/WNT5A/SF1/SEMA3A/CBL/ACVR1B/DACH1/HOXA9/AGO4/FSTL3/LHFPL2/RDH10/KIT/OSR1/RARA/WNT2B/CSDE1/INSR/FGF9/TGFB2/ARRB1/AMHR2/TGFBR1/CBX2/GA…
GO:0045665	negative regulation of neuron differentiation	224	0.642032	1.70301	0.00103413	0.00221726	0.000564254	6504	tags=52%, list=17%, signal=43%	LRP1/NOTCH1/GLI3/DPYSL3/NR2F1/TRPV4/NOTCH3/SPOCK1/ITM2C/NTN1/SEMA7A/ADCY6/EPHB2/MED1/LRP4/DLL1/EFNB3/NRP1/SEMA3C/PMP22/PLK2/MAP4K4/RAP1GAP2/CRMP1/NGFR/SLIT2/APP/PRAG1/CTSZ/PAFAH1B1/SYNGAP1/HMG20A/SEMA6C/RTN4RL1/SEMA4G/SEMA3D/GSK3B/CBFA2T2/ID3/RTN4RL2/PTPRS/WNT5A/SEMA3A/DENND5A/CARM1/JAG1/RGMA/DTX1/RAB29/DIXDC1/MIB1/IRX3/SEMA5B/SEMA6B/SEMA4C/VIM/SEMA4F/PTPRG/LPAR1/ASAP1/TRAK2/HEY1/SEMA4D/SEMA6A/IN…
GO:0045766	positive regulation of angiogenesis	191	0.603387	1.58887	0.00103413	0.00221726	0.000564254	6794	tags=52%, list=18%, signal=43%	PTGIS/SMOC2/JCAD/SERPINE1/SFRP2/ITGA5/RUNX1/TGFBR2/SRPX2/PLCG1/ENG/THBS1/ADAM12/CYBB/ITGB2/APLNR/HMOX1/ITGB1/CX3CR1/HIPK1/GATA4/STIM1/ECM1/SASH1/KLF4/C3AR1/DLL1/NRP1/F3/C5AR1/ABL1/PLK2/JAK1/AQP1/HIPK2/GATA2/RHOB/MAP3K3/CDH5/ETS1/PPP1R16B/ACVRL1/AKT3/CX3CL1/HK2/WNT5A/PDPK1/KDR/STAT3/HMGA2/PAK4/ITGAX/SPHK1/PRKD1/CD34/SEMA5A/IL10/PRKD2/ITGB8/MIR23A/HDAC7/TWIST1/IL1B/TEK/MIR27A/CYP1B1/GATA6/RHOJ/PGF/…
GO:0051701	interaction with host	202	0.533887	1.41092	0.00103413	0.00221726	0.000564254	7046	tags=48%, list=19%, signal=39%	TGFB1/ITGA5/ICAM1/AXL/NECTIN1/ULK1/ITGB1/MET/MRC1/CD209/EGFR/RXRA/SCARB1/SRC/EXOC7/CTNNB1/EFNB3/ITGB5/SMAD3/CTNND1/HIPK2/CD4/DPP4/DAG1/TYRO3/EPHA2/CDH1/VPS18/WWP2/TRIM62/BCL2L11/CLDN1/SELPLG/CBL/TRIM8/DDB1/TRIM25/NPC1/PVR/NCAM1/TRIM32/ITCH/VPS4B/CLEC5A/DDX39B/INSR/ITGAV/LDLR/MID2/SCARB2/ITGA2/IDE/TMPRSS2/CLDN9/NECTIN2/IST1/TRIM5/PTX3/VPS37B/SERPINB9/CBLL1/EIF2AK4/ULK2/KPNA3/CAV1/KPNB1/ANPEP/SCRIB…
GO:0098657	import into cell	191	0.538842	1.41891	0.00103413	0.00221726	0.000564254	9586	tags=55%, list=26%, signal=41%	WNK1/WNK2/FOLR2/THBS1/CACNG4/SLC39A6/AP2B1/SLC7A2/RGS4/SLC12A4/DRD4/AGT/KCNJ12/IL10RA/SLC12A8/FYN/AKT2/SLC9A1/SLC7A1/SLC29A1/ATP1A1/ATP2B4/SLC27A1/ACSL1/SLC31A1/SLC30A1/PER2/SLC12A7/SLC9A9/SLC12A9/SLC46A1/ATP1A2/NEURL1B/RGS2/NUMB/SLC9A2/SLC27A4/DNM1/SLC12A6/SLC19A1/SLC6A9/DNM2/KCNJ5/SLC9A3/CD36/PRNP/RAB3B/PSEN1/SLC11A2/ABCC9/SLC22A3/MIR210/ATP1B2/GLUL/SLC9A7/AKT1/SCRIB/OPHN1/RAMP3/SLC1A1/SLC6A11/…
GO:0099003	vesicle-mediated transport in synapse	211	0.596885	1.57836	0.00103413	0.00221726	0.000564254	8797	tags=53%, list=24%, signal=40%	NLGN2/RIMS4/AP2B1/CTNNB1/DRD4/SYT7/STX2/BTBD9/CLSTN1/GRIK5/AP3D1/VPS18/PIP5K1C/APBA2/PLD2/UNC13B/BACE1/RAB3GAP1/CADPS2/GSK3B/SYT11/SV2A/DNAJC5/DOC2B/GRIP1/RIMS3/DGKQ/ATP2A2/NLGN4X/ITSN1/NUMB/PICALM/GIT1/SNPH/PLD1/FBXL20/GAK/SYT1/DNM1/CASK/CLCN3/CDK5R1/SYNJ1/DNM2/SEPTIN5/STXBP5/RAB3B/PSEN1/PTEN/GRIPAP1/P2RX7/CYFIP1/STX3/CDH2/ADCY1/CEL/BSN/BLOC1S6/KIAA1109/SNAP23/AMPH/ADORA2B/SCRIB/PRKCB/RAP1B/OPHN…
GO:0099504	synaptic vesicle cycle	191	0.594491	1.56545	0.00103413	0.00221726	0.000564254	8797	tags=53%, list=24%, signal=41%	NLGN2/RIMS4/CTNNB1/SYT7/STX2/BTBD9/GRIK5/AP3D1/VPS18/PIP5K1C/APBA2/PLD2/UNC13B/BACE1/RAB3GAP1/CADPS2/GSK3B/SYT11/SV2A/DNAJC5/DOC2B/RIMS3/DGKQ/ATP2A2/NLGN4X/ITSN1/PICALM/GIT1/SNPH/PLD1/FBXL20/GAK/SYT1/DNM1/CASK/CLCN3/CDK5R1/SYNJ1/DNM2/SEPTIN5/STXBP5/RAB3B/PSEN1/PTEN/GRIPAP1/P2RX7/CYFIP1/STX3/CDH2/ADCY1/CEL/BSN/BLOC1S6/KIAA1109/SNAP23/AMPH/ADORA2B/SCRIB/PRKCB/RAP1B/OPHN1/APBA1/PPP3CB/VAMP1/PREPL/ST…
GO:1902115	regulation of organelle assembly	191	0.536362	1.41238	0.00103413	0.00221726	0.000564254	8449	tags=53%, list=23%, signal=41%	SDC1/CNOT1/FSCN1/SMCR8/TBC1D14/ULK1/ARHGAP35/ADAMTS16/MAP4/PINK1/AKAP13/PIP4K2B/HCK/SRC/SEPTIN9/BECN1/PLK2/HTT/ALMS1/STAG1/KCTD17/DYNC1H1/RAB3GAP1/CROCC/PTPRS/NUMA1/SYNE2/LRFN1/UBQLN2/FEZ1/IFT140/LCP1/ASAP1/RBM14/VPS4B/PAN2/ATXN2L/PTPRD/DNM2/PIP4K2C/CDKL5/ATXN2/G3BP2/PIKFYVE/TPR/MEF2C/CDK5RAP2/CNTROB/CEP120/TCHP/VPS11/MARK4/DZIP1/TRAPPC12/SMC1A/TRIM37/RNF4/BBS4/MSN/PRKAA1/KAT2A/PIP4K2A/SH3GLB1/CY…
GO:1904950	negative regulation of establishment of protein localization	191	0.540764	1.42397	0.00103413	0.00221726	0.000564254	5957	tags=39%, list=16%, signal=33%	FN1/ADRA2A/SFRP1/IRS1/MIR590/RAB11FIP5/SSC5D/PKDCC/RAB11FIP1/RAB23/SUFU/DRD4/MAP4K4/FRMD4A/RAB11FIP3/MAPKBP1/APOD/LRRC32/INHBB/F2R/TNFRSF21/CD22/OS9/CORO2B/WWP2/MIR149/FERMT1/RHBDF1/CX3CL1/SYT11/IL27RA/PTPN11/BMP8A/TNFAIP3/PTGER4/C1QTNF3/CD34/PPM1F/SRCIN1/PFKL/IL10/NF1/CD36/SYTL4/IL1B/KLF7/LMAN1/MDFIC/MIDN/SRGN/VSNL1/TLR8/LILRB1/NLRP3/INPP5K/UBE2G2/MIR30C2/HMGCR/ERLEC1/ANXA4/KCNB1/PML/CHP1/PKIA/T…
GO:0001763	morphogenesis of a branching structure	196	0.707899	1.86633	0.0010352	0.00221726	0.000564254	6198	tags=63%, list=17%, signal=53%	MMP14/DCHS1/SFRP1/PLXND1/NOTCH1/DLG5/TGFB1/SNAI2/SFRP2/LAMA5/BMP4/TGFBR2/GLI3/ENG/PLXNA1/VANGL2/SMO/LRP6/RERE/WNT6/TGM2/MET/ADAMTS16/PDGFA/COL4A1/TCF21/WNT4/MED1/RXRA/TBX3/SRC/KRAS/CTNNB1/EDNRA/NRP1/SULF1/GLI2/LRP5/SEMA3C/SALL1/ABL1/FGFR1/KDM5B/BTBD7/AGT/PKD1/MAGED1/HOXA5/DAG1/SLIT2/LEF1/AR/CTSZ/EPHA2/ILK/FOXD1/PTCH1/LAMA1/NPNT/LHX1/BTRC/TNC/CELSR1/BCL2/PKD2/WNT5A/ETV5/SEMA3A/YAP1/VDR/FEM1B/SIX2/…
GO:0007179	transforming growth factor beta receptor signaling pathway	196	0.667893	1.76086	0.0010352	0.00221726	0.000564254	5680	tags=51%, list=15%, signal=43%	COL3A1/EMILIN1/COL1A2/FMOD/HTRA1/FBN1/LTBP2/DKK3/BCL9L/HTRA3/TGFB1/DAB2/PMEPA1/TGFBR2/SKI/ENG/THBS1/ZNF703/TGFB3/CREBBP/BAMBI/LTBP1/LTBP4/PXN/CHST11/LOX/EP300/ASPN/SRC/RASL11B/TGFBRAP1/ITGB5/SMAD3/GLG1/HIPK2/CGN/LRRC32/ADAM17/ADAMTSL2/APPL2/STRAP/LTBP3/ZFYVE9/FURIN/CDH5/FOS/ZEB1/SMURF1/VASN/NRROS/MTMR4/TGFB1I1/NPNT/FERMT1/ACVRL1/CITED2/PTPRK/FLCN/ADAM9/PDPK1/CBL/ACVR1B/SMAD7/RNF111/NLK/BMPR2/ARHG…
GO:0007626	locomotory behavior	197	0.564509	1.48877	0.0010352	0.00221726	0.000564254	8930	tags=52%, list=24%, signal=40%	CXCL12/EPS8/MTOR/EGR1/NLGN2/EFNB3/DRD4/DLG4/RASD2/NAV2/HIPK2/DPP4/APP/BTBD9/NCOA2/PAFAH1B1/GAA/PSAP/ZDHHC8/SOBP/APBA2/ZFHX3/CTNS/SELENOP/CELSR1/PBX3/C1QL1/ETV5/NCOR1/OPRL1/ARCN1/ATP1A2/SPG11/NPC1/ALDH1A3/ZNF385A/CDH23/GIGYF2/MYO5A/NAGLU/PPT1/ASTN1/INPP5F/APH1B/OLFM2/ADCY8/ID2/ARRDC3/TSC1/PTEN/ANKH/HEXB/CNP/CRHR1/ABAT/STRN/ZIC1/GNAO1/CHD7/ADCY5/HOXB8/FZD4/ALS2/APBA1/PPP3CB/HPGDS/USP2/DDHD2/PUM1/KA…
GO:0030308	negative regulation of cell growth	186	0.574668	1.51401	0.0010352	0.00221726	0.000564254	5760	tags=47%, list=15%, signal=40%	SLIT3/SFRP1/MEG3/TGFB1/SFRP2/GJA1/NTN1/SEMA7A/WNT11/SMARCA2/CDKN1A/PTPRJ/RGS4/SH3BP4/NRP1/ENPP1/DACT3/ADIPOR2/SMAD3/SEMA3C/SESN2/GNG4/AGT/SMARCA4/SLIT2/APBB1/APBB2/SERTAD2/SEMA6C/INHBA/ACVRL1/SEMA4G/BCL2/SEMA3D/FLCN/PTPRS/WNT5A/SEMA3A/ACVR1B/PRDM11/CDKN1B/SEMA5B/SEMA6B/SEMA4C/PPARD/RGS2/PPARA/SPHK2/SEMA4F/PPT1/BMPR2/FHL1/SEMA4D/SEMA6A/SEMA3F/CTDP1/SEMA5A/RERG/TSPYL2/CDK5R1/CAPRIN2/SERPINE2/SPP1/T…
GO:0031032	actomyosin structure organization	196	0.654327	1.72509	0.0010352	0.00221726	0.000564254	5253	tags=47%, list=14%, signal=41%	PDGFRB/SFRP1/PDGFRA/CCN2/SH3PXD2B/MTOR/EPB41L2/CDC42BPB/MYO18A/TGFB3/LMOD1/ELN/ITGB1/MET/PXN/WNT11/CNN2/ASAP3/ARHGEF10L/MYH10/AKAP13/MYH11/WNT4/S1PR1/SRC/EPB41/NRP1/ITGB5/MEF2A/SMAD3/ABL1/SORBS1/ARAP1/ALMS1/PIK3R1/TNFAIP1/MYH9/FRMD6/SLC9A1/PGM5/DLC1/CDC42BPG/CORO2B/MIR149/PPFIA1/FHOD3/CNN1/MYH14/LIMK1/WASF2/SORBS3/CLASP1/PHLDB2/EPB41L1/OBSL1/PTGER4/EPB41L3/ARHGEF15/TNNT3/LPAR1/PPM1F/CDC42BPA/EPB4…
GO:0035265	organ growth	197	0.655826	1.7296	0.0010352	0.00221726	0.000564254	6244	tags=51%, list=17%, signal=43%	COL6A3/COL6A1/COL6A2/PDGFRB/HEG1/NOTCH1/EVC/COL14A1/COMP/DDR2/TGFBR2/VWA2/MTOR/MIR590/SMO/TENM4/FGFR3/GJA1/ANXA6/GATA4/ECM1/AKAP13/S1PR1/LATS2/COL12A1/RXRA/RGS4/DLL1/COL27A1/BASP1/FGFR1/AGT/COL7A1/AR/WWC3/PSAP/MATN3/ARX/PIM1/ZFPM2/FOXC1/SORBS2/BCL2/SASH3/BCL2L11/ACACB/MMP13/PTPN11/YAP1/CARM1/LATS1/RARB/JARID2/RGS2/PPARA/MAPK14/NLGN4X/MAPK1/WWC2/CTDP1/MSX2/DDX39B/RARA/FGF9/MIR23A/TGFB2/MAP2K4/MIR2…
GO:0042594	response to starvation	190	0.547792	1.44269	0.0010352	0.00221726	0.000564254	8217	tags=54%, list=22%, signal=43%	FSTL1/SFRP1/MTOR/GCN1/FOXK1/ULK1/CDKN1A/HSPA8/CAD/WNT4/SIK2/LRP11/PDK4/BECN1/GABARAPL1/SESN2/CLEC16A/KLF10/INHBB/AMBRA1/SESN3/RIPOR1/TBC1D5/SZT2/MAP3K5/BCL2/CADPS2/BHLHA15/ZFYVE1/WIPI1/LARP1/CBL/PIK3C2B/ZFP36/RPTOR/STK24/WIPI2/TNRC6A/PRKD1/BMPR2/MAPK1/ITFG2/PIK3R4/BMT2/WNT2B/JUN/SREBF2/FOXO1/MIOS/SLC2A1/AACS/EIF2AK3/BCAS3/FAS/SIK1B/FOXK2/AOC1/FADS1/EIF2AK4/DEPDC5/MYBBP1A/MARS1/ULK2/SLC38A3/GLUL/G…
GO:0044272	sulfur compound biosynthetic process	190	0.565184	1.48849	0.0010352	0.00221726	0.000564254	6205	tags=42%, list=17%, signal=35%	FMOD/CHST15/OGN/VCAN/BGN/DCN/NDST1/LUM/PAPSS2/CHST3/CHST11/OMD/ACLY/ACSS1/CHPF/CSPG4/CHSY1/B4GALT5/PDK4/B3GNT7/XYLT1/ACACA/PDPR/FASN/MTHFR/ELOVL5/ACSL1/GLCE/DSE/ST3GAL4/MAT2A/GGT7/ST3GAL2/ACACB/B4GALT1/XYLT2/PRELP/UST/CHSY3/MTR/CSGALNACT2/PPT1/GSTM3/SLC26A1/CHST14/GGT5/METTL16/B3GNT3/SLC26A2/CDO1/B4GALT4/CHST6/CHST2/CHPF2/UGDH/SCD5/HACD2/CHST7/SCD/B3GNT2/SP1/CHST13/ELOVL2/PDK2/KERA/HPGDS/GSTT2B/C…
GO:0046890	regulation of lipid biosynthetic process	196	0.541611	1.42793	0.0010352	0.00221726	0.000564254	6563	tags=43%, list=18%, signal=36%	DKK3/SNAI2/CCN1/MTOR/EGR1/CREBL2/BMP6/PDGFA/WNT4/SCAP/NR5A1/SCARB1/SLC45A3/PDK4/ADIPOR2/STAR/SORBS1/ACACA/FASN/ELOVL5/PDGFB/ATP1A1/SLC27A1/FITM2/TNFRSF1A/LPGAT1/ACACB/SF1/ADGRF5/VDR/PRKAB2/DGKQ/LSS/SPHK1/SPHK2/ERLIN1/RDH10/MBTPS1/NFYA/WDTC1/FGF19/MLXIPL/GPAM/SREBF2/LDLR/ORMDL3/LPCAT1/IL1B/CAPN2/NR1D1/SMPD3/SNAI1/GPER1/ABHD6/CCDC3/ABCG1/SCD/IGFBP7/PTGS2/NSMAF/FGF1/SP1/KPNB1/MIR30C2/AKT1/PRKAA1/TRI…
GO:0050866	negative regulation of cell activation	198	0.599491	1.58119	0.0010352	0.00221726	0.000564254	8465	tags=53%, list=23%, signal=41%	EMILIN1/SFRP1/PDGFRA/C1QTNF1/DLG5/TGFB1/ABR/RUNX1/BMP4/GLI3/AXL/VSIG4/SH2B3/THBD/HMOX1/PDGFA/GPNMB/CYGB/IL4R/LRRC32/RUNX3/TYRO3/TNFRSF21/INHBA/PDGFB/CD84/CX3CL1/ERBB2/MNDA/ADGRF5/TNFAIP3/JAK3/LOXL3/BCR/INPP5D/DTX1/SMAD7/SOCS5/FGL2/PTPRC/PELI1/DUSP3/IL10/SERPINE2/NRARP/LDLR/LYN/PRNP/ID2/PRKG1/SOCS6/MIR27A/CD300A/PRKAR1A/NR1D1/TWSG1/MERTK/GPER1/ABAT/PTPN6/BCL6/UBASH3B/LILRB1/SOX11/HAVCR2/TMEM131L/M…
GO:0060541	respiratory system development	198	0.668946	1.76438	0.0010352	0.00221726	0.000564254	7325	tags=65%, list=20%, signal=52%	MMP14/PDGFRB/PDPN/HEG1/PDGFRA/SPARC/CCN2/IGFBP5/NOTCH1/DLG5/ADAMTS2/CRISPLD2/LAMA5/BMP4/TGFBR2/TNS3/KLF2/GLI3/SKI/PTK7/VANGL2/LRP6/TGFB3/CIC/PKDCC/RCN3/ALDH1A2/ATXN1L/WNT11/EPAS1/PDGFA/TULP3/TCF21/EGFR/LOX/EP300/KRAS/CTNNB1/THRA/STK40/GLI2/BASP1/FGFR1/PKD1/MME/MSC/ADAMTSL2/HOXA5/DAG1/ASXL1/LEF1/LTBP3/CTSZ/ERRFI1/LAMA1/LIPA/WNT7B/ZFPM2/AGR2/TNC/CELSR1/FGFRL1/WNT5A/HS6ST1/YAP1/LOXL3/SIM2/LIF/CEBPA/…
GO:1901136	carbohydrate derivative catabolic process	190	0.566521	1.49201	0.0010352	0.00221726	0.000564254	7676	tags=47%, list=21%, signal=38%	HSPG2/FMOD/OGN/VCAN/BGN/SDC1/DCN/TGFB1/NT5E/LUM/ADAMTS12/GPC1/GNS/SDC2/LYVE1/CEMIP2/GPC6/CEMIP/OMD/NCCRP1/CSPG4/FBXO27/NUDT4/AGRN/PSAP/SLC9A1/GPC4/PDE4A/EDEM1/AMPD3/ADAMTS9/CD44/HGSNAT/GALC/AOAH/ARSB/STT3B/PRELP/NAGLU/NEU3/FBXO17/ENTPD4/FBXO2/NUDT10/OGA/ADA2/PDE7A/SAMHD1/HEXB/NPL/MGAT1/NAGA/EDEM3/PDE4B/GBA/PDE2A/PDE7B/FUCA1/DERA/MANBA/KERA/TDG/PGM2/NUDT11/SGSH/CHP1/GLB1/GPC2/GPD2/GPC3/NEIL1/APOBE…
GO:0006109	regulation of carbohydrate metabolic process	199	0.622338	1.64157	0.00103627	0.00221726	0.000564254	6842	tags=50%, list=18%, signal=41%	IGF2/IGFBP4/C1QTNF1/IRS1/TGFB1/POM121/MTOR/SOGA1/FOXK1/POM121C/NFE2L1/EP300/SRC/SLC45A3/ENPP1/PDK4/SESN2/NUP98/SORBS1/PLEK/APP/AKT2/PFKFB3/NCOA2/NUP210/PTH1R/PDGFB/HDAC4/TIGAR/GSK3B/PPP1R3B/AP2A1/ADCYAP1R1/ACACB/ARNT/DDB1/STAT3/CRY1/C1QTNF3/DGKQ/PPARA/CLTC/IGFBP3/PFKFB4/PFKFB2/RANBP2/NUP133/INSR/MLXIPL/RUBCNL/FOXO1/SCARB2/HRH1/GNB3/PSEN1/TPR/SMPD3/P2RX7/GPER1/MIDN/FOXK2/MIR210/PTK2B/ZBTB7A/FBP1/I…
GO:0043401	steroid hormone mediated signaling pathway	182	0.679952	1.79045	0.00103627	0.00221726	0.000564254	5737	tags=48%, list=15%, signal=41%	SFRP1/NCOR2/ABHD2/DAB2/RUNX1/CNOT1/BMP4/PMEPA1/HEYL/NR2F1/KMT2D/NR2F2/NR4A1/AKAP13/TCF21/NCOA6/MED1/EP300/KANK2/NRIP1/ARID1A/RXRA/CRY2/NR5A1/SRC/PAQR7/CTNNB1/NCOA3/THRA/NR2C2/RBFOX2/SMARCA4/TRIM68/PLPP1/LBH/LEF1/AR/PER1/TGFB1I1/FOXP1/NCOA1/HDAC6/YAP1/CARM1/LATS1/NCOR1/VDR/KDM3A/GRIP1/RARB/PADI2/NR1D2/PPARD/CRY1/PPARA/PAQR8/RBM14/DDX54/ARNTL/RB1/CYP7B1/RARA/GPAM/CALCOCO1/DDX17/NR1D1/FKBP4/PGR/UBR5…
GO:0048017	inositol lipid-mediated signaling	182	0.68572	1.80564	0.00103627	0.00221726	0.000564254	7868	tags=68%, list=21%, signal=54%	PDGFRB/PDGFRA/CSF1R/DCN/IRS1/PLCG1/UNC5B/IGF1R/KLF4/PIK3CD/PDGFA/PIP4K2B/EGFR/PDGFD/PI4KA/SRC/BECN1/FGFR1/DAB2IP/AGT/PIK3AP1/FYN/PIK3R1/TYRO3/F2R/PDGFB/PPP1R16B/PIP5K1C/PLD2/ERBB2/KDR/CBL/PITPNM2/PLXNB1/PIK3C2B/PEAR1/PPARD/MAZ/PIK3R5/PTPN13/TNFAIP8L3/PLCE1/RGL2/MAPK1/FGR/KIT/SEMA4D/INPP5F/PLD1/FLT4/PDGFC/NTF3/CAT/NF1/SERPINE2/INSR/HCLS1/PIP4K2C/TGFB2/LYN/PLCB1/TWIST1/RELN/PI4KB/TSC2/TEK/PIP5K1A/P…
GO:0050731	positive regulation of peptidyl-tyrosine phosphorylation	188	0.61265	1.61246	0.00103627	0.00221726	0.000564254	6715	tags=44%, list=18%, signal=36%	IGF2/ADRA2A/CSF1R/TGFB1/ITGA5/ICAM1/MTOR/CNTN1/FGFR3/BMP6/PTPRJ/LRP4/NEDD9/SRC/CSPG4/NRP1/DLG4/ABL1/AFAP1L2/ALKAL2/AGT/CD4/PECAM1/ADAM17/FYN/CRLF1/IL6ST/TGFA/ARL2BP/PDGFB/THBS4/PTPN1/TNFRSF1A/CD44/PTPN11/ADNP/LIF/STAT3/ENPP2/DGKQ/PTPRC/KIT/SRCIN1/SEMA4D/NTF3/EHD4/HCLS1/LYN/RELN/UNC119/CD36/GHR/PRNP/TNK2/DOCK3/VTN/OSM/NEURL1/KITLG/PTK2B/FGF7/DVL2/ACE/ADORA1/IQGAP1/CASS4/LRRK1/GREM1/EFNA5/ITGB3/TRE…
GO:0061138	morphogenesis of a branching epithelium	182	0.717707	1.88987	0.00103627	0.00221726	0.000564254	6198	tags=65%, list=17%, signal=55%	MMP14/DCHS1/SFRP1/PLXND1/NOTCH1/DLG5/TGFB1/SNAI2/SFRP2/LAMA5/BMP4/TGFBR2/GLI3/ENG/PLXNA1/VANGL2/SMO/LRP6/WNT6/TGM2/MET/ADAMTS16/PDGFA/COL4A1/TCF21/WNT4/MED1/RXRA/TBX3/SRC/KRAS/CTNNB1/EDNRA/NRP1/SULF1/GLI2/LRP5/SEMA3C/SALL1/ABL1/FGFR1/KDM5B/BTBD7/AGT/PKD1/MAGED1/HOXA5/DAG1/SLIT2/LEF1/AR/CTSZ/EPHA2/ILK/FOXD1/PTCH1/LAMA1/NPNT/LHX1/BTRC/TNC/CELSR1/BCL2/PKD2/WNT5A/ETV5/SEMA3A/YAP1/VDR/FEM1B/SIX2/SIX1/…
GO:0002285	lymphocyte activation involved in immune response	180	0.578346	1.52296	0.00103734	0.00221726	0.000564254	6468	tags=39%, list=17%, signal=32%	TGFB1/ICAM1/MTOR/NOTCH2/DOCK11/TLR4/TP53BP1/IL4R/DLL1/ABL1/SUPT6H/LEF1/TMEM98/APBB1IP/FOXP1/IL27RA/AP1G1/JAK3/PTGER4/LOXL3/ITM2A/STAT3/ITGAL/SMAD7/SWAP70/SOCS5/FGL2/LCP1/PTPRC/PLCL2/TNFSF13/ITFG2/IL10/RARA/PRKCZ/PSEN1/DOCK10/TSC1/MSH6/PLCG2/STAT6/BCL6/PTK2B/EIF2AK4/IL18R1/GAPT/LILRB1/NLRP3/CD180/NFKBIZ/HAVCR2/RC3H1/TNFSF4/RORA/CD46/CD28/ZBTB7B/MLH1/GPR183/NSD2/MFNG/MSH2/MALT1/CD86/CD1C/LFNG/SHLD2…
GO:0002377	immunoglobulin production	192	0.559319	1.47201	0.00103734	0.00221726	0.000564254	8072	tags=42%, list=22%, signal=33%	TGFB1/CARD11/MCM3AP/GALNT2/TP53BP1/IL4R/IGLV3-21/SUPT6H/IGLV2-11/CD22/IGKV3-20/PMS2/IL27RA/SASH3/IGLV2-14/IGKV1-9/PRKDC/ITM2A/IGLV1-44/IGLV7-46/IL7R/SWAP70/TCF3/FGL2/IGKV2-24/PTPRC/TNFSF13/IGLV2-23/IL10/IGKV3-15/IGKV2D-29/SAMHD1/MSH6/RBP4/STAT6/IGLV5-37/BCL6/GAPT/IGKV3D-20/TCIRG1/IGKV1-5/IGKV1-6/TNFSF4/POU2F2/CD28/IGKV1D-13/BTK/ATM/TRAF6/MLH1/NSD2/CTNNBL1/IL33/IGLV3-9/MSH2/IGLV4-69/IGLV3-19/IGKV1…
GO:0007416	synapse assembly	177	0.673097	1.77198	0.00103734	0.00221726	0.000564254	8411	tags=54%, list=22%, signal=42%	THBS2/PLXND1/FZD1/DLG5/CLSTN3/SRPX2/LRRN1/SDK1/NECTIN1/NLGN2/NTN1/SPOCK2/LRFN3/SHANK3/EPHB2/LRP4/SPTBN2/PLXNB2/EIF4G1/LRRC4B/AGRN/SDK2/APP/CLSTN1/NRCAM/CDH1/AMIGO2/GPC4/TPBG/CRKL/PTPRS/ADGRB2/TLR2/WNT5A/ADNP/NRXN2/PLXNB1/RAB29/LRFN1/MAP1B/FLRT3/FARP1/NLGN4X/SIX1/ADD2/SEMA4D/SHANK2/AMIGO1/FLRT2/PTPRD/CLSTN2/PTEN/MEF2C/EPHB3/SIX4/CDH2/CEL/PCDHB5/BSN/DBNL/ADGRL1/SHANK1/NPTN/NLGN3/RYK/EEF2K/MDGA1/EFN…
GO:0008064	regulation of actin polymerization or depolymerization	178	0.547307	1.4404	0.00103734	0.00221726	0.000564254	7218	tags=49%, list=19%, signal=40%	CXCL12/EPS8/PREX1/ICAM1/MTOR/LMOD1/SPTBN1/ELN/ARHGAP35/RHOBTB1/PLEKHG2/LIMA1/HCK/KIRREL1/SPTBN2/MYO1C/CCL21/RASA1/PLEK/RHOBTB2/SLIT2/ARHGAP18/CDC42EP3/CRACD/NCKAP1L/ADD1/FHOD3/HIP1R/MAGEL2/LATS1/SPIRE1/SWAP70/ARFGEF1/IQGAP2/NCK2/ADD2/SEMA5A/ADD3/EVL/CDC42EP4/SNX9/HCLS1/PLEKHH2/MYADM/WAS/COTL1/KANK4/CYFIP1/PTK2B/SPTAN1/SH3BP1/BAIAP2L1/ARPIN/MTPN/ACTR2/BBS4/DBNL/FCHSD2/PDXP/ARHGAP28/CARMIL1/CDC42EP…
GO:0021953	central nervous system neuron differentiation	183	0.624935	1.64593	0.00103734	0.00221726	0.000564254	8320	tags=55%, list=22%, signal=43%	CDH11/SFRP1/CSF1R/FZD1/SFRP2/GLI3/NRP2/SMO/LRP6/SPOCK1/ARHGAP35/NFE2L1/SHANK3/TULP3/EPHB2/CTNNB1/NRP1/SUFU/B4GALT5/GLI2/SALL1/PLXNA4/GATA2/SLIT2/TSKU/PAFAH1B1/ROBO1/INHBA/PTCH1/LDB1/ARX/LHX1/SZT2/HERC1/ZNF335/CRKL/ZEB2/WNT5A/SEMA3A/GDPD5/ADARB1/GIGYF2/DLX5/BTG2/MYCBP2/NANOS1/RAPGEF2/SIN3A/LHX6/TCTN1/PSEN1/PTEN/SOX4/PLXNA3/ZSWIM6/EPHB3/CRK/NIN/HOXC10/MTPN/OPHN1/RORA/ZC4H2/AGTPBP1/CSNK1D/NDEL1/DLL4…
GO:0022408	negative regulation of cell-cell adhesion	178	0.586448	1.54341	0.00103734	0.00221726	0.000564254	6389	tags=43%, list=17%, signal=36%	PODXL/WNK1/C1QTNF1/CXCL12/DLG5/TGFB1/RUNX1/BMP4/GLI3/TRPV4/ZNF703/VSIG4/SH2B3/BMP6/KLF4/GPNMB/IL4R/ABL1/AKNA/CCL21/LRRC32/RUNX3/CDH1/TNFRSF21/ERBB2/MAPK7/JAK3/LOXL3/JAG1/DTX1/SMAD7/SWAP70/SOCS5/PPARA/FGL2/PPM1F/PELI1/MBP/DUSP3/IL10/SERPINE2/NRARP/PRNP/PRKG1/SOCS6/MIR27A/MYADM/CD300A/PRKAR1A/MAP2K5/TWSG1/NF2/ABAT/PTPN6/BCL6/UBASH3B/LILRB1/HAVCR2/TMEM131L/AKT1/RC3H1/MIA3/TNFSF4/ZBTB7B/VSIR/IHH/BMP2…
GO:0030177	positive regulation of Wnt signaling pathway	177	0.552768	1.45521	0.00103734	0.00221726	0.000564254	6563	tags=50%, list=18%, signal=42%	SFRP4/SULF2/COL1A1/ADGRA2/SFRP1/WNK1/CCN4/DAB2/SFRP2/SKI/WNK2/CDH3/USP34/PTK7/ROR2/DACT1/BAMBI/DAAM2/MACF1/ZRANB1/EGFR/AXIN2/SRC/SULF1/SMAD3/SALL1/ABL1/NKD1/SMARCA4/ILK/AMER1/WLS/CSNK1G1/FAM53B/TLR2/ZEB2/WNT5A/TNKS2/TNFAIP3/YAP1/TMEM198/RECK/DIXDC1/CSNK1G2/JRK/LGR6/DLX5/TBL1X/ARNTL/SEMA5A/CAPRIN2/NRARP/FGF9/DKK2/RSPO4/SPIN1/SOX4/UBR5/ZBED3/PSME4/DDX3X/USP47/CAV1/AXIN1/PSME3/TNKS/CSNK1D/EDA/BMP2/N…
GO:0030278	regulation of ossification	194	0.685659	1.80494	0.00103734	0.00221726	0.000564254	6463	tags=58%, list=17%, signal=48%	SFRP1/CCN4/IGFBP5/NOTCH1/TGFB1/SNAI2/COMP/SFRP2/DDR2/BMP4/FAM20C/GLI3/CCN1/SKI/RASSF2/CDK6/EGR2/RFLNA/TGFB3/TMEM119/GJA1/PKDCC/BMP6/ECM1/CTHRC1/OMD/WNT4/S1PR1/RUNX2/LRP4/AXIN2/CTNNB1/ZHX3/CHSY1/ENPP1/SUFU/ANO6/SMAD3/LRP5/OSR2/BCOR/CHRD/NBR1/TWIST2/LTBP3/IL6ST/ILK/RFLNB/SMURF1/PTCH1/HDAC4/TOB2/NPNT/WNT7B/BCL2/ID3/WNT5A/PTGER4/JAG1/SIX2/CEBPA/MAPK14/PRKD1/BMPR2/MAPK1/SEMA4D/CCR1/MSX2/OSR1/TMEM64/TG…
GO:0031099	regeneration	194	0.53345	1.40426	0.00103734	0.00221726	0.000564254	5656	tags=40%, list=15%, signal=34%	LRP1/SULF2/CCND1/FZD7/CXCL12/NOTCH1/TGFB1/IGF2R/TGFBR2/GLI3/POSTN/PTPRU/AXL/PRRX1/MIR590/JAM3/ULK1/GJA1/HMOX1/GATA4/KLF4/CDKN1A/CAD/EGFR/MED1/PTGFRN/PTPRF/LAMB2/C5AR1/MAP4K4/APOD/DAG1/BCL9/RTN4RL1/PTCH1/TNC/BCL2/AKIRIN1/RTN4RL2/PTPRS/CLDN1/MAPK8IP3/YAP1/RGMA/STK24/CDKN1B/MAP1B/LARGE1/PPARD/PTPN3/LGR6/MTR/LCP1/DYSF/INPP5F/WDR35/IL10/JUN/SPP1/PTEN/VTN/PRMT5/EPPK1/PGF/SCARF1/MTPN/NR4A3/CSNK2A2/IHH/G…
GO:0031345	negative regulation of cell projection organization	185	0.650003	1.7123	0.00103734	0.00221726	0.000564254	7878	tags=61%, list=21%, signal=48%	LRP1/DPYSL3/NR2F1/TRPV4/SPOCK1/ITM2C/NTN1/SEMA7A/ADCY6/MAP4/EPHB2/LRP4/EFNB3/NRP1/SEMA3C/PMP22/PLK2/MAP4K4/RAP1GAP2/CCL21/CRMP1/FYN/NGFR/SLIT2/PRAG1/CTSZ/PAFAH1B1/SYNGAP1/SEMA6C/RTN4RL1/SEMA4G/SEMA3D/GSK3B/CBFA2T2/RTN4RL2/PTPRS/WNT5A/SEMA3A/DENND5A/CARM1/RGMA/RAB29/SEMA5B/SEMA6B/SEMA4C/VIM/ARHGAP44/SEMA4F/PTPRG/LPAR1/ASAP1/TRAK2/SEMA4D/SEMA6A/INPP5F/SEMA3F/GAK/SEMA5A/RAPGEF2/CDK5R1/EVL/DNM2/SPP1/…
GO:0043112	receptor metabolic process	192	0.604572	1.59111	0.00103734	0.00221726	0.000564254	6988	tags=50%, list=19%, signal=41%	SFRP4/LRP1/TGFB1/RAB31/ITGB2/ACKR3/ITGB1/LMTK2/CACNG4/TBC1D16/AP2B1/SCAP/ECE1/DRD4/DLG4/BECN1/ARAP1/HOXA5/EHD3/PHETA1/ARFGEF2/ANKRD13A/FURIN/SORL1/SMURF1/PTPN1/TBC1D5/ANKRD13B/AP2A2/AP2A1/HDAC6/LGMN/RAB29/PPARA/UBQLN2/CLTC/NUMB/PICALM/ITCH/RNF43/SCYL2/INPP5F/GRK3/PIK3R4/LDLRAP1/DNM1/RAMP1/NTF3/IL10/ITGAV/DNM2/PHETA2/SNX1/NSF/CD36/GPRASP1/VLDLR/ATXN2/ARRB1/PSEN1/NR1D1/PLCG2/CALCRL/KIF16B/LILRB1/CA…
GO:0043123	positive regulation of I-kappaB kinase/NF-kappaB signaling	183	0.578557	1.52378	0.00103734	0.00221726	0.000564254	6689	tags=49%, list=18%, signal=40%	TNFRSF19/CARD11/TGM2/GJA1/HMOX1/CX3CR1/PINK1/ECM1/AKAP13/TLR4/NEK6/INAVA/CTNNB1/ABL1/PLK2/CCL21/CD4/RNF31/FYN/F2R/FLNA/MAP3K3/LTBR/PLEKHG5/WLS/AJUBA/CANT1/TNFRSF1A/CX3CL1/TAB2/TRIM62/TRIM22/EDA2R/TMEM106A/TRIM8/ANKRD17/TRIM25/TRAF5/LITAF/PRKD1/LPAR1/MAVS/TRIM32/PELI1/TIRAP/CHUK/NOD1/MID2/CD36/GOLT1B/IL1B/SLC44A2/MUL1/RIPK1/MYD88/TRIM5/SLC20A1/TAB3/S100B/BRD4/MAP3K14/MIB2/FADD/AKT1/PRKCB/ATP2C1/IR…
GO:0045216	cell-cell junction organization	185	0.695056	1.83099	0.00103734	0.00221726	0.000564254	7206	tags=65%, list=19%, signal=53%	CDH11/HEG1/CSF1R/DLG5/TGFB1/SNAI2/IQSEC1/RUNX1/FSCN1/CDH3/TRPV4/SDK1/NECTIN1/ZNF703/TGFB3/NLGN2/GJA1/PKP2/HIPK1/BMP6/GJB2/WNT11/KIFC3/PLEKHA7/INAVA/SRC/CTNNB1/MYO1C/SMAD3/CTNND1/MAP4K4/AGT/PECAM1/CNTNAP1/SDK2/F2R/PTPN23/WHRN/TLN1/EPHA2/CDH1/CDH5/MAPRE2/RASSF8/AFDN/PIP5K1C/NUMBL/ADD1/VCL/PARD6G/FLCN/CLDN1/CADM1/ARVCF/GJA4/GJC1/EPB41L3/SMAD7/TJP1/RAB8B/TLN2/PVR/MICALL2/NLGN4X/NUMB/PRKCH/GRHL1/CADM3…
GO:0046328	regulation of JNK cascade	183	0.639125	1.68331	0.00103734	0.00221726	0.000564254	7254	tags=57%, list=19%, signal=46%	SFRP1/CCN2/FZD7/TNFRSF19/SFRP2/RASSF2/SH3RF3/IGF1R/ROR2/SIRPA/TRPV4/VANGL2/DACT1/MINK1/FZD10/PINK1/SASH1/TLR4/EGFR/RAPGEF1/MAP4K4/DAB2IP/CCL21/HIPK2/APP/PAFAH1B1/LTBR/PER1/PTPN1/WNT7B/MAP3K5/TAOK1/MAP3K10/MAP3K4/ZEB2/WNT5A/MAPK8IP3/EDA2R/SEMA3A/NCOR1/SPAG9/NRK/MAP3K6/MAP3K9/ITCH/ERN1/TIRAP/AIDA/FLT4/DUSP3/FGF19/TAOK2/SH3RF1/NOD1/TNIK/PLCB1/MAP2K4/IL1B/DVL3/PDCD4/MUL1/RIPK1/MAP3K12/MAP4K2/MDFIC/PH…
GO:0048167	regulation of synaptic plasticity	187	0.642971	1.69306	0.00103734	0.00221726	0.000564254	7061	tags=52%, list=19%, signal=42%	SORCS2/SYNPO/ITPR3/EGR2/CALB2/MAP1A/CX3CR1/SSH1/SHANK3/EPHB2/RIMS4/LZTS1/KRAS/TSHZ3/DLG4/ABL1/PLK2/STAR/AGT/MME/SYT7/APP/SYNGAP1/EIF4EBP2/SYNGR1/UNC13B/RAB3GAP1/CX3CL1/GSK3B/SIPA1L1/JPH4/LGMN/RIMS3/MAP1B/SHISA9/MAPK1/KIT/SHANK2/RAPGEF2/RARA/NF1/STAU1/SERPINE2/CRTC1/HRH2/RELN/NSMF/PRKCZ/PRNP/ADCY8/SRF/HRH1/NFATC4/NCDN/SLC24A1/PSEN1/PTEN/MEF2C/RIN1/CRHR1/ABHD6/NEURL1/S100B/PTK2B/EIF2AK4/STX3/ADCY1/…
GO:0048469	cell maturation	177	0.538012	1.41636	0.00103734	0.00221726	0.000564254	8145	tags=43%, list=22%, signal=34%	ABHD2/FAM20C/KLF2/MTOR/AXL/ANKS1A/TFCP2L1/GJA1/CDKN1A/EPAS1/RUNX2/CTNNB1/B4GALT5/FGFR1/CCL21/GATA2/HOXA5/AGRN/APP/NRCAM/PTH1R/PTBP3/BCL2/CX3CL1/BHLHA15/ERCC2/C1QL1/FEM1B/NPR2/GPAT4/CEBPA/FARP2/KDM1A/RB1/TRIM58/NTN4/CDKN1C/LHX6/ID2/PGR/GDF11/CLEC7A/PTK2B/PABPC1L/ZBTB7A/SCARF1/TMEM79/SIX3/FOXA1/IRX5/HIF1A/POU2F2/TUT4/IHH/TUT7/BTK/FOXO3/L3MBTL3/C1QA/PPARG/HOXB13/PDE3A/MECP2/HES1/WASHC5/NFASC/TDRD5/C…
GO:0048736	appendage development	177	0.673768	1.77375	0.00103734	0.00221726	0.000564254	7715	tags=64%, list=21%, signal=51%	NOTCH1/MEGF8/COMP/SFRP2/BMP4/GLI3/GNA12/SKI/ROR2/PRRX1/LRP6/CREBBP/GJA1/NR2F2/COL2A1/PKDCC/ALDH1A2/CHST11/ZNF219/PLXNA2/TULP3/MED1/IQCE/TBX3/RUNX2/LRP4/PAM/CTNNB1/ECE1/GLI2/SEMA3C/SALL1/OSR2/FGFR1/SALL4/LEF1/ASPH/PTCH1/WNT9A/HOXA10/BCL2L11/ITGA6/WNT5A/CYP26B1/RARB/RECK/HOXA9/DLX5/IFT140/C2CD3/BMPR2/RDH10/CACNA1C/MSX2/PCSK5/IFT122/OSR1/RARA/FGF9/RSPO4/TGFB2/TWIST1/HAND2/PSEN1/PRKAB1/SOX4/ITGB4/WDR…
GO:0048839	inner ear development	192	0.656314	1.72728	0.00103734	0.00221726	0.000564254	6636	tags=49%, list=18%, signal=41%	PDGFRB/DCHS1/SPARC/NOTCH1/COL11A1/TGFB1/ABR/BMP4/GLI3/PTK7/ROR2/PRRX1/VANGL2/KCNQ1/TGFB3/FZD2/NTN1/COL2A1/GJB2/CTHRC1/MAF/CXCL14/EPHB2/DLL1/GLI2/FGFR1/GATA2/MAFB/PAFAH1B1/WHRN/PSAP/LRP10/TBX1/ZEB1/SOBP/MAPKAPK2/CELSR1/C1QB/WNT5A/PTPN11/LRIG3/JAG1/BCR/KCNK3/CDKN1B/CYTL1/CEBPA/ALDH1A3/CDH23/DLX5/NAGLU/HOXA1/SIX1/LRIG1/JAG2/PLPPR4/GSDME/OTX1/FGF9/TGFB2/KCNK2/SIX4/ZIC1/EYA1/CHD7/ADAM10/DVL2/NR4A3/SCR…
GO:0050679	positive regulation of epithelial cell proliferation	201	0.64088	1.6914	0.00103734	0.00221726	0.000564254	7715	tags=66%, list=21%, signal=53%	LAMB1/HTRA1/CCND1/SFRP1/FZD7/CXCL12/NOTCH1/JCAD/TGFB1/BMP4/PLCG1/CDH3/MTOR/NRP2/ZNF703/SMO/NOTCH2/APLNR/HMOX1/NR4A1/BMP6/ECM1/EGFR/MED1/EGR3/RREB1/CTNNB1/NRP1/F3/C5AR1/OSR2/LAMC1/FGFR1/KDM5B/GATA2/ADAM17/AR/STAT5A/TGFA/TBX1/PDGFB/PPP1R16B/THBS4/SCG2/ACVRL1/AKT3/ERBB2/ITGA4/WNT5A/PDPK1/KDR/ARNT/B4GALT1/TNFAIP3/RPTOR/STAT3/DLX5/PRKD1/BMPR2/DYSF/FLT4/MIR135B/SEMA5A/CYP7B1/IL10/OSR1/PRKD2/NF1/NRARP/J…
GO:0050770	regulation of axonogenesis	183	0.672109	1.77018	0.00103734	0.00221726	0.000564254	7753	tags=67%, list=21%, signal=53%	LRP1/FN1/PLXND1/CXCL12/MEGF8/TUBB2B/PLXNA1/NTN1/ARHGAP35/SEMA7A/ZSWIM8/MACF1/PLXNA2/EPHB2/LRP4/EFNB3/NRP1/DPYSL2/PLXNB2/SEMA3C/ABL1/PLXNA4/PLXNC1/KIF13B/NGFR/SLIT2/PAFAH1B1/SYNGAP1/NRCAM/ILK/ROBO1/SEMA6C/SEMA4G/SEMA3D/GSK3B/LIMK1/MAP6/PTPRS/ZEB2/WNT5A/SIPA1L1/ADNP/SEMA3A/PLXNB1/SEMA5B/TRPV2/MAP1B/SEMA6B/UST/SEMA4C/L1CAM/ZSWIM5/SEMA4F/MYCBP2/BMPR2/TRAK2/SEMA4D/SEMA6A/SEMA3F/TRAK1/AMIGO1/SEMA5A/CDK…
GO:0051224	negative regulation of protein transport	187	0.540835	1.42412	0.00103734	0.00221726	0.000564254	5957	tags=39%, list=16%, signal=33%	FN1/ADRA2A/SFRP1/IRS1/MIR590/RAB11FIP5/SSC5D/PKDCC/RAB11FIP1/RAB23/SUFU/DRD4/MAP4K4/FRMD4A/RAB11FIP3/MAPKBP1/APOD/LRRC32/INHBB/F2R/TNFRSF21/CD22/OS9/WWP2/MIR149/FERMT1/RHBDF1/CX3CL1/SYT11/IL27RA/PTPN11/BMP8A/TNFAIP3/PTGER4/C1QTNF3/CD34/PPM1F/SRCIN1/PFKL/IL10/NF1/CD36/SYTL4/IL1B/KLF7/LMAN1/MDFIC/MIDN/SRGN/VSNL1/TLR8/LILRB1/NLRP3/INPP5K/UBE2G2/MIR30C2/HMGCR/ERLEC1/ANXA4/KCNB1/PML/CHP1/PKIA/TLR6/IL3…
GO:0051648	vesicle localization	201	0.550616	1.45318	0.00103734	0.00221726	0.000564254	6779	tags=50%, list=18%, signal=41%	SEC24C/KIF1A/CDH3/SEC16A/NLGN2/KIF1B/PINK1/GBF1/TRAPPC10/SHROOM2/FYCO1/KIF1C/CTNNB1/MYO1C/COL7A1/MCFD2/TBC1D20/HTT/CTSZ/PAFAH1B1/TGFA/AP3D1/PPP6R1/KIF13A/DYNC1H1/BICDL1/KIF3B/ITGA4/CLASP1/WIPI1/GOLGA2/YKT6/SPG11/KIF5C/SEC24D/MYO5A/PICALM/STARD3/TRAK2/TRAK1/GOSR1/DNM1/WDR11/ACTN4/FNBP1L/SYNJ1/DNM2/SEPTIN5/NSF/PRKCZ/AP3M1/LMAN1/BORCS5/PSEN1/PTEN/SERPINA1/PIK3CG/MAP4K2/ARFGAP3/GORASP1/NDE1/CDH2/SEC2…
GO:0051650	establishment of vesicle localization	183	0.553893	1.45883	0.00103734	0.00221726	0.000564254	6779	tags=51%, list=18%, signal=42%	SEC24C/KIF1A/CDH3/SEC16A/KIF1B/PINK1/GBF1/TRAPPC10/SHROOM2/FYCO1/KIF1C/CTNNB1/MYO1C/COL7A1/MCFD2/TBC1D20/HTT/CTSZ/PAFAH1B1/TGFA/AP3D1/PPP6R1/KIF13A/DYNC1H1/BICDL1/KIF3B/ITGA4/CLASP1/WIPI1/GOLGA2/YKT6/SPG11/KIF5C/SEC24D/MYO5A/PICALM/STARD3/TRAK2/TRAK1/GOSR1/DNM1/WDR11/ACTN4/FNBP1L/SYNJ1/DNM2/SEPTIN5/NSF/PRKCZ/AP3M1/LMAN1/BORCS5/PSEN1/SERPINA1/MAP4K2/ARFGAP3/GORASP1/NDE1/SEC23A/BLOC1S6/SNAP23/SEC23…
GO:0060173	limb development	177	0.673768	1.77375	0.00103734	0.00221726	0.000564254	7715	tags=64%, list=21%, signal=51%	NOTCH1/MEGF8/COMP/SFRP2/BMP4/GLI3/GNA12/SKI/ROR2/PRRX1/LRP6/CREBBP/GJA1/NR2F2/COL2A1/PKDCC/ALDH1A2/CHST11/ZNF219/PLXNA2/TULP3/MED1/IQCE/TBX3/RUNX2/LRP4/PAM/CTNNB1/ECE1/GLI2/SEMA3C/SALL1/OSR2/FGFR1/SALL4/LEF1/ASPH/PTCH1/WNT9A/HOXA10/BCL2L11/ITGA6/WNT5A/CYP26B1/RARB/RECK/HOXA9/DLX5/IFT140/C2CD3/BMPR2/RDH10/CACNA1C/MSX2/PCSK5/IFT122/OSR1/RARA/FGF9/RSPO4/TGFB2/TWIST1/HAND2/PSEN1/PRKAB1/SOX4/ITGB4/WDR…
GO:1901888	regulation of cell junction assembly	192	0.693679	1.82562	0.00103734	0.00221726	0.000564254	7226	tags=59%, list=19%, signal=48%	LRP1/MMP14/THBS2/SFRP1/FZD1/COL16A1/DLG5/CLSTN3/SNAI2/RUNX1/SRPX2/LRRN1/THBS1/NECTIN1/NLGN2/GJA1/NTN1/MACF1/PTPRJ/LRFN3/EPHB2/WNT4/RAPGEF1/SRC/NRP1/MYO1C/SMAD3/ABL1/MAP4K4/AGT/EIF4G1/APOD/LRRC4B/AGRN/APP/CLSTN1/EPHA2/SLC9A1/AMIGO2/GPC4/DLC1/LDB1/PEAK1/ACVRL1/TPBG/PTPRS/ADGRB2/TLR2/CLDN1/CLASP1/WNT5A/ADNP/KDR/PHLDB2/LRFN1/FLRT3/TJP1/RCC2/SIX1/PPM1F/CORO1C/SEMA4D/PRKCH/AMIGO1/DUSP3/FLRT2/RAPGEF2/PT…
GO:1905475	regulation of protein localization to membrane	185	0.57202	1.50687	0.00103734	0.00221726	0.000564254	7080	tags=52%, list=19%, signal=43%	LRP1/MMP14/LRRC15/NKD2/TGFB1/DAB2/SPTBN1/ITGB2/GPC1/ITGB1/PKDCC/SSH1/GPC6/CEMIP/EPHB2/EGFR/PID1/AP2B1/LRP4/MYO1C/ITGAM/SORBS1/FYN/DAG1/PIK3R1/AKT2/AR/EPHA2/TP53BP2/C2CD5/GPC4/PPFIA1/AGR2/BCL2/ERBB2/CRKL/PDPK1/CLIP3/CNPY4/ARHGAP44/CLTC/NUMB/PICALM/CACNB3/PRKCH/LDLRAP1/CDK5R1/ARHGEF16/PRKCZ/PRNP/GRIPAP1/GPER1/TMBIM1/RAB11FIP2/PTPN9/STX3/CDH2/ZMYND8/MIEF1/ADAM10/INPP5K/STOM/ITGA3/AKT1/TP73/CNST/IQSE…
GO:0001935	endothelial cell proliferation	176	0.636289	1.67521	0.00103842	0.00221726	0.000564254	6794	tags=53%, list=18%, signal=44%	MMP14/SPARC/CXCL12/JCAD/BMP4/PLCG1/MTOR/THBS1/NRP2/GJA1/APLNR/HMOX1/VASH1/NR2F2/LOXL2/NR4A1/MIR483/ALDH1A2/BMP6/ECM1/SCARB1/EGR3/NRP1/F3/SULF1/FGFR1/GATA2/ADAM17/NGFR/EPHA2/STAT5A/PDGFB/PPP1R16B/THBS4/SCG2/PTPRM/ACVRL1/AKT3/ITGA4/WNT5A/PDPK1/KDR/ARNT/RPTOR/STAT3/PRKD1/BMPR2/CD34/DYSF/ERN1/FLT4/MIR135B/SEMA5A/IL10/PRKD2/NF1/NRARP/JUN/MIR23A/TEK/TGFBR1/MIR27A/KRIT1/MEF2C/PGF/PLXNB3/PIK3CB/VASH2/CAV…
GO:0007369	gastrulation	184	0.70651	1.8606	0.00103842	0.00221726	0.000564254	7136	tags=67%, list=19%, signal=54%	COL5A1/COL6A1/FN1/MMP14/MMP2/LAMB1/COL5A2/SFRP1/WNK1/FZD7/COL8A1/COL11A1/MEGF8/SFRP2/ITGA5/BMP4/TGFBR2/AMOT/VANGL2/LRP6/TENM4/ITGB2/APLNR/ITGB1/PHLDB1/COL4A2/WNT11/KDM6B/KLF4/LAMB3/COL12A1/ARID1A/CTNNB1/CRB2/ITGB5/SMAD3/LRP5/FGFR1/CHRD/COL7A1/DAG1/LEF1/EPHA2/INHBA/LDB1/LHX1/WLS/FOXC1/ITGA4/CLASP1/WNT5A/MAPK7/PHLDB2/ETS2/SIX2/POFUT2/HMGA2/ZBTB17/MMP9/BMPR2/MBP/IL10/OSR1/SETD2/ITGAV/ITGA2/SRF/EXT2/…
GO:0008217	regulation of blood pressure	181	0.547668	1.44148	0.00103842	0.00221726	0.000564254	9111	tags=54%, list=24%, signal=41%	COL1A2/WNK1/ACTA2/POSTN/GJA1/HMOX1/NR2F2/ADAMTS16/NISCH/DLL1/EDNRA/ECE1/SMAD3/LRP5/NAV2/AGT/MME/F2R/AR/CTSZ/PDGFB/ATP1A1/CORO2B/ACVRL1/ARHGAP42/EDN3/CES1/OPRL1/NPR2/ATP1A2/PPARA/BMPR2/CD34/GUCY1A1/PCSK5/RASL10B/STK39/ID2/CPA3/GNB3/SGK1/TPM1/PTPRO/ABAT/KCNK6/PTGS2/SCPEP1/BBS4/ERAP1/AGTR1/ACE/ADORA1/NCALD/ERAP2/ENPEP/PPARG/P2RX2/AVPR1A/SERPINF2/AVPR2/P2RX4/ADIPOQ/NOS1/MECP2/GJA5/ACSM3/ADRB2/ADRA2B/…
GO:0008361	regulation of cell size	179	0.637533	1.67778	0.00103842	0.00221726	0.000564254	5986	tags=53%, list=16%, signal=44%	LRP1/FN1/CXCL12/MEGF8/MTOR/TRPV4/NTN1/SEMA7A/MACF1/SHANK3/CLCN6/NRP1/SLC12A4/ANO6/DPYSL2/SEMA3C/VAV2/ABL1/PLXNA4/RAP1GAP2/AQP1/SLC12A8/PLEK/PAFAH1B1/NRCAM/ILK/SEMA6C/ADD1/SEMA4G/AKT3/LRRC8A/SEMA3D/GSK3B/LIMK1/PTPRS/WNT5A/SLC12A7/ADNP/SEMA3A/SLC12A9/RPTOR/IL7R/SEMA5B/TRPV2/MAP1B/SEMA6B/SEMA4C/L1CAM/SEMA4F/BMPR2/SEMA4D/SEMA6A/SEMA3F/WDTC1/KDM1A/SEMA5A/CLCN3/SLC12A6/CDK5R1/SIN3A/DNM2/SPP1/CDKL5/TTL/…
GO:0030323	respiratory tube development	176	0.673967	1.77441	0.00103842	0.00221726	0.000564254	7325	tags=65%, list=20%, signal=53%	MMP14/PDGFRB/PDPN/HEG1/PDGFRA/SPARC/CCN2/IGFBP5/NOTCH1/DLG5/ADAMTS2/CRISPLD2/LAMA5/BMP4/TGFBR2/TNS3/KLF2/GLI3/PTK7/VANGL2/TGFB3/CIC/PKDCC/RCN3/ALDH1A2/ATXN1L/WNT11/EPAS1/PDGFA/TULP3/TCF21/EGFR/LOX/EP300/KRAS/CTNNB1/THRA/STK40/GLI2/FGFR1/PKD1/MME/ADAMTSL2/HOXA5/DAG1/ASXL1/LTBP3/CTSZ/ERRFI1/LAMA1/LIPA/WNT7B/ZFPM2/AGR2/TNC/CELSR1/WNT5A/HS6ST1/HECA/YAP1/LOXL3/SIM2/LIF/CEBPA/FSTL3/BMPR2/RDH10/MAPK1/FL…
GO:0030705	cytoskeleton-dependent intracellular transport	179	0.539792	1.42056	0.00103842	0.00221726	0.000564254	7846	tags=56%, list=21%, signal=45%	KIF1A/TUB/MAP1A/KIF1B/TUBA1A/HSPA8/NEFH/FYCO1/SUN2/KIF1C/CCDC88C/MYO1C/HTT/APP/PAFAH1B1/KIF3C/AP3D1/BICD2/MGARP/KIF13A/DYNC1H1/SUN1/ARHGAP21/BICDL1/MAP6/KIF3B/HOOK2/MAPK8IP3/SYNE2/COPG2/MAP1B/SPG11/KIF5C/FEZ1/IFT140/MYO5A/DST/TRAK2/TRAK1/BICD1/TMEM201/WDR35/ACTN4/IFT122/TRIM58/FNBP1L/PRKCZ/AP3M1/MYO10/BORCS5/SPAST/WDR19/NDE1/PCM1/RHOT1/BLOC1S6/TRAF3IP1/HIF1A/APBA1/ARL8B/SPG7/KIFAP3/TTC21B/NDEL1/B…
GO:0030832	regulation of actin filament length	179	0.546774	1.43893	0.00103842	0.00221726	0.000564254	7218	tags=49%, list=19%, signal=39%	CXCL12/EPS8/PREX1/ICAM1/MTOR/LMOD1/SPTBN1/ELN/ARHGAP35/RHOBTB1/PLEKHG2/LIMA1/HCK/KIRREL1/SPTBN2/MYO1C/CCL21/RASA1/PLEK/RHOBTB2/SLIT2/ARHGAP18/CDC42EP3/CRACD/NCKAP1L/ADD1/FHOD3/HIP1R/MAGEL2/LATS1/SPIRE1/SWAP70/ARFGEF1/IQGAP2/NCK2/ADD2/SEMA5A/ADD3/EVL/CDC42EP4/SNX9/HCLS1/PLEKHH2/MYADM/WAS/COTL1/KANK4/CYFIP1/PTK2B/SPTAN1/SH3BP1/BAIAP2L1/ARPIN/MTPN/ACTR2/BBS4/DBNL/FCHSD2/PDXP/ARHGAP28/CARMIL1/CDC42EP…
GO:0043409	negative regulation of MAPK cascade	175	0.629921	1.65808	0.00103842	0.00221726	0.000564254	6744	tags=53%, list=18%, signal=43%	EMILIN1/TIMP3/SFRP1/FBLN1/SFRP2/BMP4/WNK2/DUSP16/IGF1R/SIRPA/DACT1/SH2B3/CAMK2N1/PINK1/DUSP1/KLF4/PTPRJ/TLR4/EPHB2/RGS4/RAPGEF1/SMPD1/ABL1/DAB2IP/DAG1/PAFAH1B1/SORL1/ASH1L/STK38/ERRFI1/PER1/PTPN1/SPRED1/NDRG2/FLCN/SPRED2/DUSP7/LIF/NCOR1/RGS2/EIF3A/PTPRC/ITCH/FOXM1/SEMA6A/AIDA/DUSP3/NF1/DUSP4/IRAK3/FOXO1/LYN/IL1B/ARRB1/DUSP8/SPRY4/SPRED3/PDCD4/PTEN/CD300A/NF2/P2RX7/GPER1/PTPN6/MAPK8IP1/CAV1/GBA/SH…
GO:0048015	phosphatidylinositol-mediated signaling	179	0.683062	1.7976	0.00103842	0.00221726	0.000564254	7868	tags=68%, list=21%, signal=54%	PDGFRB/PDGFRA/CSF1R/DCN/IRS1/PLCG1/UNC5B/IGF1R/KLF4/PIK3CD/PDGFA/PIP4K2B/EGFR/PDGFD/PI4KA/SRC/BECN1/FGFR1/DAB2IP/AGT/PIK3AP1/FYN/PIK3R1/TYRO3/F2R/PDGFB/PPP1R16B/PIP5K1C/ERBB2/KDR/CBL/PITPNM2/PLXNB1/PIK3C2B/PEAR1/PPARD/MAZ/PIK3R5/PTPN13/PLCE1/RGL2/MAPK1/FGR/KIT/SEMA4D/INPP5F/FLT4/PDGFC/NTF3/CAT/NF1/SERPINE2/INSR/HCLS1/PIP4K2C/TGFB2/LYN/PLCB1/TWIST1/RELN/PI4KB/TSC2/TEK/PIP5K1A/PTEN/PIK3CG/OSM/PLCB2…
GO:0048639	positive regulation of developmental growth	181	0.610036	1.60564	0.00103842	0.00221726	0.000564254	6221	tags=46%, list=17%, signal=38%	IGF2/LRP1/FN1/CXCL12/NOTCH1/SH3PXD2B/MEGF8/TGFBR2/MTOR/MIR590/SMO/NTN1/SEMA7A/MACF1/DLL1/NRP1/BASP1/FGFR1/AGRN/PAFAH1B1/ILK/SMURF1/ARX/PIM1/ZFPM2/AGR2/BCL2/LIMK1/SASH3/ACACB/ADNP/YAP1/PRKDC/TRPV2/MAP1B/PPARD/L1CAM/RNF157/MAPK14/BMPR2/MAPK1/SEMA4D/SYT1/SEMA5A/DDX39B/INSR/FGF9/PLCB1/GHR/CDKL5/SRF/GATA6/MUL1/IST1/MEF2C/CYFIP1/NEDD4L/CHD7/BBS2/YBX3/AKT1/ITSN2/BBS4/DBNL/CSF1/CACNA2D2/CREB1/ANAPC2/NDEL…
GO:0055001	muscle cell development	179	0.614965	1.61839	0.00103842	0.00221726	0.000564254	6595	tags=44%, list=18%, signal=36%	PDGFRB/PDGFRA/SDC1/FLNC/NOTCH1/COMP/BMP4/SKI/MTOR/ENG/SMO/LMOD1/ITGB1/GATA4/MYH10/AKAP13/MYH11/LOX/TBX3/RGS4/NFATC2/SELENON/MEF2A/AGT/MAML1/PGM5/HDAC4/FHOD3/SORBS2/BCL2/NIBAN2/MYOF/OBSL1/RGS2/ATP2A2/PPARA/SGCD/TNNT3/SIX1/DYSF/CTDP1/KDM1A/DDX39B/MIR23A/MAP2K4/SRF/MYORG/NFATC4/PRKAR1A/MEF2C/NEBL/TPM1/SIX4/WFIKKN2/RYR1/TNNT2/OBSCN/ALPK3/DMD/MYBPC2/CACNA2D2/BVES/TMOD2/CHRNB1/PPP3CA/MEGF10/HNRNPU/PI16…
GO:0060491	regulation of cell projection assembly	175	0.607975	1.60032	0.00103842	0.00221726	0.000564254	8449	tags=57%, list=23%, signal=44%	PODXL/EPS8/FSCN1/ICAM1/DPYSL3/MTOR/TGFB3/ARHGAP35/ADAMTS16/MAP4/DOCK11/SRC/NRP1/SEPTIN9/PLEKHM1/CCL21/ARAP1/HTT/AGRN/SLIT2/EPHA2/KCTD17/PPP1R16B/CDC42EP3/HDAC4/AUTS2/AKIRIN1/CROCC/WASF2/SYNE2/RCC2/ARHGAP44/IFT140/KIT/CORO1C/PLD1/FAM110C/EVL/CDC42EP4/FNBP1L/DNM2/PALM/CDKL5/SRF/MYO10/TGFBR1/EPS8L2/BCAS3/P2RX7/WAS/PLXNB3/CNTROB/NEURL1/CYFIP1/CEP120/APC/TCHP/ZMYND8/CAV1/MARK4/DZIP1/FAM98A/BBS4/NDEL1/…
GO:1902275	regulation of chromatin organization	184	0.557273	1.46759	0.00103842	0.00221726	0.000564254	6922	tags=48%, list=19%, signal=40%	IGF2/TGFB1/SNAI2/SKI/KMT2B/MLLT6/PHF2/PINK1/CTNNB1/KDM5A/RNF40/BCOR/PHF8/SETD7/SUPT6H/NSD1/GATA2/MTHFR/ATF7IP/SETD5/AUTS2/TRIP12/KMT2A/ZNF335/SETD1A/FLCN/SPTY2D1/LIF/KDM3A/PADI2/JARID2/C6orf89/SPHK2/PRKD1/RPS6KA4/DNMT1/KDM1A/AKAP8L/PRKD2/RNF20/IWS1/SIN3A/TWIST1/KMT2E/IL1B/ARRB1/NAA40/TPR/MORC2/JDP2/UBR5/MKI67/BCL6/BRD4/TLK2/OGT/H1-0/SART3/ZBTB7B/KAT2A/SETDB1/CTCF/ATM/KAT7/TASOR/ZNF304/NOC2L/TADA2…
GO:1903708	positive regulation of hemopoiesis	184	0.58638	1.54424	0.00103842	0.00221726	0.000564254	6146	tags=47%, list=16%, signal=39%	MMP14/TGFB1/RUNX1/TGFBR2/GLI3/AXL/ROR2/ATXN1L/MED1/ZMIZ1/EGR3/IL4R/GLI2/STAT5B/CD4/KLF10/GATA2/HOXA5/RUNX3/LEF1/EVI2B/FOS/AP3D1/ETS1/INHBA/NCKAP1L/FOXC1/ADAM8/SASH3/ARNT/ACVR1B/JAG1/LIF/INPP5D/STAT3/IL7R/SOCS5/MAPK14/PTPRC/ITPKB/CCR1/ZBTB1/RB1/TRIM58/RARA/TMEM64/JUN/HCLS1/PRKCZ/ID2/ZBTB46/RIPK1/TESC/ZFP36L1/ACIN1/KITLG/BCL6/RAB7B/IL34/NLRP3/CD83/NFKBIZ/FADD/HIF1A/TNFSF4/CD46/ZBTB7B/CSF1/VSIR/IHH/…
GO:0002685	regulation of leukocyte migration	193	0.541795	1.42579	0.0010395	0.00221726	0.000564254	6848	tags=49%, list=18%, signal=40%	EMILIN1/MMP14/WNK1/CXCL12/SERPINE1/TGFB1/ABR/ICAM1/THBS1/TRPV4/JAM3/HMOX1/CX3CR1/DUSP1/ECM1/CXCL14/C3AR1/IL1R1/PDGFD/CMKLR1/C5AR1/ANO6/MTUS1/CCL21/SLC8B1/APOD/STK10/ADAM17/SLIT2/CAMK1D/APP/THBS4/NCKAP1L/LRCH1/AKIRIN1/IL27RA/ADAM8/CRKL/ITGA4/EDN3/WNT5A/PTGER4/DOCK8/BCR/LGMN/PADI2/OXSR1/SWAP70/MAPK14/CD99L2/DYSF/CCR1/TIRAP/HOXA7/LYN/PLCB1/ITGA2/STK39/CD300A/SMPD3/CCL3/NBL1/PGF/KITLG/PTK2B/ADAM10/SE…
GO:1901654	response to ketone	193	0.568406	1.49582	0.0010395	0.00221726	0.000564254	6371	tags=44%, list=17%, signal=36%	CCND1/SLIT3/SFRP1/ABHD2/SERPINF1/TGFB1/KLF2/ICAM1/THBS1/CYBB/TGFB3/FIBIN/FOSB/PTGER2/GJB2/ADCY6/KIF1B/TXNIP/DUSP1/ADCY3/KLF4/CDKN1A/CAD/EGFR/MAOB/SRC/STAR/CCL21/AQP1/ACACA/SLIT2/AR/NCOA2/FOS/GNG2/ERRFI1/TNC/NCOA1/NDOR1/TLR2/CLDN1/LARP1/CBL/YAP1/PTGER4/FBXO32/SPHK2/ELK1/PLN/SIN3A/FOXO1/SPP1/TGFB2/AACS/ADCY8/ROCK2/AHR/CASP9/DSG2/KLF9/ADCY1/IGFBP7/CAV1/GBA/ADCY5/AKT1/TNFSF4/MSN/PRKAA1/FOXO3/GLB1/PAR…
GO:0002695	negative regulation of leukocyte activation	174	0.573582	1.50765	0.00104167	0.00221726	0.000564254	8465	tags=52%, list=23%, signal=41%	SFRP1/DLG5/TGFB1/ABR/RUNX1/BMP4/GLI3/AXL/VSIG4/HMOX1/GPNMB/IL4R/LRRC32/RUNX3/TYRO3/TNFRSF21/INHBA/CD84/CX3CL1/ERBB2/MNDA/ADGRF5/TNFAIP3/JAK3/LOXL3/BCR/INPP5D/DTX1/SMAD7/SOCS5/FGL2/PTPRC/PELI1/DUSP3/IL10/NRARP/LDLR/LYN/PRNP/ID2/SOCS6/MIR27A/CD300A/PRKAR1A/NR1D1/TWSG1/MERTK/GPER1/PTPN6/BCL6/LILRB1/SOX11/HAVCR2/TMEM131L/MILR1/RC3H1/TNFSF4/ZBTB7B/VSIR/IHH/GRN/BTK/ATM/IL2RA/LILRB2/DLG1/HFE/CD200/CD86/…
GO:0006941	striated muscle contraction	174	0.542673	1.42641	0.00104167	0.00221726	0.000564254	8068	tags=47%, list=22%, signal=37%	CCN2/MTOR/KCNQ1/GJA1/PKP2/GATA4/KCNE4/ARHGEF11/EHD3/FLNA/GAA/SLC9A1/HDAC4/ATP1A1/MYH14/CACNA1G/ATP1A2/GJC1/SMAD7/RGS2/ATP2A2/RCSD1/SGCD/TNNT3/PLN/PPP1R13L/CACNA1C/CHUK/NOS1AP/DTNA/EEF2/DMPK/KCNJ5/TMEM38A/PIK3CG/DSP/TPM1/DSG2/PDE4B/NEDD4L/TNNT2/CAV1/SCN3B/KCND3/SCN5A/DMD/SMAD5/SCN1B/ADORA1/SCN2B/GRK2/SCN4B/CHRNB1/CACNA1D/DLG1/MAP2K3/KCNJ8/KCNE5/BIN1/CAMK2D/JUP/P2RX4/RNF207/NOS1/GJA5/PDE5A/CHRNA1/S…
GO:0046488	phosphatidylinositol metabolic process	173	0.599093	1.57369	0.00104275	0.00221726	0.000564254	7844	tags=58%, list=21%, signal=46%	PDGFRB/CSF1R/PIGS/PIK3CD/PDGFA/PIP4K2B/PI4KA/PLA2G2A/SBF1/TTC7A/PLBD1/SOCS7/PLEK/PIK3R1/SYNJ2/PITPNM1/PDGFB/INPPL1/PIP5K1C/OCRL/SLC27A1/MTMR4/IP6K1/PIGO/PITPNM2/PIK3C2B/INPP5D/PIGQ/PIK3R5/PTPN13/PGAP3/SOCS5/PI4K2A/INPP5F/PITPNM3/PIK3R4/RAB14/SYNJ1/PIGN/INPP5B/PIP4K2C/PLCB1/PI4KB/INPP5A/SOCS6/PIKFYVE/FAM126A/PIP5K1A/PTEN/SMG1/PIK3CG/PLEKHA1/PLCG2/MTMR6/PIK3CB/INPP4A/INPP5E/PIGT/IP6K3/PIK3R3/INPP5K…
GO:0050864	regulation of B cell activation	173	0.627823	1.64915	0.00104275	0.00221726	0.000564254	6461	tags=51%, list=17%, signal=42%	MMP14/SFRP1/TGFB1/CARD11/IGHV3-15/IGHV1-18/IGHV4-34/CDKN1A/IGHV4-31/IGHV3-33/TLR4/TP53BP1/IGHV3-74/NFATC2/ZFP36L2/IGHV3-23/IGHV1-24/IGHV4-59/SUPT6H/IGHV4-28/IGHV3-30/IGHV3-21/TNFRSF21/CD22/INHBA/IGHV3-73/NCKAP1L/IGHV5-51/IGHV2-70/BCL2/IGHV3-11/IGHV1-3/IL27RA/SASH3/IGHV3-53/MNDA/IGHG2/TNFAIP3/INPP5D/IGHV1-69D/IGHV6-1/IGHV1-58/PTPRC/TNFSF13/PELI1/NFAM1/TIRAP/IGHV4-61/IL10/IGHG4/IGHV3-66/LYN/IGHV3-4…
GO:0051897	positive regulation of protein kinase B signaling	173	0.619969	1.62852	0.00104275	0.00221726	0.000564254	6198	tags=46%, list=17%, signal=39%	IGF2/PDGFRB/PDGFRA/C1QTNF1/IGFBP5/IRS1/TGFB1/MTOR/ENG/AXL/IGF1R/THBS1/FGFR3/ITGB1/CX3CR1/MET/PINK1/PIK3CD/PTPRJ/PDGFA/MEIS3/EGFR/SRC/F3/FGFR1/RASD2/CCL21/PIK3AP1/FYN/PIK3R1/ILK/TGFA/PDGFB/CX3CL1/ADAM8/ERBB2/PTPN11/MAZ/PIK3R5/TNFAIP8L3/ARFGEF1/ITSN1/KIT/SEMA5A/FGF19/FAM110C/HIP1/INSR/HCLS1/FGF9/OSBPL8/MYORG/TEK/FGF3/TGFBR1/PIK3CG/OSM/FRS2/CCL3/KITLG/PIK3CB/FGF7/FGF1/TSPYL5/CD28/SPRY2/RAMP3/STOX1/E…
GO:0060401	cytosolic calcium ion transport	173	0.557204	1.46365	0.00104275	0.00221726	0.000564254	7378	tags=48%, list=20%, signal=39%	CCN2/TGFB1/PLCG1/ITPR3/RASA3/APLNR/CEMIP/ITPR2/SELENON/ABL1/CCL21/CD4/SLC8B1/HTT/FYN/F2R/TPCN1/CHERP/ATP2B4/BCL2/CX3CL1/JPH2/PKD2/ADCYAP1R1/PDPK1/JPH4/ITPR1/ATP1A2/ATP2A2/PLCE1/MYO5A/PLN/PTPRC/CACNB3/CACNA1C/LYN/PLCB1/IBTK/PRNP/TMEM38A/PLCB2/CCL3/PLCG2/P2RX7/GPER1/PTPN6/RYR1/PSEN2/PTK2B/TPCN2/UBASH3B/CHD7/CAV1/DIAPH1/LETM1/DMD/RAMP3/PLCH2/PML/TRPC1/HTR2B/CCR7/CCR5/P2RX2/PLA2G1B/PLCH1/CAMK2D/JPH3/…
GO:0120032	regulation of plasma membrane bounded cell projection assembly	173	0.604079	1.58678	0.00104275	0.00221726	0.000564254	8449	tags=56%, list=23%, signal=44%	PODXL/EPS8/FSCN1/ICAM1/DPYSL3/MTOR/TGFB3/ARHGAP35/ADAMTS16/MAP4/DOCK11/NRP1/SEPTIN9/PLEKHM1/CCL21/ARAP1/HTT/AGRN/SLIT2/EPHA2/KCTD17/PPP1R16B/CDC42EP3/HDAC4/AUTS2/AKIRIN1/CROCC/WASF2/SYNE2/RCC2/ARHGAP44/IFT140/KIT/CORO1C/PLD1/EVL/CDC42EP4/FNBP1L/DNM2/PALM/CDKL5/SRF/MYO10/TGFBR1/EPS8L2/BCAS3/P2RX7/WAS/PLXNB3/CNTROB/NEURL1/CYFIP1/CEP120/APC/TCHP/ZMYND8/CAV1/MARK4/DZIP1/FAM98A/BBS4/NDEL1/CDC42EP2/COB…
GO:0003018	vascular process in circulatory system	172	0.599871	1.57425	0.00104384	0.00221726	0.000564254	9160	tags=56%, list=24%, signal=42%	ADRA2A/TGFB1/ABR/COMP/ACTA2/ICAM1/TRPV4/GJA1/HMOX1/ARHGAP35/BMP6/ADCY6/AKAP12/PTPRJ/EGFR/SRC/EDNRA/ECE1/AGT/SLIT2/F2R/CDH5/PTPRM/FOXC1/PER2/ARHGAP42/EDN3/BCR/ATP1A2/DOCK4/PPARD/RGS2/DOCK5/BMPR2/WDR35/GUCY1A1/ITGA1/MIR23A/HRH2/HRH1/TEK/PRKG1/ROCK2/KCNMA1/GPER1/BDKRB2/PTGS2/SCPEP1/CAV1/BBS2/PDE2A/P2RY2/AKT1/ADORA2B/HMGCR/SMTNL1/AGTR1/ACE/ADORA1/HTR2B/CHRM3/CTNNBIP1/AVPR1A/MFSD2A/SERPINF2/AVPR2/PDE3…
GO:0030324	lung development	172	0.672734	1.76546	0.00104384	0.00221726	0.000564254	7325	tags=65%, list=20%, signal=53%	MMP14/PDGFRB/PDPN/HEG1/PDGFRA/SPARC/CCN2/IGFBP5/NOTCH1/DLG5/ADAMTS2/CRISPLD2/LAMA5/BMP4/TGFBR2/TNS3/KLF2/GLI3/PTK7/VANGL2/TGFB3/CIC/PKDCC/RCN3/ALDH1A2/ATXN1L/WNT11/EPAS1/PDGFA/TCF21/EGFR/LOX/EP300/KRAS/CTNNB1/THRA/STK40/GLI2/FGFR1/PKD1/MME/ADAMTSL2/HOXA5/DAG1/ASXL1/LTBP3/CTSZ/ERRFI1/LAMA1/LIPA/WNT7B/ZFPM2/AGR2/TNC/CELSR1/WNT5A/HS6ST1/YAP1/LOXL3/SIM2/LIF/CEBPA/FSTL3/BMPR2/RDH10/MAPK1/FLT4/WNT2B/FG…
GO:1903034	regulation of response to wounding	172	0.623037	1.63504	0.00104384	0.00221726	0.000564254	5036	tags=44%, list=13%, signal=38%	LRP1/ADRA2A/PDPN/SMOC2/PDGFRA/C1QTNF1/CCN4/SERPINE1/TGFBR2/MTOR/PLPP3/THBS1/MIR590/SH2B3/THBD/GJA1/DUOX1/FAP/PLAT/KLF4/CDKN1A/PDGFA/PLAU/TLR4/WNT4/RREB1/PTPRF/F3/ANO6/SMAD3/PLEK/F2R/MYH9/PDGFB/RTN4RL1/PTPRS/CLASP1/PHLDB2/TNFAIP3/RGMA/STK24/CDKN1B/PPARD/PROS1/ARFGEF1/TSPAN8/CD34/INPP5F/CASK/IL10/MYLK/SERPINE2/SPP1/LYN/CD36/SYTL4/PRKG1/SIGLEC10/PTEN/VTN/EPPK1/ABAT/CADM4/CLEC7A/SCARF1/UBASH3B/CAV1/S…
GO:0003205	cardiac chamber development	170	0.684579	1.7942	0.00104602	0.00221726	0.000564254	7136	tags=63%, list=19%, signal=51%	SLIT3/HEG1/PLXND1/FZD1/NOTCH1/COL11A1/TGFB1/SFRP2/BMP4/TGFBR2/HEYL/CCN1/LUZP1/ENG/PTK7/NRP2/VANGL2/SMO/FZD2/NOTCH2/PKP2/GATA4/LTBP1/WNT11/MYH10/PARVA/MED1/ARID1A/RXRA/TBX3/AP2B1/UBE4B/NRP1/SUFU/SEMA3C/SALL1/SALL4/SLIT2/MAML1/ROBO1/TBX1/ZFPM2/FOXC1/FGFRL1/CITED2/WNT5A/JAG1/RARB/SMAD7/PRDM1/BMPR2/PPP1R13L/HEY1/MSX2/PCSK5/RARA/DNM2/STRA6/TGFB2/HAND2/ID2/SRF/TEK/MDM2/TGFBR1/SOX4/GATA6/MEF2C/FRS2/KCNK…
GO:0016241	regulation of macroautophagy	170	0.540697	1.4171	0.00104602	0.00221726	0.000564254	7878	tags=54%, list=21%, signal=43%	DCN/HSPB8/MTOR/SMCR8/TBC1D14/ULK1/HMOX1/PINK1/PIP4K2B/FYCO1/LZTS1/EXOC7/BECN1/MFN2/SESN2/SPTLC1/CLEC16A/ATP6V0A1/HTT/QSOX1/GPSM1/SESN3/SMURF1/TIGAR/VPS13D/RUBCN/RAB3GAP1/LARP1/KDR/HDAC6/ATG13/RPTOR/UBQLN4/PRKAB2/SUPT5H/NPC1/ATP13A2/UBQLN2/FEZ1/SPTLC2/USP30/ERN1/CDK5R1/VPS26B/NOD1/PIP4K2C/RNF41/TSC2/PRKAB1/PIKFYVE/VPS13C/TSC1/ATP6V0A2/UBQLN1/TBC1D25/SLC38A9/GBA/ATP6V1B2/HIF1A/AKT1/PRKAA1/PIP4K2A/U…
GO:0032874	positive regulation of stress-activated MAPK cascade	170	0.617309	1.6179	0.00104602	0.00221726	0.000564254	8760	tags=61%, list=23%, signal=47%	CCN2/FZD7/TNFRSF19/RASSF2/SH3RF3/ROR2/TRPV4/VANGL2/MINK1/FZD10/SASH1/RELL1/TLR4/INAVA/DAB2IP/CCL21/HIPK2/APP/MAP3K3/LTBR/PTPN1/WNT7B/MAP3K5/TAOK1/MAP3K10/MAP3K4/ZEB2/WNT5A/MAPK8IP3/EDA2R/SEMA3A/SEMA4C/SPAG9/NRK/SPHK1/MAP3K6/MAP3K9/ERN1/TIRAP/FLT4/FGF19/TAOK2/SH3RF1/NOD1/TNIK/TGFB2/PLCB1/MAP2K4/IL1B/HAND2/DVL3/MID1/MUL1/RIPK1/MAP3K12/MAP4K2/MDFIC/MAPK8IP1/PTK2B/HACD3/SH3RF2/PJA2/AXIN1/DVL2/FZD4/FZ…
GO:0048771	tissue remodeling	171	0.667706	1.7504	0.00104602	0.00221726	0.000564254	8015	tags=61%, list=21%, signal=48%	MMP14/MMP2/SFRP1/CSF1R/IGFBP5/BGN/TGFB1/ABR/RASSF2/AXL/CTSK/LRP6/TGFB3/TGM2/TMEM119/NOTCH2/GJA1/HOXA3/EPAS1/CTHRC1/GPNMB/S1PR1/EGFR/SRC/CSPG4/CTNNB1/PDK4/LRP5/SEMA3C/PLEKHM1/AGT/SYT7/P3H4/F2R/LTBP3/EPHA2/PTH1R/THBS4/TPP1/LIPA/ACVRL1/FOXC1/ADAM8/TNFAIP3/JAG1/LIF/VDR/BCR/INPP5D/BMPR2/EFNA2/RAB3D/FLT4/NF1/TMEM64/SPP1/IL20RA/HAND2/NCDN/MDM2/ROCK2/MEF2C/MERTK/SUCO/MITF/P2RX7/TMBIM1/PTK2B/UBASH3B/CHD7/…
GO:0051147	regulation of muscle cell differentiation	170	0.645716	1.69235	0.00104602	0.00221726	0.000564254	6944	tags=51%, list=19%, signal=42%	IGF2/MMP14/FZD7/EHD2/NOTCH1/TGFB1/BMP4/MTOR/ENG/BOC/MIR590/TMEM119/AKAP13/CDON/RGS4/NFATC2/IL4R/DLL1/CTNNB1/MEF2A/ABL1/SUPT6H/NFATC3/MAML1/TBX1/ZEB1/PDGFB/HDAC4/CD53/BCL2/HDAC5/RBPMS2/BHLHA15/NIBAN2/CYP26B1/ANKRD17/FOXO4/SPAG9/TCF3/RGS2/PPARA/MAPK14/KIT/TRIM32/CTDP1/DNMT1/DDX39B/DMPK/FGF9/OLFM2/MIR200B/SRF/CAPN2/PDCD4/MEF2C/FRS2/GPER1/CDH2/NFATC1/EHD1/BHLHE41/MSX1/KAT2A/PIAS1/MAPK11/BMP2/BNIP2/MA…
GO:0070304	positive regulation of stress-activated protein kinase signaling cascade	171	0.618458	1.6213	0.00104602	0.00221726	0.000564254	8760	tags=61%, list=23%, signal=47%	CCN2/FZD7/TNFRSF19/RASSF2/SH3RF3/ROR2/TRPV4/VANGL2/MINK1/FZD10/SASH1/RELL1/TLR4/INAVA/DAB2IP/CCL21/HIPK2/APP/MAP3K3/LTBR/PTPN1/WNT7B/MAP3K5/TAOK1/MAP3K10/MAP3K4/ZEB2/WNT5A/MAPK8IP3/EDA2R/SEMA3A/SEMA4C/SPAG9/NRK/SPHK1/MAP3K6/MAP3K9/ERN1/TIRAP/FLT4/FGF19/TAOK2/SH3RF1/NOD1/TNIK/TGFB2/LYN/PLCB1/MAP2K4/IL1B/HAND2/DVL3/MID1/MUL1/RIPK1/MAP3K12/MAP4K2/MDFIC/MAPK8IP1/PTK2B/HACD3/SH3RF2/PJA2/AXIN1/DVL2/FZD…
GO:0002040	sprouting angiogenesis	162	0.67213	1.75843	0.00104822	0.00221726	0.000564254	5144	tags=44%, list=14%, signal=38%	ADGRA2/CREB3L1/NOTCH1/EPHB4/JCAD/ITGA5/BMP4/SRPX2/KLF2/THBS1/APLNR/HMOX1/LOXL2/ITGB1/NR4A1/MIR483/CEMIP2/KLF4/PARVA/EGR3/DLL1/NRP1/ABL1/PLK2/JAK1/GATA2/NGFR/SLIT2/LEF1/EPHA2/MAP3K3/ROBO1/PPP1R16B/SPRED1/CARD10/ACVRL1/AKT3/HDAC5/ADAMTS9/EPN2/PDPK1/KDR/RECK/RNF213/SEMA6A/FLT4/SEMA5A/IL10/NRARP/MIR23A/HDAC7/SRF/TEK/MIR27A/MAP2K5/RHOJ/PGF/PTK2B/PTGS2/STARD13/FGF1/MEOX2/GLUL/PIK3R3/MIR30C2/AKT1/MIA3/C…
GO:0006475	internal protein amino acid acetylation	166	0.553473	1.45007	0.00104822	0.00221726	0.000564254	8093	tags=50%, list=22%, signal=39%	TGFB1/SNAI2/MCM3AP/USP22/CREBBP/EP400/TRRAP/HCFC1/JADE2/EP300/NCOA3/BRPF3/GATA2/KANSL1/LEF1/APBB1/BRD1/KAT6A/PER1/SETD5/AUTS2/LDB1/KMT2A/YEATS2/SRCAP/NCOA1/TAF1/FLCN/KANSL3/LIF/SPHK2/MSL2/RPS6KA4/KAT6B/EPC2/IWS1/SIN3A/MSL1/BRPF1/GTF3C4/TWIST1/IL1B/ARRB1/NAA40/TAF5L/ING5/OGT/ING4/PHF10/KAT14/KAT2A/CTCF/KAT7/NOC2L/TADA2B/EPC1/KAT5/BRD8/BAG6/KANSL1L/PYGO2/BRCA1/MAP3K7/SMAD4/ZMPSTE24/SPI1/NOS1/MECP2/…
GO:0007033	vacuole organization	162	0.589038	1.54104	0.00104822	0.00221726	0.000564254	8254	tags=57%, list=22%, signal=45%	SMCR8/TBC1D14/TP53INP2/ULK1/PINK1/SRPX/PIP4K2B/RAB23/BECN1/MFN2/GABARAPL1/GNPTAB/FAM160A2/SYT7/ATG2A/GAA/AMBRA1/VPS18/SMURF1/TPP1/ATG9A/RAB3GAP1/HOOK2/WIPI1/VPS41/PIK3C2B/ATG13/ARSB/PACS2/ATG2B/SPG11/WIPI2/ATP13A2/UBQLN2/FEZ1/NAGLU/PPT1/MBTPS1/VPS4B/ABCA1/UBXN2B/RAB14/STX17/PIP4K2C/SCARB2/PSEN1/PIKFYVE/HEXB/STX12/UBQLN1/HPS4/P2RX7/SYNPO2/MAN2A1/TPCN2/RAB7B/ULK2/VPS11/GBA/ATG14/MAP1LC3C/PIP4K2A/TP…
GO:0010634	positive regulation of epithelial cell migration	163	0.64279	1.68284	0.00104822	0.00221726	0.000564254	6813	tags=58%, list=18%, signal=47%	ADGRA2/SMOC2/SPARC/JCAD/AMOTL1/TGFB1/IQSEC1/BMP4/TGFBR2/SRPX2/PLCG1/MTOR/PLPP3/THBS1/NRP2/HMOX1/DOCK1/MET/SASH1/SCARB1/SRC/RREB1/NRP1/ABL1/PLK2/MAP4K4/FGFR1/AGT/GATA2/ADAM17/RHOB/MAP3K3/STAT5A/MAPRE2/ETS1/PDGFB/BCAR1/AKT3/FOXP1/ADAM9/CLASP1/WNT5A/PDPK1/KDR/MIR200A/HDAC6/LGMN/ENPP2/DOCK5/MMP9/PRKD1/BMPR2/PPM1F/FLT4/MIR135B/SEMA5A/PRKD2/JUN/MIR23A/TGFB2/ITGA2/HDAC7/TEK/MIR27A/ROCK2/BCAS3/RHOJ/CAPN7…
GO:0016482	cytosolic transport	158	0.66868	1.74912	0.00104822	0.00221726	0.000564254	6626	tags=57%, list=18%, signal=47%	ERC1/KIF1A/DAB2/WDR81/TBC1D14/MYO1D/ANKFY1/LMTK2/RHOBTB3/DENND2A/KIF1B/GBF1/TRAPPC10/SRC/KIF1C/BECN1/FAM160A2/SYT7/EHD3/PTPN23/PHETA1/SORL1/SGSM2/HEATR5B/DOP1B/RGP1/TBC1D5/AP2A1/CES1/HOOK2/WIPI1/AP1G1/MAGEL2/DENND5A/RAB29/YKT6/DCTN1/SPAG9/CLTC/MAPK1/VPS53/RBSN/ANKRD27/BET1L/GAK/GOSR1/RIC1/RAB14/VPS26B/PHETA2/SNX1/UBE2O/PIKFYVE/VPS13C/DOP1A/GCC2/MON2/KIF16B/RAB7B/TMEM87B/VPS11/BAIAP3/VPS51/DNAJC13…
GO:0021543	pallium development	166	0.593096	1.55388	0.00104822	0.00221726	0.000564254	6073	tags=48%, list=16%, signal=40%	LRP1/COL3A1/LAMB1/GLI3/CDK6/SMO/LRP6/KDM6B/SUN2/EGFR/CDON/CTNNB1/TACC1/BMERB1/DAB2IP/CCDC85C/SLIT2/LEF1/FLNA/PAFAH1B1/ROBO1/ATP2B4/ARX/SUN1/GSK3B/NCOA1/CRKL/PTPRS/SRGAP2/TACC2/ZEB2/EZH1/SYNE2/DIXDC1/BTBD3/FEZ1/BTG2/KDM1A/XRN2/CDK5R1/RARA/NF1/PLCB1/LHX6/RELN/SLC2A1/SRF/PSEN1/TSC1/PTEN/PLXNA3/ADGRG1/NF2/NDE1/CEP120/CDH2/EFHC1/BBS2/CRK/IGF2BP1/HIF1A/NR4A3/BBS4/CSNK2A2/WDR62/PHLPP2/NDEL1/RTN4/P2RY12/…
GO:0030307	positive regulation of cell growth	165	0.55636	1.45678	0.00104822	0.00221726	0.000564254	5906	tags=45%, list=16%, signal=38%	LRP1/FN1/MMP14/SFRP1/CXCL12/MEGF8/SFRP2/MTOR/NTN1/SEMA7A/MACF1/EGFR/NRP1/EIF4G1/ADAM17/LEF1/PAFAH1B1/SLC9A1/EXTL3/ILK/SMURF1/EIF4G2/BCL2/LIMK1/ERBB2/ADNP/RPTOR/KDM2B/TRPV2/MAP1B/L1CAM/RNF157/SPHK1/INO80/ADNP2/BMPR2/TRIM32/SEMA4D/SYT1/SEMA5A/DDX39B/NCBP1/TGFB2/CDKL5/FAM122A/SRF/TGFBR1/MAP2K5/MUL1/IST1/DDX3X/CYFIP1/PTK2B/NEDD4L/USP47/ADAM10/MTPN/AKT1/RPS6KA1/ITSN2/DBNL/KLHL22/RPS6KA3/ANAPC2/NDEL1/I…
GO:0031214	biomineral tissue development	162	0.674828	1.76549	0.00104822	0.00221726	0.000564254	6463	tags=53%, list=17%, signal=44%	COL1A1/COL1A2/NOTCH1/TGFB1/COMP/DDR2/BMP4/FAM20C/CCN1/ROR2/NECTIN1/RFLNA/TGFB3/WNT6/FGFR3/TMEM119/GJA1/PKDCC/BMP6/WNT11/STIM1/ECM1/ZBTB40/GPNMB/OMD/WNT4/S1PR1/LOX/ASPN/AXIN2/ENPP1/ANO6/SMAD3/CNNM4/OSR2/BCOR/KLF10/NBR1/LTBP3/TBX1/PTH1R/RFLNB/TFIP11/WDR72/SBNO2/ERCC2/MMP13/PPARA/BMPR2/FGR/HEY1/CCR1/MSX2/OSR1/FOXO1/SPP1/MGP/TWIST1/ROCK2/EIF2AK3/ANKH/MEF2C/SMPD3/CCL3/P2RX7/SLC20A1/SRGN/PTK2B/PTGS2/TC…
GO:0055002	striated muscle cell development	166	0.600346	1.57287	0.00104822	0.00221726	0.000564254	6410	tags=41%, list=17%, signal=34%	PDGFRB/PDGFRA/SDC1/FLNC/COMP/BMP4/SKI/MTOR/SMO/LMOD1/ITGB1/GATA4/MYH10/AKAP13/MYH11/LOX/TBX3/RGS4/NFATC2/SELENON/MEF2A/AGT/MAML1/PGM5/HDAC4/FHOD3/SORBS2/BCL2/NIBAN2/MYOF/OBSL1/RGS2/PPARA/SGCD/TNNT3/SIX1/DYSF/CTDP1/DDX39B/MIR23A/MAP2K4/SRF/MYORG/PRKAR1A/MEF2C/NEBL/TPM1/SIX4/WFIKKN2/RYR1/TNNT2/OBSCN/ALPK3/DMD/MYBPC2/CACNA2D2/BVES/TMOD2/CHRNB1/PPP3CA/HNRNPU/PI16/P2RX2/ANKRD1/SMAD4/ZMPSTE24/PDLIM5/CS…
GO:0097696	receptor signaling pathway via STAT	163	0.601674	1.5752	0.00104822	0.00221726	0.000564254	8366	tags=41%, list=22%, signal=32%	CSF1R/NOTCH1/MGAT5/FGFR3/SH2B3/STAT2/AGT/PKD1/STAT5B/PECAM1/IL10RA/FYN/CRLF1/F2R/IL6ST/STAT5A/ARL2BP/PTPRT/MIR149/TNFRSF1A/DOT1L/PKD2/JAK3/LIF/VHL/STAT3/IL7R/SOCS5/NLK/PTPRC/KIT/INPP5F/IL10/CDK5R1/HCLS1/LYN/GHR/SOCS6/CD300A/CYP1B1/OSM/NF2/STAT6/PTK2B/LEPROT/CAV1/PIAS1/CTR9/IFNAR2/HGS/STAT1/IFNAR1/IL6/HES1/PARP9/ERCC6/SOCS3/CCR2/STAMBP/FER/DAB1/PIGU/GGNBP2/PARP14/CRLF3/PWP1/SOCS2
GO:0099173	postsynapse organization	163	0.621451	1.62698	0.00104822	0.00221726	0.000564254	7116	tags=50%, list=19%, signal=41%	IGF1R/NRP2/NLGN2/SSH1/MYH10/SHANK3/NEFH/EPHB2/LRP4/NRP1/SPTBN2/DLG4/FYN/PAFAH1B1/SYNGAP1/INA/NRCAM/CRKL/ACTN1/PTPRS/WASF2/WNT5A/ETV5/SIPA1L1/NRXN2/HDAC6/LGMN/LRFN1/TANC1/NLGN4X/ARHGAP44/SRCIN1/SHANK2/SEMA3F/NOS1AP/CDK5R1/CAPRIN2/INSR/ARHGAP39/PTPRD/RELN/CDKL5/PRNP/DOCK10/PTEN/CAPRIN1/EPHB3/CDH2/CEL/ZMYND8/ADAM10/ABHD17B/ITGA3/ACTR2/OPHN1/DBNL/SHANK1/MTMR2/LILRB2/NLGN3/CHRNB1/KALRN/EEF2K/DLG1/CTNN…
GO:0110148	biomineralization	162	0.674828	1.76549	0.00104822	0.00221726	0.000564254	6463	tags=53%, list=17%, signal=44%	COL1A1/COL1A2/NOTCH1/TGFB1/COMP/DDR2/BMP4/FAM20C/CCN1/ROR2/NECTIN1/RFLNA/TGFB3/WNT6/FGFR3/TMEM119/GJA1/PKDCC/BMP6/WNT11/STIM1/ECM1/ZBTB40/GPNMB/OMD/WNT4/S1PR1/LOX/ASPN/AXIN2/ENPP1/ANO6/SMAD3/CNNM4/OSR2/BCOR/KLF10/NBR1/LTBP3/TBX1/PTH1R/RFLNB/TFIP11/WDR72/SBNO2/ERCC2/MMP13/PPARA/BMPR2/FGR/HEY1/CCR1/MSX2/OSR1/FOXO1/SPP1/MGP/TWIST1/ROCK2/EIF2AK3/ANKH/MEF2C/SMPD3/CCL3/P2RX7/SLC20A1/SRGN/PTK2B/PTGS2/TC…
GO:0001764	neuron migration	157	0.65522	1.71281	0.00104932	0.00221726	0.000564254	6520	tags=48%, list=17%, signal=40%	COL3A1/CXCL12/POMK/TUBB2B/AXL/NRP2/NDN/SPOCK1/GJA1/NTN1/NR2F2/ZNF609/MYH10/NAV1/CTNNB1/NRP1/PLXNB2/FGFR1/DAB2IP/GATA2/FYN/APBB2/FLNA/PAFAH1B1/NRCAM/AUTS2/ARX/LHX1/CELSR1/CX3CL1/CRKL/SRGAP2/SEMA3A/POMGNT2/NDNF/STAT3/MAP1B/ASTN1/SEMA6A/GFRA3/FLRT2/RAPGEF2/CDK5R1/FBXO31/SH3RF1/TWIST1/LHX6/RELN/NSMF/CDKL5/SRF/MARK2/PSEN1/PRKG1/UNK/ADGRG1/MEF2C/NDE1/PCM1/GPR173/CRK/ITGA3/ACAP3/BBS4/TOP2B/NDEL1/CELSR3/…
GO:0006022	aminoglycan metabolic process	169	0.719594	1.88483	0.00104932	0.00221726	0.000564254	7049	tags=66%, list=19%, signal=54%	HSPG2/FMOD/PDGFRB/CHST15/OGN/VCAN/BGN/SDC1/DCN/TGFB1/NDST1/LUM/B3GNT9/CHST3/GPC1/SPOCK2/GNS/CHST11/SDC2/LYVE1/CEMIP2/GPC6/CEMIP/OMD/CHPF/CSPG4/CHSY1/B4GALT5/B3GNT7/ITIH5/XYLT1/AGRN/SLC9A1/EXTL3/GPC4/PDGFB/GLCE/DSE/PIM1/FOXC1/ST3GAL4/CD44/ST3GAL2/HGSNAT/AP2A1/GALNT5/B4GALT1/HS6ST1/XYLT2/NDNF/ARSB/PRELP/UST/CHSY3/NAGLU/CLTC/CSGALNACT2/CHST14/B3GNT3/B4GALT4/CHST6/CHST2/ABCC5/IL1B/EXT2/GAL3ST3/CHPF2/…
GO:0006956	complement activation	164	0.605381	1.58498	0.00104932	0.00221726	0.000564254	7278	tags=48%, list=19%, signal=39%	C7/C1S/CFH/IGHV3-15/C1R/VSIG4/IGHV1-18/IGHV4-34/IGHV4-31/C3AR1/IGHV3-33/IGHV3-74/C1RL/C5AR1/IGHV3-23/IGHV1-24/IGLV3-21/IGHV4-59/IGHV4-28/A2M/IGLV2-11/IGHV3-30/C1QC/IGHV3-21/C4A/IGKV3-20/COLEC11/IGHV3-73/IGHV5-51/IGHV2-70/IGHV3-11/IGHV1-3/IGHV3-53/C1QB/IGLV2-14/IGHG2/IGLV1-44/IGHV1-69D/C4B/IGHV6-1/PROS1/IGHV1-58/IGHV4-61/IGLV2-23/IGHG4/IGKV3-15/IGHV3-66/IGHV3-49/IL1B/IGHV4-4/IGHV2-26/VTN/IGHA2/IGK…
GO:0007156	homophilic cell adhesion via plasma membrane adhesion molecules	168	0.689335	1.80336	0.00104932	0.00221726	0.000564254	6361	tags=49%, list=17%, signal=41%	VSTM2L/CDH11/DCHS1/PALLD/CLSTN3/PCDHGC3/CDH3/SDK1/NECTIN1/ITGB1/DSC3/PLXNB2/HMCN1/PKD1/PECAM1/TRO/SDK2/PCDHGB5/PTPN23/CLSTN1/CDH1/CDH5/ROBO1/AMIGO2/PCDHGB7/FAT1/EMB/PTPRT/CD84/PCDH1/PTPRM/CELSR1/CELSR2/IGSF9/CADM1/TENM3/ROBO4/PCDH12/L1CAM/PVR/CDH23/PCDHGA12/CADM3/AMIGO1/PCDHGA9/PCDHGB1/CDHR1/PCDH18/CDH22/ROBO3/PCDHGA10/CLSTN2/NECTIN2/PLXNB3/DSCAML1/CDH6/IGSF9B/PIK3CB/DSG2/CDH2/FAT2/CNTN4/PCDHB5/I…
GO:0010469	regulation of signaling receptor activity	168	0.547908	1.43338	0.00104932	0.00221726	0.000564254	6944	tags=38%, list=19%, signal=31%	ADRA2A/DKK3/SERPINE1/DAPK1/NLGN2/ITGB1/MINK1/PINK1/CACNG4/NPTX2/PLAU/SHANK3/EPHB2/MED1/SRC/NCOA3/NRP1/CNRIP1/DLG4/ADAM17/APP/GPRC5A/TGFA/ERRFI1/CBL/HDAC6/SOCS5/SHISA9/NCK2/SHC1/SHANK2/BICD1/IL10/DKK2/RELN/PSEN1/NPTXR/PTEN/MEF2C/PPP2R5B/NEURL1/WFIKKN2/PTK2B/LY6H/RAMP3/SHANK1/ZFYVE28/MUC4/ZGPAT/ADORA1/NLGN3/DLG1/HFE/GREM1/GREM2/PCSK9/ADRB2/ADRA2B/SOCS4/NOG/CCR2/CAPN1/DKK1
GO:0018394	peptidyl-lysine acetylation	169	0.548691	1.43718	0.00104932	0.00221726	0.000564254	8093	tags=50%, list=22%, signal=39%	TGFB1/SNAI2/MCM3AP/USP22/CREBBP/EP400/TRRAP/HCFC1/JADE2/EP300/NCOA3/BRPF3/GATA2/KANSL1/LEF1/APBB1/BRD1/KAT6A/PER1/SETD5/AUTS2/LDB1/KMT2A/YEATS2/SRCAP/NCOA1/TAF1/FLCN/KANSL3/LIF/SPHK2/MSL2/RPS6KA4/KAT6B/EPC2/IWS1/SIN3A/MSL1/BRPF1/GTF3C4/TWIST1/IL1B/ARRB1/NAA40/SOX4/TAF5L/ING5/OGT/ING4/PHF10/PRKAA1/KAT14/KAT2A/CTCF/KAT7/NOC2L/TADA2B/EPC1/KAT5/BRD8/BAG6/KANSL1L/PYGO2/BRCA1/MAP3K7/SMAD4/ZMPSTE24/SPI1…
GO:0019827	stem cell population maintenance	157	0.568698	1.48664	0.00104932	0.00221726	0.000564254	6836	tags=50%, list=18%, signal=41%	SFRP1/FZD7/BCL9L/NOTCH1/CNOT1/SKI/PRRX1/VANGL2/SMO/POLR2A/NOTCH2/LOXL2/KLF4/ARID1A/TBX3/ZFP36L2/DLL1/CTNNB1/NCOA3/MMP24/SALL1/SALL4/KLF10/GATA2/LBH/BCL9/LDB1/FOXP1/TRIM8/YAP1/JAG1/LIF/KDM3A/SIX2/KDM2B/STAT3/HMGA2/KIT/MED12/LDB2/FOXO1/RAF1/ZNF322/MED21/DDX6/SOX4/ASCL2/HNF1B/PCM1/CDH2/POLR2B/EIF4ENIF1/IGF2BP1/SMC1A/TUT4/FANCC/MED15/FOXO3/PRDM16/MED14/BMP7/CNOT3/CTR9/TET1/LEO1/PAX2/PAF1/PBX1/SMAD4/N…
GO:0045619	regulation of lymphocyte differentiation	168	0.60077	1.57167	0.00104932	0.00221726	0.000564254	6054	tags=44%, list=16%, signal=37%	MMP14/SFRP1/TGFB1/RUNX1/BMP4/TGFBR2/GLI3/AXL/CARD11/ZMIZ1/NFATC2/EGR3/ZFP36L2/IL4R/GLI2/ABL1/RUNX3/AP3D1/ZEB1/INHBA/NCKAP1L/ADAM8/SASH3/ERBB2/CYP26B1/JAK3/LOXL3/INPP5D/DTX1/IL7R/SOX13/SMAD7/PRDM1/SOCS5/FGL2/PTPRC/ITPKB/NFAM1/ZBTB1/RARA/NRARP/DROSHA/SH3RF1/PRKCZ/ID2/RNF41/ZFP36L1/SOS1/PTPN6/BCL6/CLPTM1/NLRP3/CD83/NFKBIZ/SLAMF8/TMEM131L/RC3H1/TNFSF4/CD46/CD28/ZBTB7B/KAT2A/VSIR/IHH/HLA-DOA/BTK/IL2RA…
GO:0048659	smooth muscle cell proliferation	157	0.680818	1.77973	0.00104932	0.00221726	0.000564254	7136	tags=59%, list=19%, signal=48%	MMP2/PDGFRB/OGN/CCN4/IGFBP5/BMP4/TGFBR2/MTOR/FOXJ2/THBS1/NOTCH3/TGFB3/TGM2/ELN/HMOX1/KLF4/CDKN1A/S1PR1/EGFR/PDGFD/CTNNB1/MFN2/AGT/APOD/MEF2D/ILK/PDGFB/HDAC4/NDRG2/CNN1/MAP3K5/CX3CL1/FOXP1/RBPMS2/SF1/TNFAIP3/PRKDC/CDKN1B/PPARD/MMP9/IGFBP3/ERN1/DNMT1/LDLRAP1/MIR135B/IL10/DDX39B/JUN/FGF9/ITGA2/ID2/MDM2/PRKG1/MIR27A/PDCD4/PTEN/MEF2C/SMPD3/GPER1/TPM1/CALCRL/PTGS2/NDRG4/AKT1/NR4A3/HMGCR/IRAK1/MIR27B/TR…
GO:0050806	positive regulation of synaptic transmission	168	0.607519	1.58933	0.00104932	0.00221726	0.000564254	7007	tags=47%, list=19%, signal=38%	CLSTN3/ITPR3/CALB2/ROR2/NLGN2/CX3CR1/SSH1/PINK1/CACNG4/SHANK3/EPHB2/EGFR/RIMS4/RGS4/DRD4/TSHZ3/DLG4/ABL1/LAMA2/PLK2/MME/APP/CLSTN1/UNC13B/RAB3GAP1/GSK3B/LGMN/RIMS3/MAPK1/CACNB3/SHANK2/SYT1/NF1/STAU1/SERPINE2/CRTC1/RELN/CLSTN2/PRKCZ/PRNP/ADCY8/RAB3B/NFATC4/SLC24A1/PTEN/GPER1/CRHR1/ABAT/IGSF9B/S100B/PTK2B/EIF2AK4/STX3/ADCY1/PTGS2/GLUL/BAIAP3/YTHDF1/MPP2/CREB1/SHANK1/NPTN/ADORA1/LILRB2/NLGN3/CACNA1D…
GO:0060538	skeletal muscle organ development	168	0.579154	1.51512	0.00104932	0.00221726	0.000564254	5826	tags=43%, list=16%, signal=36%	BCL9L/NOTCH1/DCN/TGFB1/HEYL/SKI/EGR1/EGR2/SMO/GPC1/ELN/CNTFR/SVIL/NR2F2/TCF21/EP300/CDON/SELENON/DLL1/CTNNB1/FOXL2/FLNB/BASP1/MEF2D/MSC/FOS/TBX1/BCL9/HDAC4/FGFRL1/BCL2/MYH14/AKIRIN1/ZNF689/NIBAN2/CYP26B1/LARGE1/NR1D2/MAPK14/SIX1/BTG2/USP19/ARNTL/RB1/NF1/EEF2/DDX17/STRA6/TWIST1/MYORG/ZBTB18/MEF2C/HIVEP3/CCNT2/NEURL1/SIX4/RYR1/S100B/MEOX2/CAV1/SOX11/YBX3/PRKAA1/HMGCR/DISP1/BVES/PPP3CA/FOXN2/MEGF10/…
GO:0071772	response to BMP	168	0.708697	1.85402	0.00104932	0.00221726	0.000564254	7253	tags=57%, list=19%, signal=46%	SFRP4/HTRA1/FSTL1/FBN1/SFRP1/FZD1/NOTCH1/HTRA3/MEGF8/COMP/SFRP2/BMP4/HEYL/ADAMTS7/CCN1/SKI/EGR1/ENG/ROR2/ADAMTS12/ZNF423/COL2A1/GATA4/BMP6/RUNX2/CRB2/SULF1/ABL1/CHRD/HIPK2/LEF1/ILK/CDH5/SORL1/ZCCHC12/SMURF1/FOXD1/NEO1/BMP8B/FAM83G/ACVRL1/RBPMS2/HIVEP1/WNT5A/PCSK6/GATA5/BMP8A/NUMA1/RGMA/SMAD7/DLX5/FSTL3/BMPR2/MSX2/ZNF8/SMAD9/AMHR2/UBE2O/PDCD4/GATA6/TWSG1/SMPD3/SPART/NBL1/SFRP5/SOX11/ITGA3/MSX1/SMA…
GO:0071773	cellular response to BMP stimulus	168	0.708697	1.85402	0.00104932	0.00221726	0.000564254	7253	tags=57%, list=19%, signal=46%	SFRP4/HTRA1/FSTL1/FBN1/SFRP1/FZD1/NOTCH1/HTRA3/MEGF8/COMP/SFRP2/BMP4/HEYL/ADAMTS7/CCN1/SKI/EGR1/ENG/ROR2/ADAMTS12/ZNF423/COL2A1/GATA4/BMP6/RUNX2/CRB2/SULF1/ABL1/CHRD/HIPK2/LEF1/ILK/CDH5/SORL1/ZCCHC12/SMURF1/FOXD1/NEO1/BMP8B/FAM83G/ACVRL1/RBPMS2/HIVEP1/WNT5A/PCSK6/GATA5/BMP8A/NUMA1/RGMA/SMAD7/DLX5/FSTL3/BMPR2/MSX2/ZNF8/SMAD9/AMHR2/UBE2O/PDCD4/GATA6/TWSG1/SMPD3/SPART/NBL1/SFRP5/SOX11/ITGA3/MSX1/SMA…
GO:1990138	neuron projection extension	168	0.701323	1.83473	0.00104932	0.00221726	0.000564254	7408	tags=61%, list=20%, signal=49%	LRP1/FN1/SLIT3/CXCL12/MEGF8/POSTN/NRP2/PLXNA1/NDN/ULK1/NTN1/ITGB1/SEMA7A/MACF1/CTNNB1/NRP1/LAMB2/DPYSL2/SEMA3C/ABL1/PLXNA4/SLIT2/PAFAH1B1/NRCAM/ILK/SEMA6C/SMURF1/AUTS2/SEMA4G/SEMA3D/GSK3B/VCL/LIMK1/ITGA4/PTPRS/WNT5A/ADNP/SEMA3A/SEMA5B/TRPV2/MAP1B/SPG11/FLRT3/SEMA6B/SEMA4C/L1CAM/RNF157/SEMA4F/BMPR2/SEMA4D/SEMA6A/SEMA3F/SYT1/SEMA5A/CDK5R1/SIN3A/DNM2/PRKCZ/CDKL5/TTL/SRF/PLXNA3/MUL1/CYFIP1/EIF2AK4/SE…
GO:0001936	regulation of endothelial cell proliferation	161	0.637278	1.66726	0.00105042	0.00221726	0.000564254	6794	tags=53%, list=18%, signal=44%	SPARC/CXCL12/JCAD/BMP4/PLCG1/MTOR/THBS1/NRP2/GJA1/APLNR/HMOX1/VASH1/NR2F2/NR4A1/MIR483/ALDH1A2/BMP6/ECM1/EGR3/NRP1/F3/SULF1/FGFR1/GATA2/ADAM17/NGFR/STAT5A/PDGFB/PPP1R16B/THBS4/SCG2/PTPRM/ACVRL1/AKT3/ITGA4/WNT5A/PDPK1/KDR/ARNT/RPTOR/STAT3/PRKD1/BMPR2/DYSF/FLT4/MIR135B/SEMA5A/IL10/PRKD2/NF1/NRARP/JUN/MIR23A/TEK/TGFBR1/MIR27A/KRIT1/MEF2C/PGF/PLXNB3/VASH2/CAV1/SP1/HIF1A/AKT1/ATOH8/NRAS/AGTR1/MIR27B/B…
GO:0006665	sphingolipid metabolic process	159	0.563724	1.47438	0.00105042	0.00221726	0.000564254	5851	tags=43%, list=16%, signal=36%	CCN1/PLPP3/A4GALT/SPNS2/SMPD1/SGPP2/B4GALT5/SPTLC1/PLPP1/CERS4/PSAP/SERINC5/ELOVL5/SERINC3/TNFRSF1A/SMPD4/PLA2G15/GALC/ACER2/CERK/CERS6/ESYT2/LARGE1/CSNK1G2/TEX2/SPHK1/SPHK2/PRKD1/PPT1/NEU3/KIT/SPTLC2/SERINC1/SGPP1/PDXDC1/PRKD2/ST8SIA2/ITGB8/ORMDL3/CTSA/PRKD3/ST3GAL5/ARSA/HEXB/SMPD3/ESYT1/HACD2/ST6GALNAC6/P2RX7/ALDH3B1/SGPL1/NAGA/HACD3/NSMAF/GBA/ELOVL2/PRKAA1/VAPB/STS/ALDH3A2/GLB1/SAMD8/PPM1L/SER…
GO:0007519	skeletal muscle tissue development	159	0.574584	1.50278	0.00105042	0.00221726	0.000564254	5826	tags=42%, list=16%, signal=35%	BCL9L/NOTCH1/DCN/TGFB1/HEYL/SKI/EGR1/EGR2/SMO/GPC1/ELN/SVIL/NR2F2/TCF21/EP300/CDON/SELENON/DLL1/CTNNB1/FOXL2/FLNB/MEF2D/MSC/FOS/TBX1/BCL9/HDAC4/BCL2/MYH14/AKIRIN1/ZNF689/NIBAN2/CYP26B1/NR1D2/MAPK14/SIX1/BTG2/USP19/ARNTL/RB1/NF1/EEF2/DDX17/TWIST1/MYORG/ZBTB18/MEF2C/HIVEP3/CCNT2/NEURL1/SIX4/RYR1/S100B/MEOX2/CAV1/SOX11/YBX3/PRKAA1/HMGCR/BVES/PPP3CA/FOXN2/MEGF10/HLF/P2RX2/ANKRD1
GO:0018393	internal peptidyl-lysine acetylation	161	0.579454	1.51598	0.00105042	0.00221726	0.000564254	8093	tags=50%, list=22%, signal=40%	TGFB1/SNAI2/MCM3AP/USP22/CREBBP/EP400/TRRAP/HCFC1/JADE2/EP300/NCOA3/BRPF3/GATA2/KANSL1/LEF1/APBB1/BRD1/KAT6A/PER1/SETD5/AUTS2/LDB1/KMT2A/YEATS2/SRCAP/NCOA1/TAF1/FLCN/KANSL3/LIF/SPHK2/MSL2/RPS6KA4/KAT6B/EPC2/IWS1/SIN3A/MSL1/BRPF1/GTF3C4/TWIST1/IL1B/ARRB1/NAA40/TAF5L/ING5/OGT/ING4/PHF10/KAT14/KAT2A/CTCF/KAT7/NOC2L/TADA2B/EPC1/KAT5/BRD8/BAG6/KANSL1L/PYGO2/BRCA1/MAP3K7/SMAD4/ZMPSTE24/SPI1/NOS1/MECP2/…
GO:0030203	glycosaminoglycan metabolic process	159	0.723239	1.89158	0.00105042	0.00221726	0.000564254	7168	tags=67%, list=19%, signal=55%	HSPG2/FMOD/PDGFRB/CHST15/OGN/VCAN/BGN/SDC1/DCN/TGFB1/NDST1/LUM/CHST3/GPC1/SPOCK2/GNS/CHST11/SDC2/LYVE1/CEMIP2/GPC6/CEMIP/OMD/CHPF/CSPG4/CHSY1/B4GALT5/B3GNT7/ITIH5/XYLT1/AGRN/SLC9A1/EXTL3/GPC4/PDGFB/GLCE/DSE/PIM1/FOXC1/ST3GAL4/CD44/ST3GAL2/HGSNAT/AP2A1/GALNT5/B4GALT1/HS6ST1/XYLT2/NDNF/ARSB/PRELP/UST/CHSY3/NAGLU/CLTC/CSGALNACT2/CHST14/B3GNT3/B4GALT4/CHST6/CHST2/ABCC5/IL1B/EXT2/CHPF2/HS3ST1/UGDH/HEX…
GO:0031960	response to corticosteroid	161	0.558426	1.46096	0.00105042	0.00221726	0.000564254	7175	tags=44%, list=19%, signal=36%	COL1A1/CCND1/SLIT3/SPARC/CCN2/SDC1/NOTCH1/SERPINF1/TGFB1/ICAM1/PTPRU/ENG/CYBB/FIBIN/FOSB/BMP6/GJB2/DUSP1/CDKN1A/AKAP13/CAD/EGFR/MAOB/SRC/PAM/ZFP36L2/KRAS/STAR/AQP1/SLIT2/FOS/ERRFI1/WNT7B/BCL2/BCL2L11/ADAM9/CLDN1/ZFP36/FBXO32/ABCA3/IL10/HNMT/FOXO1/CDO1/ALAD/ZFP36L1/CASP9/GPER1/S100B/KLF9/IGFBP7/PTGS2/GBA/FOXO3/BCHE/GLB1/PARP1/NR3C1/HNRNPU/AVPR1A/ADIPOQ/DDIT4/IL6/USP8/PTAFR/AIF1/HSD3B2/ALPL/PDCD7/I…
GO:0035967	cellular response to topologically incorrect protein	161	0.559774	1.46449	0.00105042	0.00221726	0.000564254	7970	tags=53%, list=21%, signal=42%	CREB3L1/CCND1/HSPB8/TM7SF3/CREB3L2/CTDSP2/HSPA8/WFS1/EP300/BOK/HYOU1/DAB2IP/PIK3R1/UGGT1/FKBP14/TLN1/EXTL3/PTPN1/EDEM1/TPP1/ADD1/AGR2/CUL7/PDIA6/BCL2L11/BHLHA15/WIPI1/HDAC6/POMT2/DCTN1/ZBTB17/ATF6/NCK2/SHC1/MBTPS1/HERPUD2/ERN1/TSPYL2/KDELR3/DNAJC3/ARFGAP1/EIF2AK3/GFPT1/FICD/PPP2R5B/RNF121/PPP1R15B/HSPA7/SRPRA/DNAJC18/RHBDD1/VAPB/GOSR2/HERPUD1/RNF185/AMFR/PARP16/ANKZF1/SYVN1/NFE2L2/DDX11/VCP/SEC31…
GO:0043534	blood vessel endothelial cell migration	161	0.620289	1.62281	0.00105042	0.00221726	0.000564254	6311	tags=47%, list=17%, signal=39%	NOTCH1/EPHB4/JCAD/AMOTL1/TGFB1/SRPX2/PLCG1/AMOT/THBS1/HMOX1/VASH1/ITGB1/NR4A1/MIR483/KLF4/SCARB1/EGR3/NRP1/ABL1/PLK2/FGFR1/GATA2/ADAM17/SLIT2/EPHA2/MYH9/MAP3K3/STAT5A/ROBO1/ETS1/PDGFB/SPRED1/CARD10/ACVRL1/AKT3/HDAC5/PDPK1/KDR/MIR200A/PRKD1/MIR135B/PRKD2/NF1/MIR23A/HDAC7/MIR200B/SRF/MIR27A/MAP2K5/MEF2C/RHOJ/MIR210/PTK2B/PTGS2/SH3BP1/STARD13/MEOX2/SP1/PIK3R3/HIF1A/AKT1/MIA3/CLEC14A/ID1/MIR27B/DLL4/…
GO:0098727	maintenance of cell number	159	0.562415	1.47096	0.00105042	0.00221726	0.000564254	6836	tags=49%, list=18%, signal=40%	SFRP1/FZD7/BCL9L/NOTCH1/CNOT1/SKI/PRRX1/VANGL2/SMO/POLR2A/NOTCH2/LOXL2/KLF4/ARID1A/TBX3/ZFP36L2/DLL1/CTNNB1/NCOA3/MMP24/SALL1/SALL4/KLF10/GATA2/LBH/BCL9/LDB1/FOXP1/TRIM8/YAP1/JAG1/LIF/KDM3A/SIX2/KDM2B/STAT3/HMGA2/KIT/MED12/LDB2/FOXO1/RAF1/ZNF322/MED21/DDX6/SOX4/ASCL2/HNF1B/PCM1/CDH2/POLR2B/EIF4ENIF1/IGF2BP1/SMC1A/TUT4/FANCC/MED15/FOXO3/PRDM16/MED14/BMP7/CNOT3/CTR9/TET1/LEO1/PAX2/PAF1/PBX1/SMAD4/N…
GO:1901343	negative regulation of vasculature development	161	0.688851	1.80219	0.00105042	0.00221726	0.000564254	6825	tags=47%, list=18%, signal=39%	HSPG2/EMILIN1/CREB3L1/THBS2/SPARC/NOTCH1/DCN/SERPINE1/SERPINF1/ISM1/BMP4/KLF2/AMOT/GTF2I/FOXJ2/THBS1/STAB1/VASH1/CX3CR1/MIR483/COL4A2/KLF4/WNT4/NFATC2/AGO1/CTNNB1/SULF1/PLK2/DAB2IP/AGT/NFATC3/HOXA5/NGFR/EPHA2/PDGFB/THBS4/SPRED1/CARD10/PTPRM/FOXC1/HDAC5/ADAMTS9/EPN2/ADGRB2/NIBAN2/FOXO4/SEMA6A/DNMT1/NF1/FGF9/TGFB2/MIR200B/TEK/PDCD4/KRIT1/ROCK2/MAP2K5/NFATC1/STARD13/MEOX2/MIR30C2/SPRY2/DLL4/PML/BMP7…
GO:1903305	regulation of regulated secretory pathway	159	0.579678	1.51611	0.00105042	0.00221726	0.000564254	8107	tags=50%, list=22%, signal=40%	ADRA2A/NOTCH1/ABR/ITGB2/HMOX1/RIMS4/CACNA1H/IL4R/ITGAM/RAB15/SYT7/GATA2/GRIK5/VPS18/APBA2/CD84/UNC13B/BACE1/RAB3GAP1/GSK3B/SYT13/SYT11/DOC2B/C12orf4/PDPK1/MICAL1/AP1G1/SCAMP5/BCR/CACNA1G/RIMS3/ATP2A2/SPHK2/FGR/RAB3D/GIT1/FBXL20/SYT1/CASK/SEPTIN5/LYN/CD300A/ADGRE2/CRHR1/ADCY1/BAIAP3/ADORA2B/PRKCB/RAP1B/APBA1/VAMP1/PREPL/KCNB1/SYT8/CACNA1D/SNX4/CD177/LAMP1/DVL1/FOXF1/WNT7A/CCR2/PTAFR/FES/PRAM1/FER/…
GO:0021915	neural tube development	160	0.666149	1.74201	0.00105152	0.00221726	0.000564254	5956	tags=56%, list=16%, signal=47%	DCHS1/SFRP1/FZD1/NOTCH1/TGFB1/SFRP2/BMP4/GLI3/SKI/LUZP1/PTK7/VANGL2/SMO/LRP6/DACT1/FZD2/ARHGAP35/SALL2/ALDH1A2/CTHRC1/PLXNA2/TULP3/ARID1A/SUFU/PLXNB2/GLI2/SEMA3C/ABL1/CHRD/PKD1/SALL4/GPR161/MTHFR/AMBRA1/EPHA2/APAF1/PTCH1/DLC1/CELSR1/PRICKLE1/PKD2/ZEB2/WNT5A/KDM2B/MIB1/SEMA4C/IFT140/C2CD3/NUP133/MED12/IFT122/SETD2/RARA/NF1/TGFB2/SHROOM3/TWIST1/TCTN1/TSC2/DVL3/PSEN1/PRKACB/TSC1/SOX4/WDR19/ZFP36L1/S…
GO:0046661	male sex differentiation	160	0.611891	1.60012	0.00105152	0.00221726	0.000564254	8018	tags=56%, list=21%, signal=44%	MMP14/PDGFRB/CCND1/SFRP1/PDGFRA/SDC1/SFRP2/ICAM1/ROR2/GJA1/GATA4/BMP6/RHOBTB3/COL9A3/TCF21/WNT4/TBX3/NR5A1/CTNNB1/BOK/KDM5A/STAR/TBC1D20/AR/FLNA/INHBA/ZFPM2/ARID5B/FNDC3A/BCL2/CITED2/HOXA10/NCOA1/CRKL/RNF38/BCL2L11/WNT5A/SF1/SEMA3A/CBL/HOXA9/AGO4/FSTL3/LHFPL2/KIT/RARA/WNT2B/CSDE1/INSR/FGF9/TGFB2/AMHR2/TGFBR1/GATA6/ADGRG1/FKBP4/PLEKHA1/SIX4/KITLG/SGPL1/YBX3/ASB1/SMAD5/ESR1/HOXA11/ACVR2A/RRM1/MSH2/…
GO:0090288	negative regulation of cellular response to growth factor stimulus	160	0.674108	1.76282	0.00105152	0.00221726	0.000564254	6311	tags=50%, list=17%, signal=42%	SULF2/EMILIN1/ADGRA2/CREB3L1/HTRA1/FBN1/SFRP1/FZD1/BCL9L/NOTCH1/DCN/HTRA3/TGFB1/SFRP2/PMEPA1/TGFBR2/SKI/THBS1/TGFB3/ADAMTS12/GPC1/BAMBI/LTBP1/CHST11/WNT4/ASPN/RASL11B/SULF1/SMAD3/ABL1/GLG1/CHRD/DAB2IP/AGT/HIPK2/SHISA2/ADAM17/ADAMTSL2/STRAP/SLIT2/SORL1/SMURF1/PTPN1/VASN/NRROS/MTMR4/TGFB1I1/RBPMS2/EPN2/NIBAN2/WNT5A/PDPK1/SMAD7/FSTL3/SEMA6A/CASK/DNM2/SPRY4/TGFBR1/TWSG1/LDLRAD4/SPART/NBL1/WFIKKN2/CAD…
GO:0016331	morphogenesis of embryonic epithelium	150	0.652555	1.7043	0.00105263	0.00221726	0.000564254	6808	tags=61%, list=18%, signal=50%	SFRP1/FZD1/TGFB1/SFRP2/LAMA5/BMP4/SKI/LUZP1/PTK7/VANGL2/LRP6/WNT6/FZD2/ARHGAP35/ALDH1A2/CTHRC1/TULP3/WNT4/ARID1A/CTNNB1/SUFU/SULF1/PLXNB2/GLI2/ABL1/SALL4/AR/MTHFR/APAF1/PTCH1/DLC1/TGFB1I1/WNT7B/CELSR1/PRICKLE1/ZEB2/WNT5A/KDM2B/MIB1/IRX3/SEMA4C/ALDH1A3/SIX1/RDH10/JAG2/MED12/IFT122/OSR1/SETD2/RARA/WNT2B/TGFB2/SHROOM3/TWIST1/TCTN1/TSC2/DVL3/PRKACB/TSC1/SOX4/HNF1B/STK4/SIX4/TBX18/SOX11/DEAF1/ST14/HIF…
GO:0030902	hindbrain development	150	0.607413	1.5864	0.00105263	0.00221726	0.000564254	7659	tags=55%, list=20%, signal=44%	EGR2/CNTN1/SMO/LRP6/RERE/ITGB1/ALDH1A2/ATRN/MYH10/PLXNA2/DLL1/CTNNB1/C5AR1/SPTBN2/GLI2/RBFOX2/ABL1/GATA2/MAFB/LEF1/FLNA/WHRN/DLC1/LDB1/LHX1/WLS/FOXC1/HERC1/BCL2/NCOA1/CRKL/PTPRS/PTPN11/ARCN1/KDM2B/SEMA4C/NLGN4X/NAGLU/LPAR1/NANOS1/CDK5R1/SERPINE2/COQ8B/OTX1/HOXB3/PSEN1/HNF1B/ABAT/CRK/HOXA2/MTPN/FZD4/SCRIB/OPHN1/RORA/KAT2A/SCN5A/SEC24B/AGTPBP1/KNDC1/BMP7/GLI1/FAIM2/MECP2/ATF5/SDF4/HES1/GART/TTBK2/N…
GO:0048754	branching morphogenesis of an epithelial tube	150	0.721994	1.88565	0.00105263	0.00221726	0.000564254	6181	tags=66%, list=17%, signal=55%	MMP14/DCHS1/PLXND1/NOTCH1/DLG5/TGFB1/SFRP2/LAMA5/BMP4/TGFBR2/GLI3/ENG/VANGL2/SMO/LRP6/WNT6/MET/ADAMTS16/COL4A1/TCF21/WNT4/MED1/TBX3/SRC/KRAS/CTNNB1/EDNRA/NRP1/GLI2/LRP5/SALL1/ABL1/KDM5B/AGT/PKD1/MAGED1/HOXA5/DAG1/SLIT2/LEF1/AR/CTSZ/EPHA2/ILK/FOXD1/PTCH1/LAMA1/NPNT/LHX1/BTRC/TNC/CELSR1/BCL2/PKD2/WNT5A/ETV5/YAP1/VDR/SIX2/SIX1/RDH10/MSX2/WNT2B/NRARP/SRF/NFATC4/PGR/HNF1B/PGF/STK4/SIX4/NOTCH4/EYA1/FGF…
GO:0008360	regulation of cell shape	149	0.676943	1.76712	0.00105374	0.00221726	0.000564254	6624	tags=60%, list=18%, signal=49%	FN1/PDPN/CSF1R/PLXND1/EPS8/ICAM1/GNA12/PLXNA1/ITGB2/BAMBI/ARHGAP35/RHOBTB3/MYH10/PLXNA2/PARVA/HCK/EPB41/FBLIM1/PLXNB2/PLXNA4/DNMBP/ARAP1/PLXNC1/RASA1/FYN/DAG1/RHOB/FGD6/PRAG1/WASF3/MYH9/ARHGAP18/FGD1/CDC42EP3/DLC1/RHOU/MYH14/KDR/PLXNB1/FGD5/EPB41L3/LPAR1/FGR/KIT/ARHGEF18/SEMA4D/FGD3/CDC42EP4/TAOK2/PALM/SHROOM3/MYO10/MARK2/FMNL2/FGD4/PLXNA3/HEXB/RHOJ/CCL3/CDC42SE1/TPM1/PLXNB3/FMNL3/CYFIP1/S100B/PT…
GO:0016573	histone acetylation	156	0.582528	1.52038	0.00105374	0.00221726	0.000564254	7012	tags=46%, list=19%, signal=38%	TGFB1/SNAI2/MCM3AP/USP22/CREBBP/EP400/TRRAP/HCFC1/JADE2/EP300/NCOA3/BRPF3/GATA2/KANSL1/LEF1/APBB1/BRD1/KAT6A/PER1/SETD5/AUTS2/LDB1/KMT2A/YEATS2/SRCAP/NCOA1/TAF1/FLCN/KANSL3/LIF/SPHK2/MSL2/RPS6KA4/KAT6B/EPC2/IWS1/SIN3A/MSL1/BRPF1/GTF3C4/TWIST1/IL1B/ARRB1/NAA40/TAF5L/ING5/OGT/ING4/PHF10/KAT14/KAT2A/CTCF/KAT7/NOC2L/TADA2B/EPC1/KAT5/BRD8/KANSL1L/PYGO2/BRCA1/MAP3K7/SMAD4/ZMPSTE24/SPI1/NOS1/MECP2/SIRT1…
GO:0030856	regulation of epithelial cell differentiation	149	0.590934	1.5426	0.00105374	0.00221726	0.000564254	6592	tags=48%, list=18%, signal=40%	SFRP4/CCND1/NOTCH1/SERPINE1/RUNX1/BMP4/FOXJ2/CTSK/SMO/BMP6/MED1/TBX3/DLL1/CTNNB1/NCOA3/PROM1/CDH5/ZEB1/ERRFI1/PTCH1/ADD1/LHX1/ACVRL1/FOXC1/TNFRSF1A/S1PR2/GSK3B/ZEB2/NUMA1/YAP1/ZFP36/JAG1/LIF/VDR/CDKN1B/VEZF1/MMP9/SGPP1/ARNTL/PRKCH/GRHL1/MSX2/HOXA7/OSR1/PTCH2/CDKN1C/IL1B/KLF7/CLDN5/ROCK2/ZFP36L1/NOTCH4/CAV1/KIAA1109/ATOH8/APOLD1/MAFG/GRHL2/MACROH2A2/AJAP1/ID1/FAT4/PAX2/IKBKB/ADIPOQ/STAT1/SOX9/S1PR…
GO:0032635	interleukin-6 production	156	0.585271	1.52754	0.00105374	0.00221726	0.000564254	7756	tags=48%, list=21%, signal=38%	KLF2/SPON2/SIRPA/TRPV4/TLR4/INAVA/AFAP1L2/APP/F2R/ASH1L/NCKAP1L/MIR149/MAPKAPK2/CX3CL1/SYT11/IL27RA/TLR2/TLR1/WNT5A/PTPN11/TMEM106A/TNFAIP3/INPP5D/STAT3/C1QTNF3/SOCS5/SPHK2/MAVS/TLR7/TIRAP/MBP/IL10/DHX9/IRAK3/LPL/NOD1/TWIST1/CD36/IL1B/NLRX1/ARRB1/CAPN2/MYD88/P2RX7/PTPN6/CLEC7A/TLR8/RAB7B/GBA/HAVCR2/ADORA2B/TNFSF4/TRAF6/LILRB2/TLR6/IL33/CD200/TICAM1/TREM2/NOD2/HGF/IL6/AZI2/IL17RC/PTAFR/AIF1/IL1RAP…
GO:0035051	cardiocyte differentiation	156	0.596823	1.55769	0.00105374	0.00221726	0.000564254	6784	tags=47%, list=18%, signal=39%	PDGFRB/PDGFRA/FZD7/NOTCH1/TGFB1/BMP4/MTOR/MIR590/TENM4/VCAM1/ITGB1/GATA4/KDM6B/MYH10/AKAP13/MYH11/EGFR/ARID1A/RXRA/TBX3/RGS4/DLL1/MEF2A/SEMA3C/AGT/MAML1/SLC9A1/FHOD3/SORBS2/PRICKLE1/OBSL1/JAG1/RARB/RGS2/PPARA/SGCD/MAPK1/CTDP1/DDX39B/RARA/MIR23A/TGFB2/TWIST1/MAP2K4/MIR200B/HAND2/SRF/PDCD4/TSC1/GATA6/MEF2C/NEBL/FRS2/GPER1/ALPK3/KAT2A/MYBPC2/BVES/BMP2/BMP7/TBX2/ANXA2P2/HNRNPU/PI16/GREM1/SMAD4/MIR499…
GO:0048592	eye morphogenesis	149	0.69529	1.81502	0.00105374	0.00221726	0.000564254	6181	tags=50%, list=17%, signal=42%	COL5A1/COL5A2/FBN1/COL8A1/BMP4/COL8A2/EFEMP1/GLI3/SKI/SDK1/NECTIN1/LRP6/HIPK1/SHROOM2/EPHB2/ARID1A/CDON/DLL1/MFAP2/CTNNB1/FOXL2/LRP5/NKD1/MFN2/HIPK2/FOXF2/TBC1D20/SDK2/TSKU/PROM1/EPHA2/ZEB1/FAT1/LHX1/WNT9A/PTPRM/BCL2/WNT5A/TENM3/JAG1/RARB/KDM2B/STAT3/ALDH1A3/PRDM1/NAGLU/FSCN2/IFT122/NF1/WNT2B/BCAR3/STRA6/TWIST1/FRS2/RBP4/MAN2A1/GDF11/SOX11/SIX3/IRX5/HIF1A/BBS4/TUG1/IHH/AGTPBP1/FBN2/FOXN4/BMP7/TBX…
GO:0050773	regulation of dendrite development	149	0.62344	1.62746	0.00105374	0.00221726	0.000564254	7378	tags=59%, list=20%, signal=48%	DLG5/PREX1/MTOR/SDK1/SDC2/SHANK3/LZTS1/PLK2/DAB2IP/FBXW8/CAMK1D/FOXO6/PAFAH1B1/ILK/CUL7/GSK3B/SARM1/CRKL/PTPRS/SIPA1L1/OBSL1/CARM1/ARHGAP44/LPAR1/ITSN1/ASAP1/SRCIN1/ANKRD27/SEMA4D/SHANK2/RAPGEF2/CDK5R1/CAPRIN2/CUX1/CRTC1/FBXO31/PTPRD/TNIK/RELN/NSMF/CDKL5/VLDLR/NFATC4/PSEN1/PTEN/MEF2C/CAPRIN1/GORASP1/NEURL1/CYFIP1/NEDD4L/ZMYND8/ADAM10/CRK/ACTR2/DBNL/ANAPC2/SHANK1/TMEM106B/ID1/NEDD4/COBL/KNDC1/NLGN…
GO:0051092	positive regulation of NF-kappaB transcription factor activity	149	0.558516	1.45798	0.00105374	0.00221726	0.000564254	7152	tags=54%, list=19%, signal=44%	ERC1/TGFB1/ICAM1/CARD11/ITGB2/CX3CR1/TLR4/KRAS/AGT/RNF31/APP/AR/RIPK4/CX3CL1/TAB2/ADAM8/TRIM62/TRIM22/TLR2/WNT5A/EDA2R/TRIM8/CARM1/TRIM25/STAT3/TRAF5/SPHK1/PRKD1/TRIM32/RPS6KA4/PRKCH/TRIM14/TIRAP/CHUK/DHX9/PRKD2/CAT/IRAK3/NOD1/MID2/CD36/PRKCZ/IL1B/RIPK1/MYD88/TRIM5/TAB3/IL18R1/ZBTB7A/RAB7B/CAV1/NLRP3/MTPN/TRIM37/PRKCB/TAB1/PIDD1/TRAF1/IRAK1/BTK/TRAF6/IRAK4/EDA/TLR6/DHX33/NFKB1/TNFRSF11A/MALT1/PLA…
GO:0060041	retina development in camera-type eye	149	0.602226	1.57208	0.00105374	0.00221726	0.000564254	5704	tags=39%, list=15%, signal=33%	PDGFRB/PDGFRA/SERPINF1/SKI/TUB/SDK1/NECTIN1/LRP6/HIPK1/MYH10/COL4A1/MED1/CDON/DLL1/NRP1/LAMB2/LRP5/HIPK2/SMARCA4/SDK2/PROM1/ATP2B4/LAMA1/LHX1/PTPRM/ACVRL1/ARHGEF15/IFT140/NAGLU/BMPR2/XRN2/NPHP4/TGFB2/LPCAT1/PSEN1/CYP1B1/MERTK/RHOJ/RBP4/MAN2A1/RAB11FIP4/CHD7/TCIRG1/SIX3/IRX5/HIF1A/FZD4/BBS4/LAMC3/IHH/DLL4/TGIF2/FOXN4/PRPH2/RRM1/TTLL5/GNB1/PAX2
GO:0061351	neural precursor cell proliferation	149	0.611341	1.59587	0.00105374	0.00221726	0.000564254	8333	tags=58%, list=22%, signal=46%	NOTCH1/KIF1A/TGFB1/GLI3/SMO/RERE/CX3CR1/CDON/RAPGEF1/CTNNB1/C5AR1/PLXNB2/GLI2/AKNA/KCTD11/DAGLA/FGFR1/GATA2/APPL2/LEF1/CTSZ/FLNA/PAFAH1B1/ILK/NUMBL/ARX/LHX1/CX3CL1/ZNF335/GJC2/ZEB2/WNT5A/KDM2B/DIXDC1/DAGLB/NES/BTG2/NUMB/TEAD3/KDM1A/NF1/FOXO1/LYN/ID2/ADGRG1/FRS2/NF2/NDE1/PCM1/CEP120/EML1/CDH2/SIX3/IGF2BP1/HIF1A/LIMS2/RORA/RASSF10/FOXO3/DLL4/RRM1/RYK/GLI1/WNT2/DBN1/DISC1/ID4/LRP2/FGFR2/TRIM71/ATF5/…
GO:2000181	negative regulation of blood vessel morphogenesis	149	0.689768	1.8006	0.00105374	0.00221726	0.000564254	6825	tags=45%, list=18%, signal=37%	HSPG2/EMILIN1/CREB3L1/THBS2/SPARC/NOTCH1/DCN/SERPINE1/SERPINF1/ISM1/KLF2/AMOT/GTF2I/FOXJ2/THBS1/STAB1/VASH1/CX3CR1/MIR483/COL4A2/KLF4/WNT4/AGO1/CTNNB1/SULF1/PLK2/DAB2IP/AGT/HOXA5/NGFR/EPHA2/THBS4/SPRED1/CARD10/PTPRM/FOXC1/HDAC5/ADAMTS9/EPN2/ADGRB2/NIBAN2/FOXO4/SEMA6A/NF1/TGFB2/MIR200B/TEK/KRIT1/ROCK2/MAP2K5/STARD13/MEOX2/MIR30C2/SPRY2/DLL4/PML/MIR503/PPARG/HGS/GPR4/STAT1/MECP2/TIE1/ADGRB1/MIR34C/…
GO:0016525	negative regulation of angiogenesis	147	0.690426	1.80164	0.00105485	0.00221726	0.000564254	6825	tags=45%, list=18%, signal=37%	HSPG2/EMILIN1/CREB3L1/THBS2/SPARC/NOTCH1/DCN/SERPINE1/SERPINF1/ISM1/KLF2/AMOT/GTF2I/FOXJ2/THBS1/STAB1/VASH1/CX3CR1/MIR483/COL4A2/KLF4/AGO1/CTNNB1/SULF1/PLK2/DAB2IP/AGT/HOXA5/NGFR/EPHA2/THBS4/SPRED1/CARD10/PTPRM/FOXC1/HDAC5/ADAMTS9/EPN2/ADGRB2/NIBAN2/FOXO4/SEMA6A/NF1/TGFB2/MIR200B/TEK/KRIT1/ROCK2/MAP2K5/STARD13/MEOX2/MIR30C2/SPRY2/DLL4/PML/MIR503/PPARG/HGS/GPR4/STAT1/MECP2/TIE1/ADGRB1/MIR34C/ROCK1…
GO:0030509	BMP signaling pathway	155	0.70352	1.83531	0.00105485	0.00221726	0.000564254	7253	tags=57%, list=19%, signal=46%	SFRP4/HTRA1/FSTL1/FBN1/SFRP1/FZD1/NOTCH1/HTRA3/MEGF8/COMP/SFRP2/BMP4/CCN1/SKI/EGR1/ENG/ROR2/ZNF423/GATA4/BMP6/RUNX2/CRB2/SULF1/ABL1/CHRD/HIPK2/LEF1/ILK/CDH5/SORL1/ZCCHC12/SMURF1/FOXD1/NEO1/BMP8B/FAM83G/ACVRL1/RBPMS2/HIVEP1/WNT5A/PCSK6/BMP8A/NUMA1/RGMA/SMAD7/DLX5/FSTL3/BMPR2/MSX2/ZNF8/SMAD9/AMHR2/UBE2O/PDCD4/TWSG1/SMPD3/SPART/NBL1/SFRP5/SOX11/ITGA3/MSX1/SMAD5/ID1/ACVR2A/BMP2/BMP7/HFE/SMURF2/GREM1/…
GO:0032675	regulation of interleukin-6 production	147	0.582905	1.52107	0.00105485	0.00221726	0.000564254	7756	tags=48%, list=21%, signal=38%	KLF2/SPON2/SIRPA/TRPV4/TLR4/INAVA/AFAP1L2/APP/F2R/NCKAP1L/MIR149/MAPKAPK2/CX3CL1/SYT11/IL27RA/TLR2/TLR1/WNT5A/PTPN11/TNFAIP3/INPP5D/STAT3/C1QTNF3/SOCS5/MAVS/TLR7/TIRAP/MBP/IL10/DHX9/IRAK3/LPL/NOD1/TWIST1/CD36/IL1B/NLRX1/ARRB1/CAPN2/MYD88/P2RX7/PTPN6/CLEC7A/TLR8/RAB7B/GBA/HAVCR2/ADORA2B/TNFSF4/TRAF6/LILRB2/TLR6/IL33/CD200/TICAM1/TREM2/NOD2/HGF/IL6/IL17RC/PTAFR/AIF1/IL1RAP/CSK/IL1RN/SIGLEC16/LILRA2…
GO:0043524	negative regulation of neuron apoptotic process	147	0.620914	1.62025	0.00105485	0.00221726	0.000564254	6246	tags=42%, list=17%, signal=35%	LRP1/VSTM2L/UNC5B/AXL/TGFB3/CNTFR/HMOX1/CX3CR1/PINK1/WFS1/FOXQ1/KRAS/NRP1/C5AR1/BOK/HYOU1/STAR/HIPK2/RASA1/FYN/CRLF1/TYRO3/F2R/SYNGAP1/AMBRA1/ILK/BCL2/CX3CL1/ADAM8/DNAJC5/PDPK1/ADNP/NDNF/LGMN/KDM2B/NES/SIX1/BTG2/PPT1/ITSN1/NTF3/JUN/MAP2K4/ARRB1/NFATC4/PSEN1/MEF2C/MAP3K12/SIX4/PTK2B/HIF1A/NR4A3/GRN/AGAP2/CPEB4/MAG/MSH2/PRKN/TOX3/FAIM2/ERBB3/MECP2
GO:0048660	regulation of smooth muscle cell proliferation	155	0.685218	1.78756	0.00105485	0.00221726	0.000564254	7136	tags=59%, list=19%, signal=48%	MMP2/PDGFRB/OGN/CCN4/IGFBP5/BMP4/TGFBR2/MTOR/FOXJ2/THBS1/NOTCH3/TGFB3/TGM2/ELN/HMOX1/KLF4/CDKN1A/S1PR1/EGFR/PDGFD/CTNNB1/MFN2/AGT/APOD/MEF2D/ILK/PDGFB/HDAC4/NDRG2/CNN1/MAP3K5/CX3CL1/FOXP1/RBPMS2/SF1/TNFAIP3/PRKDC/CDKN1B/PPARD/MMP9/IGFBP3/ERN1/DNMT1/LDLRAP1/MIR135B/IL10/DDX39B/JUN/FGF9/ITGA2/ID2/MDM2/PRKG1/MIR27A/PDCD4/PTEN/MEF2C/SMPD3/GPER1/TPM1/CALCRL/PTGS2/NDRG4/AKT1/NR4A3/HMGCR/IRAK1/MIR27B/TR…
GO:0051592	response to calcium ion	147	0.558103	1.45635	0.00105485	0.00221726	0.000564254	7623	tags=44%, list=20%, signal=35%	CCND1/WNK1/SPARC/SDC1/ITPR3/THBS1/FOSB/TXNIP/DUSP1/STIM1/EGFR/ALOX5AP/MEF2A/SYT7/FOS/ADD1/CLIC4/SYT13/SYT11/PKD2/ADAM9/WNT5A/LGMN/PTGES/SLC25A13/ITPKB/SYT1/JUN/ADCY8/KCNMA1/MEF2C/P2RX7/RYR1/PTK2B/ADCY1/TNNT2/CAV1/JUNB/ENTPD6/PRKAA1/SCN5A/NEDD4/CPNE8/AHCYL1/IQGAP1/TRPC1/SYT8/EEF2K/PPP3CA/SEC31A/PENK/CAMK2D/RASAL1/AQP3/SLC25A24/CPNE5/TRPM2/MCOLN1/ALG2/NCSTN/CPNE1/GPLD1/ALOX15/DMTN
GO:0060402	calcium ion transport into cytosol	155	0.581527	1.51706	0.00105485	0.00221726	0.000564254	7127	tags=48%, list=19%, signal=39%	TGFB1/PLCG1/ITPR3/RASA3/APLNR/CEMIP/ITPR2/SELENON/ABL1/CCL21/CD4/SLC8B1/HTT/FYN/F2R/TPCN1/CHERP/ATP2B4/BCL2/CX3CL1/JPH2/PKD2/ADCYAP1R1/PDPK1/JPH4/ITPR1/ATP1A2/PLCE1/MYO5A/PLN/PTPRC/CACNB3/CACNA1C/LYN/PLCB1/IBTK/PRNP/TMEM38A/PLCB2/CCL3/PLCG2/P2RX7/GPER1/PTPN6/RYR1/PTK2B/TPCN2/UBASH3B/CHD7/CAV1/DIAPH1/LETM1/DMD/RAMP3/PLCH2/PML/TRPC1/HTR2B/CCR7/CCR5/P2RX2/PLA2G1B/PLCH1/CAMK2D/JPH3/P2RX4/F2RL3/THY1/N…
GO:0000187	activation of MAPK activity	152	0.562608	1.46735	0.00105597	0.00221726	0.000564254	7112	tags=55%, list=19%, signal=45%	THBS1/TGFB3/MADD/TLR4/INAVA/SHC2/CSPG4/FPR1/C5AR1/DRD4/DAB2IP/TGFA/PTPN1/WNT7B/MAPKAPK2/S1PR2/MAP3K5/TAB2/CRKL/PROK1/TAOK1/MAP3K10/WNT5A/DUSP7/PTPN11/MAPK8IP3/SPAG9/MAPK14/PLCE1/MAP3K6/LPAR1/MAP3K9/SHC1/MAPK1/PTPRC/KIT/ERN1/NTF3/ITGA1/INSR/TAOK2/NOD1/MAP2K4/GHR/STK39/IL1B/ARRB1/MAP2K5/MUL1/RIPK1/MAP3K12/FRS2/MAP4K2/P2RX7/MDFIC/TAB3/PIK3CB/HACD3/FGF1/ADORA2B/TP73/PRKAA1/TAB1/DBNL/MAP3K2/MAPK11/IRA…
GO:0001890	placenta development	152	0.622883	1.62456	0.00105597	0.00221726	0.000564254	7229	tags=54%, list=19%, signal=44%	IGF2/PTGIS/HTRA1/DCN/CCN1/MDFI/GJA1/VASH1/NR2F2/GJB2/EPAS1/EGFR/MED1/ARID1A/RXRA/PKD1/MME/GATA2/LEF1/ASH1L/PDGFB/BIRC6/WNT7B/CUL7/NCOA1/PKD2/MAP3K4/DLX3/ARNT/HS6ST1/ADAM19/LIF/VDR/PCDH12/CDKN1B/PPARD/CEBPA/PRDM1/NRK/MAPK14/BMPR2/MAPK1/ETNK2/HEY1/IL10/SETD2/ITGB8/SPP1/CDKN1C/SNAI1/ASCL2/ZFP36L1/STK4/BPTF/PTGS2/VASH2/PLCD3/JUNB/ST14/HIF1A/AKT1/GRHL2/PLCD1/BMP7/GJB3/WNT2/PPARG/SP3/FGFR2/TMED2/CCNF/E…
GO:0008643	carbohydrate transport	146	0.60681	1.58382	0.00105597	0.00221726	0.000564254	8991	tags=57%, list=24%, signal=43%	IRS1/SLC2A10/CREBL2/SLC2A3/PID1/EDNRA/SLC45A3/ENPP1/MEF2A/ADIPOR2/SLC23A2/SESN2/SORBS1/AQP1/APPL2/PIK3R1/AKT2/C2CD5/SLC37A2/HK2/PTPN11/CLIP3/RNASEL/SLC45A4/SLC35C1/PPARD/SLC35A5/MAPK14/SLC17A5/GRB10/FGF19/INSR/SLC45A1/OSBPL8/SLC2A1/IL1B/TSC1/SMPD3/INPP5K/SLC2A12/AKT1/NR4A3/PRKCB/TRIB3/NFE2L2/SLC35D3/APPL1/CAPN10/PLA2G1B/MFSD2A/IRS2/EZR/SLC37A3/CLTCL1/GPC3/SLC35D1/ADIPOQ/AQP3/SLC2A5/TRARG1/SLC35D2…
GO:0014065	phosphatidylinositol 3-kinase signaling	146	0.684504	1.78661	0.00105597	0.00221726	0.000564254	6481	tags=60%, list=17%, signal=50%	PDGFRB/PDGFRA/DCN/IRS1/UNC5B/IGF1R/KLF4/PIK3CD/PDGFA/PIP4K2B/EGFR/PDGFD/SRC/BECN1/FGFR1/DAB2IP/AGT/PIK3AP1/FYN/PIK3R1/TYRO3/F2R/PDGFB/PPP1R16B/PIP5K1C/ERBB2/KDR/CBL/PLXNB1/PIK3C2B/PEAR1/PPARD/MAZ/PIK3R5/PTPN13/RGL2/MAPK1/FGR/KIT/SEMA4D/FLT4/PDGFC/NTF3/CAT/NF1/SERPINE2/INSR/HCLS1/PIP4K2C/TGFB2/LYN/TWIST1/RELN/TSC2/TEK/PIP5K1A/PTEN/PIK3CG/OSM/PPP2R5B/PLEKHA1/ZFP36L1/GPER1/PTPN6/PIK3CB/SELP/AKT1/CD2…
GO:0016202	regulation of striated muscle tissue development	148	0.627818	1.63749	0.00105597	0.00221726	0.000564254	7136	tags=55%, list=19%, signal=45%	FZD7/NOTCH1/TGFB1/BMP4/TGFBR2/MTOR/MIR590/GPC1/GJA1/LOX/CDON/RGS4/DLL1/CTNNB1/SMAD3/FGFR1/LEF1/TBX1/HDAC4/PIM1/ZFPM2/BCL2/AKIRIN1/JPH2/MRTFB/NIBAN2/CYP26B1/YAP1/NR1D2/JARID2/RGS2/PPARA/MAPK14/SIX1/MAPK1/USP19/ARNTL/CTDP1/DDX39B/FGF9/DDX17/TWIST1/MIR200B/FGF3/TGFBR1/PTEN/GATA6/RIPK1/MEF2C/FRS2/KCNK2/RBP4/SIX4/S100B/YBX3/MTPN/TP73/PRKAA1/HMGCR/KAT2A/MAPK11/CREB1/BMP2/TBX2/GLI1/WNT2/MEGF10/PI16/GREM…
GO:0030168	platelet activation	152	0.632578	1.64984	0.00105597	0.00221726	0.000564254	4660	tags=40%, list=12%, signal=35%	COL1A1/COL3A1/COL1A2/ADRA2A/PDPN/PDGFRA/C1QTNF1/VWF/COMP/GNA12/ITPR3/AXL/SH2B3/THBD/PDGFA/TLR4/ITPR2/SRC/VAV2/FYN/PLEK/PIK3R1/TYRO3/F2R/FLNA/TLN1/MYH9/ILK/GNG2/PDGFB/VCL/PDPK1/PTPN11/PEAR1/DGKD/ITPR1/PIK3R5/DGKQ/DGKZ/FERMT3/MAPK1/PRKCH/GNA15/SERPINE2/RAF1/LYN/SRF/ARRB1/PRKG1/PIK3CG/GNA11/MERTK/PLCG2/ABAT/PTPN6/LCP2/PIK3CB/UBASH3B/SELP/PRKCB/GNA14
GO:0035107	appendage morphogenesis	146	0.682438	1.78121	0.00105597	0.00221726	0.000564254	7715	tags=66%, list=21%, signal=53%	NOTCH1/MEGF8/SFRP2/BMP4/GLI3/GNA12/SKI/ROR2/PRRX1/LRP6/CREBBP/GJA1/COL2A1/PKDCC/ALDH1A2/CHST11/ZNF219/PLXNA2/TULP3/MED1/IQCE/TBX3/RUNX2/LRP4/CTNNB1/ECE1/GLI2/SEMA3C/SALL1/OSR2/FGFR1/SALL4/LEF1/ASPH/PTCH1/WNT9A/HOXA10/BCL2L11/WNT5A/CYP26B1/RARB/RECK/HOXA9/DLX5/IFT140/C2CD3/RDH10/CACNA1C/MSX2/PCSK5/IFT122/OSR1/FGF9/TGFB2/TWIST1/HAND2/PSEN1/SOX4/WDR19/SP8/CHD7/SOX11/FRAS1/TRAF3IP1/HOXC10/GRHL2/MSX1/…
GO:0035108	limb morphogenesis	146	0.682438	1.78121	0.00105597	0.00221726	0.000564254	7715	tags=66%, list=21%, signal=53%	NOTCH1/MEGF8/SFRP2/BMP4/GLI3/GNA12/SKI/ROR2/PRRX1/LRP6/CREBBP/GJA1/COL2A1/PKDCC/ALDH1A2/CHST11/ZNF219/PLXNA2/TULP3/MED1/IQCE/TBX3/RUNX2/LRP4/CTNNB1/ECE1/GLI2/SEMA3C/SALL1/OSR2/FGFR1/SALL4/LEF1/ASPH/PTCH1/WNT9A/HOXA10/BCL2L11/WNT5A/CYP26B1/RARB/RECK/HOXA9/DLX5/IFT140/C2CD3/RDH10/CACNA1C/MSX2/PCSK5/IFT122/OSR1/FGF9/TGFB2/TWIST1/HAND2/PSEN1/SOX4/WDR19/SP8/CHD7/SOX11/FRAS1/TRAF3IP1/HOXC10/GRHL2/MSX1/…
GO:0035148	tube formation	148	0.651159	1.69836	0.00105597	0.00221726	0.000564254	6808	tags=60%, list=18%, signal=49%	PODXL/SFRP1/FZD1/NOTCH1/TGFB1/SFRP2/BMP4/SKI/LUZP1/PTK7/VANGL2/LRP6/WNT6/FZD2/TGM2/ARHGAP35/CTHRC1/TULP3/WNT4/ARID1A/CTNNB1/SUFU/PLXNB2/ABL1/DAB2IP/SALL4/MTHFR/APAF1/PTCH1/DLC1/CELSR1/PRICKLE1/BCL2L11/ZEB2/WNT5A/KDM2B/MIB1/IRX3/SEMA4C/HOXA1/SIX1/DICER1/MED12/IFT122/OSR1/SETD2/RARA/TGFB2/SHROOM3/TWIST1/TCTN1/TSC2/DVL3/PRKACB/TSC1/SOX4/BCAS3/HNF1B/STK4/SIX4/MIR210/SOX11/DEAF1/ST14/HIF1A/ATOH8/DVL2/…
GO:0035264	multicellular organism growth	146	0.621567	1.62234	0.00105597	0.00221726	0.000564254	7322	tags=52%, list=20%, signal=42%	IGF2/HEG1/SH3PXD2B/COMP/RAI1/KLF2/MTOR/SMO/PKDCC/ATRN/TNS2/EP300/SP2/STK40/SPTBN2/STAT5B/SLC25A25/HOXA5/APP/AR/STAT5A/PTCH1/APBA2/ADD1/ARID5B/BCL2/ERCC2/TNKS2/PTPN11/LGMN/RARB/GPAT4/STAT3/FTO/ADARB1/ANKRD11/GIGYF2/ETNK2/PPP1R13L/WDTC1/WDR11/RARA/CDKN1C/GHR/SMPD3/PLEKHA1/ZFP36L1/SOS1/SGPL1/CHD7/BBS2/BBS4/GRHL2/KAT2A/CSF1/APBA1/IHH/CACNA2D2/CREB1/ATM/KDM6A/MBD5/CCM2/GPD2/TMED2/EZR/ZMPSTE24/NIPBL/AT…
GO:0043271	negative regulation of ion transport	152	0.556968	1.45264	0.00105597	0.00221726	0.000564254	8107	tags=47%, list=22%, signal=37%	SFRP4/ADRA2A/WNK1/TGFB1/ICAM1/WNK2/MTOR/THBS1/EPHB2/RGS4/MAOB/DRD4/KCNE4/AKT2/BCL2/SLC30A1/PKD2/OPRL1/GEM/ATP1A2/OXSR1/RGS2/MMP9/PLN/CACNB3/DYSF/OSR1/CAB39/SERPINE2/PLA2R1/TWIST1/STK39/PTEN/UBQLN1/CRHR1/ABAT/PTK2B/GNAO1/NEDD4L/PTGS2/LILRB1/CAV1/INPP5K/AKT1/GNB5/NEDD4/ADORA1/LILRB2/SESTD1/ANO9/KCNE5/BIN1/CAMK2D/IRS2/SLC9A3R1/ANK3/PCSK9/NOS1/GOPC/HECW2/WNK3/THADA/TRH/CBARP/ATP7A/KCNAB1/CD33/CLIC2/G…
GO:0048634	regulation of muscle organ development	152	0.628516	1.63925	0.00105597	0.00221726	0.000564254	7136	tags=55%, list=19%, signal=44%	FZD7/NOTCH1/TGFB1/BMP4/TGFBR2/MTOR/MIR590/GPC1/GJA1/LOX/CDON/RGS4/DLL1/CTNNB1/SMAD3/FGFR1/LEF1/TBX1/HDAC4/PIM1/ZFPM2/BCL2/AKIRIN1/JPH2/MRTFB/NIBAN2/CYP26B1/YAP1/NR1D2/JARID2/RGS2/PPARA/MAPK14/SIX1/MAPK1/USP19/ARNTL/CTDP1/DDX39B/FGF9/DDX17/TWIST1/SFMBT1/MIR200B/FGF3/TGFBR1/PTEN/GATA6/RIPK1/MEF2C/FRS2/KCNK2/RBP4/SIX4/S100B/YBX3/MTPN/TP73/PRKAA1/HMGCR/KAT2A/MAPK11/CREB1/BMP2/TBX2/GLI1/WNT2/MEGF10/PI…
GO:0050680	negative regulation of epithelial cell proliferation	151	0.600327	1.56531	0.00105597	0.00221726	0.000564254	6181	tags=38%, list=17%, signal=32%	SFRP1/SPARC/SERPINF1/TGFB1/SNAI2/SFRP2/BMP4/CDK6/THBS1/GJA1/VASH1/NR2F2/MIR483/MED1/SULF1/DAB2IP/MAGED1/STRAP/RUNX3/NGFR/MTSS1/AR/ROBO1/PTCH1/SCG2/MCC/PTPRM/ACVRL1/PTPRK/WNT5A/VDR/CDKN1B/PPARD/RB1/CASK/IFT122/NF1/CDKN1C/TGFB2/TGFBR1/KRIT1/PTEN/MEF2C/EPPK1/KLF9/CAV1/KRT4/LIMS2/ATOH8/DLL4/DLG1/MIR503/PPARG/FGFR2/FLT1/GPC3/STAT1/SOX9
GO:0051017	actin filament bundle assembly	151	0.689172	1.79697	0.00105597	0.00221726	0.000564254	5012	tags=56%, list=13%, signal=49%	SFRP1/CCN2/SH3PXD2B/EPS8/FSCN1/SYNPO/DPYSL3/MTOR/TGFB3/ELN/MET/PXN/WNT11/ASAP3/ARHGEF10L/SHANK3/LIMA1/WNT4/S1PR1/MARCKS/NEDD9/SRC/NRP1/ITGB5/SMAD3/ABL1/SORBS1/ARAP1/ALMS1/PLEK/RHOB/PIK3R1/TNFAIP1/FLNA/SLC9A1/MYO1B/DLC1/CORO2B/MIR149/PPFIA1/ADD1/CX3CL1/LIMK1/ACTN1/WASF2/SORBS3/CLASP1/PHLDB2/PTGER4/PLS3/SPIRE1/SWAP70/ARHGEF15/LPAR1/ADD2/LCP1/PPM1F/FSCN2/ACTN4/ADD3/EVL/ARHGEF10/SRF/ARRB1/TGFBR1/TSC1…
GO:0071774	response to fibroblast growth factor	146	0.613516	1.60132	0.00105597	0.00221726	0.000564254	6171	tags=47%, list=16%, signal=40%	SULF2/COL1A1/CREB3L1/SFRP1/SMOC2/CCN2/FAM20C/POSTN/THBS1/POLR2A/FGFR3/GPC1/NR4A1/WNT4/RUNX2/EGR3/ZFP36L2/CTNNB1/SULF1/RBFOX2/FGFR1/KDM5B/STAR/SHISA2/TBX1/ANOS1/SPRED1/LHX1/TNC/FGFRL1/CD44/CRKL/SPRED2/WNT5A/PTPN11/CBL/ZFP36/FLRT3/ELK1/MAPK1/FLRT2/SETX/FGF19/RAB14/NCBP1/PRKD2/FGF9/SPRY4/FGF3/FRS2/ZFP36L1/KIF16B/FGF7/FGF1/POLR2B/SPRY2/SHOC2/DSTYK/NPTN/DLL4/IQGAP1/MIR503/FAT4/ESRP2/FGFR2/TRIM71/HNRNP…
GO:1901861	regulation of muscle tissue development	151	0.632989	1.65047	0.00105597	0.00221726	0.000564254	7136	tags=56%, list=19%, signal=45%	IGFBP5/FZD7/NOTCH1/TGFB1/BMP4/TGFBR2/MTOR/MIR590/GPC1/GJA1/LOX/CDON/RGS4/DLL1/CTNNB1/SMAD3/FGFR1/LEF1/TBX1/HDAC4/PIM1/ZFPM2/BCL2/AKIRIN1/JPH2/FLCN/MRTFB/NIBAN2/CYP26B1/YAP1/NR1D2/JARID2/RGS2/PPARA/MAPK14/SIX1/MAPK1/USP19/ARNTL/CTDP1/DDX39B/FGF9/DDX17/TWIST1/MIR200B/FGF3/TGFBR1/PTEN/GATA6/RIPK1/MEF2C/FRS2/KCNK2/RBP4/SIX4/S100B/YBX3/MTPN/TP73/PRKAA1/HMGCR/KAT2A/MAPK11/CREB1/BMP2/TBX2/GLI1/WNT2/MEGF…
GO:0006606	protein import into nucleus	143	0.622068	1.62277	0.00105708	0.00221726	0.000564254	6482	tags=51%, list=17%, signal=42%	TGFB1/BMP4/GLI3/POM121/SMO/POM121C/TXNIP/CDKN1A/MED1/TNPO2/RAB23/SUFU/SMAD3/NUP98/AGT/APOD/APPL2/PIK3R1/FLNA/CDH1/FERMT1/PRICKLE1/FAM53B/SIX2/IPO13/STAT3/MAPK14/MAVS/MAPK1/MBTPS1/ARNTL/RANBP2/NUP133/TNPO3/IPO8/IPO7/NF1/HCLS1/FGF9/CD36/NOLC1/FAM53C/TSC2/PSEN1/TPR/UBR5/MDFIC/ZIC1/PTGS2/KPNA3/SIX3/NUP214/KPNB1/AKT1/PTTG1IP/NUP188/NUP153/IPO11/IPO9/PML/CHP1/PKIA/APPL1/PPP3CA/NUP58/TNPO1/SPRN/JUP/POM1…
GO:0007034	vacuolar transport	143	0.594445	1.55071	0.00105708	0.00221726	0.000564254	6620	tags=53%, list=18%, signal=44%	LRP1/M6PR/IGF2R/ANKFY1/PINK1/HSPA8/CACNG4/TGFBRAP1/BECN1/GNPTAB/FAM160A2/CLEC16A/RHOB/VPS39/EHD3/PSAP/SORL1/AP3D1/VPS18/SMURF1/VPS13D/KIF13A/HGSNAT/HOOK2/VPS41/AP1G1/EPG5/ARSB/NPC1/MGRN1/MON1B/VPS53/RBSN/TRAK2/VPS4B/VIPAS39/SCYL2/TRAK1/GAK/PIK3R4/SCARB2/GPRASP1/AP3M1/VPS13C/GCC2/VPS37B/LEPROT/RAB7B/VPS11/VPS51/VPS54/ATG14/GOSR2/TMEM106B/GRN/DENND3/VPS16/TRAPPC8/NEDD4/VCP/SNX27/CHMP7/VPS37C/HGS/BI…
GO:0007259	receptor signaling pathway via JAK-STAT	153	0.599066	1.56131	0.00105708	0.00221726	0.000564254	8366	tags=41%, list=22%, signal=32%	CSF1R/NOTCH1/FGFR3/SH2B3/STAT2/AGT/PKD1/STAT5B/PECAM1/IL10RA/FYN/CRLF1/F2R/IL6ST/STAT5A/ARL2BP/TNFRSF1A/DOT1L/PKD2/JAK3/LIF/VHL/STAT3/SOCS5/NLK/PTPRC/KIT/INPP5F/IL10/CDK5R1/HCLS1/LYN/GHR/SOCS6/CD300A/CYP1B1/OSM/NF2/STAT6/PTK2B/LEPROT/CAV1/PIAS1/CTR9/IFNAR2/HGS/STAT1/IFNAR1/IL6/HES1/PARP9/ERCC6/SOCS3/CCR2/STAMBP/FER/DAB1/PIGU/GGNBP2/PARP14/CRLF3/PWP1/SOCS2
GO:0010770	positive regulation of cell morphogenesis involved in differentiation	154	0.614537	1.60229	0.00105708	0.00221726	0.000564254	7985	tags=63%, list=21%, signal=50%	LRP1/FN1/PLXND1/CXCL12/MEGF8/PREX1/TUBB2B/PLXNA1/NTN1/DOCK1/SEMA7A/MACF1/PLXNA2/NEDD9/RREB1/NRP1/PLXNB2/ABL1/PLXNA4/PLXNC1/FBXW8/NGFR/SLIT2/FLNA/PAFAH1B1/ILK/ROBO1/CUL7/LIMK1/CRKL/MAP6/ZEB2/ADNP/OBSL1/PLXNB1/TRPV2/MAP1B/L1CAM/DOCK5/BMPR2/ANKRD27/SEMA4D/TRAK1/AMIGO1/SEMA5A/CAPRIN2/CUX1/FBXO31/PTPRD/DNM2/RELN/CDKL5/ARHGEF7/SRF/MYADM/PLXNA3/IST1/CAPRIN1/PLXNB3/CYFIP1/CRK/NIN/LIMS2/ACTR2/LIMS1/DBNL/A…
GO:0010977	negative regulation of neuron projection development	154	0.650807	1.69686	0.00105708	0.00221726	0.000564254	6504	tags=56%, list=17%, signal=46%	LRP1/DPYSL3/NR2F1/TRPV4/SPOCK1/ITM2C/NTN1/SEMA7A/ADCY6/EPHB2/LRP4/EFNB3/NRP1/SEMA3C/PMP22/PLK2/MAP4K4/RAP1GAP2/CRMP1/NGFR/SLIT2/PRAG1/CTSZ/PAFAH1B1/SYNGAP1/SEMA6C/RTN4RL1/SEMA4G/SEMA3D/GSK3B/CBFA2T2/RTN4RL2/PTPRS/WNT5A/SEMA3A/DENND5A/CARM1/RGMA/RAB29/SEMA5B/SEMA6B/SEMA4C/VIM/SEMA4F/PTPRG/LPAR1/ASAP1/TRAK2/SEMA4D/SEMA6A/INPP5F/SEMA3F/GAK/SEMA5A/RAPGEF2/CDK5R1/SPP1/NFATC4/MDM2/PSEN1/TSC1/PTEN/PLXNA…
GO:0031056	regulation of histone modification	143	0.597944	1.55984	0.00105708	0.00221726	0.000564254	6922	tags=50%, list=19%, signal=41%	IGF2/TGFB1/SNAI2/SKI/KMT2B/MLLT6/PINK1/CTNNB1/KDM5A/RNF40/BCOR/SETD7/SUPT6H/NSD1/GATA2/MTHFR/SETD5/AUTS2/TRIP12/KMT2A/ZNF335/FLCN/LIF/KDM3A/JARID2/C6orf89/SPHK2/PRKD1/RPS6KA4/DNMT1/KDM1A/AKAP8L/PRKD2/RNF20/IWS1/SIN3A/TWIST1/KMT2E/IL1B/ARRB1/JDP2/UBR5/BCL6/BRD4/OGT/SART3/ZBTB7B/KAT2A/CTCF/ATM/KAT7/ZNF304/NOC2L/TADA2B/CTR9/TET1/SREBF1/PAF1/CAMK2D/PYGO2/BRCA1/SMAD4/ZMPSTE24/NIPBL/SPI1/NOS1/MECP2/SIR…
GO:0048813	dendrite morphogenesis	143	0.648632	1.69206	0.00105708	0.00221726	0.000564254	7985	tags=65%, list=21%, signal=51%	RERE/ITGB1/MINK1/SDC2/SHANK3/EPHB2/LRP4/LZTS1/NRP1/MEF2A/DLG4/RBFOX2/FBXW8/FYN/PAFAH1B1/ILK/KIDINS220/CUL7/CELSR2/GSK3B/SARM1/MAP6/SIPA1L1/SEMA3A/HDAC6/OBSL1/FARP1/BTBD3/ARHGAP44/PICALM/SRCIN1/TRAK2/ANKRD27/SEMA4D/SHANK2/TRAK1/RAPGEF2/CDK5R1/CAPRIN2/CUX1/FBXO31/TAOK2/PTPRD/TNIK/RELN/NSMF/CDKL5/VLDLR/KLF7/NFATC4/SLC11A2/DOCK10/PTEN/CAPRIN1/GORASP1/EPHB3/NEDD4L/ADAM10/ACTR2/DBNL/ANAPC2/SHANK1/TMEM1…
GO:0061572	actin filament bundle organization	154	0.692949	1.80673	0.00105708	0.00221726	0.000564254	5012	tags=56%, list=13%, signal=49%	SFRP1/CCN2/SH3PXD2B/EPS8/FSCN1/SYNPO/DPYSL3/MTOR/RFLNA/TGFB3/ELN/MET/PXN/WNT11/ASAP3/ARHGEF10L/SHANK3/LIMA1/WNT4/S1PR1/MARCKS/NEDD9/SRC/NRP1/ITGB5/SMAD3/ABL1/SORBS1/ARAP1/ALMS1/PLEK/RHOB/PIK3R1/TNFAIP1/FLNA/SLC9A1/MYO1B/RFLNB/DLC1/CORO2B/MIR149/PPFIA1/ADD1/CX3CL1/LIMK1/ACTN1/WASF2/SORBS3/CLASP1/PHLDB2/PTGER4/PLS3/SPIRE1/SWAP70/ARHGEF15/LPAR1/ADD2/LCP1/PPM1F/FSCN2/ACTN4/ADD3/EVL/ARHGEF10/SRF/ARRB1…
GO:1902107	positive regulation of leukocyte differentiation	143	0.620589	1.61891	0.00105708	0.00221726	0.000564254	6064	tags=47%, list=16%, signal=39%	MMP14/TGFB1/RUNX1/TGFBR2/GLI3/AXL/ROR2/ZMIZ1/EGR3/IL4R/GLI2/CD4/KLF10/RUNX3/LEF1/EVI2B/FOS/AP3D1/NCKAP1L/ADAM8/SASH3/LIF/INPP5D/IL7R/SOCS5/PTPRC/ITPKB/CCR1/ZBTB1/RB1/RARA/TMEM64/JUN/HCLS1/PRKCZ/ID2/ZBTB46/RIPK1/TESC/ZFP36L1/ACIN1/KITLG/BCL6/IL34/NLRP3/CD83/NFKBIZ/FADD/TNFSF4/CD46/ZBTB7B/CSF1/VSIR/IHH/CREB1/BTK/TRAF6/IL2RA/LILRB2/CYLD/PIK3R6/MALT1/CTNNBIP1/CD86/LILRB4/RASGRP1/TREM2
GO:2001236	regulation of extrinsic apoptotic signaling pathway	154	0.567306	1.47914	0.00105708	0.00221726	0.000564254	6746	tags=47%, list=18%, signal=39%	TIMP3/SFRP1/SERPINE1/SNAI2/SFRP2/BMP4/ICAM1/UNC5B/THBS1/MADD/ITM2C/HMOX1/COL2A1/SRPX/SRC/NRP1/FGFR1/AGT/HTT/FYN/AR/LTBR/INHBA/BIRC6/SCG2/BCL2/CX3CL1/ITGA6/ITPRIP/MAPK7/TNFAIP3/YAP1/FEM1B/PTPRC/EYA3/RFFL/NF1/SH3RF1/ITGAV/RAF1/EYA4/IL1B/TGFBR1/PTEN/MAP2K5/RIPK1/GPER1/FAS/TMBIM1/STK4/EYA1/CAV1/FADD/MCL1/AKT1/PSME3/TRAF1/TCF7L2/PML/CYLD/TMC8/TNFRSF10B/PPP2R1B/BRCA1/FAIM2/HGF/DAPK3/RNF34/ZMYND11/ACVR1…
GO:0007612	learning	145	0.632177	1.64871	0.0010582	0.00221726	0.000564254	6648	tags=50%, list=18%, signal=42%	SYNPO/MTOR/LRRN4/CIC/MAP1A/ITGB1/ATXN1L/ADCY3/NPTX2/SHANK3/EPHB2/KRAS/DLG4/AGT/HTT/FYN/APP/SYNGAP1/FOS/ASIC1/CTNS/ATXN1/C1QL1/TLR2/NRXN2/OPRL1/JPH4/LGMN/ATP1A2/TANC1/NLGN4X/BTG2/PPT1/KIT/SHANK2/NF1/INSR/SYNJ1/JUN/HRH2/STRA6/RELN/SRF/HRH1/CLDN5/RIN1/CRHR1/EIF2AK4/PTGS2/NDRG4/DEAF1/YTHDF1/HIF1A/ACTR2/HMGCR/PPP3CB/PIAS1/CREB1/SHANK1/NPTN/DDHD2/PRKAR2B/NLGN3/BCHE/KALRN/PDE1B/PRKN/JPH3/RIC8A/MECP2/NTR…
GO:0002431	Fc receptor mediated stimulatory signaling pathway	144	0.574801	1.49861	0.00106044	0.00221726	0.000564254	7844	tags=51%, list=21%, signal=40%	PLCG1/DOCK1/FCGR3A/IGHV4-34/PTPRJ/IGHV3-33/HCK/RAPGEF1/SRC/IGHV3-23/MYO1C/IGLV3-21/VAV2/ABL1/WIPF1/IGHV4-59/IGLV2-11/IGHV3-30/APPL2/FYN/PIK3R1/IGKV3-20/PLD2/FCGR2A/NCKAP1L/IGHV2-70/IGHV3-11/LIMK1/IGHV3-53/WASF2/IGLV2-14/IGHG2/ELMO2/IGLV1-44/MAPK1/FGR/PTPRC/WIPF3/IGLV2-23/IGHG4/IGKV3-15/WIPF2/LYN/MYO10/PLCG2/WAS/CYFIP1/PIK3CB/IGKV3D-20/IGKV1-5/CRK/ACTR2/NR4A3/IGHV1-69/IGHV3-48/ELMO1/NCKIPSD/APPL1/…
GO:0002792	negative regulation of peptide secretion	142	0.565761	1.47496	0.00106044	0.00221726	0.000564254	5957	tags=39%, list=16%, signal=33%	FN1/ADRA2A/SFRP1/IRS1/MIR590/RAB11FIP5/SSC5D/RAB11FIP1/DRD4/MAP4K4/FRMD4A/RAB11FIP3/MAPKBP1/LRRC32/INHBB/F2R/TNFRSF21/CD22/MIR149/RHBDF1/CX3CL1/SYT11/IL27RA/PTPN11/BMP8A/TNFAIP3/PTGER4/C1QTNF3/CD34/SRCIN1/PFKL/IL10/SYTL4/IL1B/KLF7/MIDN/SRGN/VSNL1/TLR8/LILRB1/NLRP3/MIR30C2/HMGCR/ANXA4/KCNB1/PML/TLR6/IL33/KALRN/SREBF1/PPP3CA/CARD8/RHBDF2/CD200/PRKN/EZR
GO:0007030	Golgi organization	142	0.620018	1.61641	0.00106044	0.00221726	0.000564254	8658	tags=60%, list=23%, signal=46%	SEC16A/MYO18A/KIFC3/GBF1/ATP8B2/PLEKHM2/FBXW8/TBC1D20/HTT/EHD3/CSNK1A1/CUL7/ARHGAP21/BHLHA15/CLASP1/OBSL1/RAB29/GOLGA2/GOLGB1/ARFGEF1/PRKD1/MAPK1/NPLOC4/PI4K2A/RBSN/UBXN2B/GAK/STX17/DNM2/ARHGEF7/COG2/RAB43/LMAN1/SYNE1/BCAS3/GORASP1/SURF4/PRMT5/GCC2/TRAPPC11/COG7/ZW10/VPS51/SEC23IP/TRAPPC12/COG3/FHDC1/DYM/CSNK1D/TRAPPC8/TANGO2/UBXN2A/STK25/GOLGA5/TMED2/TJAP1/CLASP2/ARL1/TRIP11/TMED10/USP6NL/COG4/A…
GO:0030879	mammary gland development	142	0.666071	1.73647	0.00106044	0.00221726	0.000564254	5940	tags=56%, list=16%, signal=47%	CCND1/NCOR2/CSF1R/IGFBP5/TGFB1/BMP4/TGFBR2/GLI3/ZNF703/SMO/LRP6/TGFB3/GJA1/NTN1/ARHGAP35/CAD/WNT4/MED1/TBX3/SRC/PAM/RREB1/GLI2/LRP5/KDM5B/HOXA5/LBH/FASN/LEF1/AKT2/HOXB9/AR/EPHA2/STAT5A/ROBO1/PTCH1/BTRC/WNT7B/NCOA1/BCL2L11/HK2/WNT5A/ETV5/LATS1/VDR/GPAT4/ATP7B/HOXA9/MAPK1/MSX2/CDO1/ITGA2/OAS2/ID2/PGR/STAT6/NEURL1/NOTCH4/CAV1/DEAF1/HIF1A/AKT1/SCRIB/ZBTB7B/MSX1/CSF1/CREB1/ESR1/USF2/RTN4/PML/TBX2/KALR…
GO:0045834	positive regulation of lipid metabolic process	144	0.634255	1.65362	0.00106044	0.00221726	0.000564254	6794	tags=54%, list=18%, signal=45%	PDGFRB/PDGFRA/IRS1/TGFB1/CCN1/MTOR/FGFR3/CREBL2/BMP6/WNT4/SCARB1/SRC/SLC45A3/VAV2/STAR/SORBS1/AGT/CCL21/EEF1A2/AKT2/AMBRA1/ELOVL5/PDGFB/SLC27A1/TNFRSF1A/LPGAT1/ADGRF5/TNFAIP8L3/PPARA/DGKZ/SPHK2/PRKD1/RDH10/FGR/KIT/PIK3R4/LDLRAP1/MLXIPL/LDLR/LYN/TWIST1/IL1B/CAPN2/TEK/NR1D1/SMPD3/ABHD6/CCDC3/ABCG1/PTK2B/PTGS2/NSMAF/FGF1/AKT1/NR4A3/PRKAA1/ATG14/AGTR1/CREB1/RAB38/ADORA1/P2RY12/AGAP2/HTR2B/CCR7/SREBF1…
GO:0051494	negative regulation of cytoskeleton organization	144	0.583817	1.52211	0.00106044	0.00221726	0.000564254	8145	tags=58%, list=22%, signal=46%	EPS8/LMOD1/SPTBN1/MET/SHANK3/LIMA1/S1PR1/SPTBN2/BMERB1/ARAP1/SLIT2/CAMSAP1/CDH5/DLC1/CRACD/CORO2B/MIR149/PPFIA1/ADD1/FHOD3/HIP1R/WASF2/TAOK1/CLASP1/CLIP3/PHLDB2/HDAC6/MAP1B/SWAP70/ARFGEF1/ADD2/RBM14/ADD3/PLEKHH2/MID1/MYADM/FKBP4/WAS/CDK5RAP2/KANK4/APC/SPTAN1/INPP5K/KATNB1/ARPIN/MTPN/TRIM37/ARHGAP6/BBS4/KAT2A/ARHGAP28/SHANK1/CARMIL1/KANK3/NAV3/TMOD2/SPTB/PRKN/BRCA1/SMAD4/CCNF/SPEF1/INPP5J/CLASP2/T…
GO:0055123	digestive system development	144	0.691688	1.80335	0.00106044	0.00221726	0.000564254	7715	tags=65%, list=21%, signal=52%	IGF2/COL3A1/DCHS1/SFRP1/PDGFRA/NOTCH1/MEGF8/TGFB1/SFRP2/BMP4/TGFBR2/GLI3/CLMP/VANGL2/SMO/TGFB3/DACT1/PKDCC/GATA4/ALDH1A2/WNT11/CDKN1A/TCF21/EGFR/CTNNB1/GLI2/SMAD3/SALL1/PKD1/FOXF2/CHD8/HOXA5/TIGAR/WLS/AGR2/HIP1R/BCL2/CBFA2T2/RBPMS2/CRKL/ITGA6/WNT5A/BARX1/NKX3-2/GATA5/SIX2/RARB/PRDM1/KIT/RB1/PDGFC/PCSK5/INSR/FGF9/CDKN1C/HRH2/STRA6/TGFB2/ID2/ITGB4/GATA6/WDR19/HNF1B/EPHB3/FOXE1/SLC4A2/SFRP5/SOX11/HI…
GO:0061041	regulation of wound healing	142	0.634136	1.65321	0.00106044	0.00221726	0.000564254	4991	tags=43%, list=13%, signal=37%	ADRA2A/PDPN/SMOC2/PDGFRA/C1QTNF1/CCN4/SERPINE1/TGFBR2/MTOR/PLPP3/THBS1/MIR590/SH2B3/THBD/GJA1/DUOX1/FAP/PLAT/CDKN1A/PDGFA/PLAU/TLR4/WNT4/RREB1/F3/ANO6/SMAD3/PLEK/F2R/MYH9/PDGFB/CLASP1/PHLDB2/TNFAIP3/CDKN1B/PPARD/PROS1/ARFGEF1/TSPAN8/CD34/CASK/MYLK/SERPINE2/LYN/CD36/SYTL4/PRKG1/PTEN/VTN/EPPK1/ABAT/CADM4/CLEC7A/UBASH3B/CAV1/SELP/CRK/HMGCR/SERPING1/PLAUR/AJAP1
GO:0061337	cardiac conduction	144	0.599631	1.56334	0.00106044	0.00221726	0.000564254	8220	tags=52%, list=22%, signal=41%	ITPR3/KCNQ1/GJA1/PKP2/STIM1/CACNG4/FXYD6/ITPR2/MEF2A/KCNE4/AGT/KCNJ12/EHD3/FLNA/SLC9A1/ASPH/ATP2A3/ATP1A1/ATP2B4/KCND1/NPR2/ITPR1/KCNK3/CACNA1G/ATP1A2/GJC1/KCNIP1/ATP2A2/PLN/CACNB3/CACNA1C/DMPK/KCNJ5/ABCC9/DSP/KCNK6/RYR1/DSG2/ATP1B2/CAV1/SCN3B/ATP2B2/KCND3/SCN5A/CACNA2D2/AHCYL1/SCN1B/CACNB1/SCN2B/TRPC1/SCN4B/CACNA1D/GJD3/KCNE5/BIN1/CAMK2D/ATP1A3/JUP/ZMPSTE24/RNF207/NOS1/GJA5/NUP155/DSC2/KCNA5/COR…
GO:0072006	nephron development	142	0.725792	1.89217	0.00106044	0.00221726	0.000564254	6808	tags=67%, list=18%, signal=55%	SULF2/PDGFRB/DCHS1/PODXL/NID1/PDGFRA/NOTCH1/KIF26B/TGFB1/LAMA5/ACTA2/BMP4/HEYL/GLI3/EGR1/NOTCH3/VANGL2/SMO/WNT6/ADAMTS16/WNT11/TCF21/WNT4/PDGFD/DLL1/CTNNB1/LAMB2/SULF1/SALL1/BASP1/AGT/PKD1/PECAM1/MAGED1/MTSS1/PROM1/ILK/PDGFB/FOXD1/PTCH1/NPNT/LHX1/WNT7B/FOXC1/BCL2/PKD2/YAP1/JAG1/LIF/SEC61A1/SIX2/IRX3/PLCE1/SIX1/CD34/MYO1E/NUP133/OSR1/WNT2B/TEK/MEF2C/HNF1B/PTPRO/PGF/SIX4/EYA1/FGF1/GZF1/ITGA3/HOXA11…
GO:0006865	amino acid transport	141	0.604875	1.57507	0.0010627	0.00221726	0.000564254	7318	tags=42%, list=20%, signal=34%	PDPN/SLC7A5/NFE2L1/SLC36A1/SLC7A2/RGS4/AGT/SLC6A6/SLC7A4/SLC7A1/CTNS/PPFIA1/SLC6A12/SLC43A1/UNC13B/SLC7A7/RAB3GAP1/LRRC8A/SLC43A2/PER2/SV2A/SLC38A7/ATP1A2/SLC38A5/RGS2/SLC38A10/SLC15A4/SLC17A5/SLC25A13/SYT1/SLC1A4/NF1/SLC7A8/SLC6A9/SLC7A6/PSEN1/TSPOAP1/P2RX7/ABAT/SLC38A3/SLC38A9/SLC25A15/LRRC8C/APBA1/ADORA1/SLC1A1/SLC6A11/AVPR1A/SLC25A29/SLC25A22/SLC7A10/SLC38A8/NTRK2/SFXN5/SNAP25/SLC7A5P1/PPFIA4…
GO:0008286	insulin receptor signaling pathway	141	0.586703	1.52775	0.0010627	0.00221726	0.000564254	7519	tags=53%, list=20%, signal=43%	IGF2/IRS1/VWA2/IGF1R/SOGA1/PID1/SRC/SIK2/ENPP1/PDK4/ZNF106/SORBS1/AGT/ATP6V0A1/PIK3R1/FOXO6/AKT2/SESN3/C2CD5/SORL1/PTPN1/EIF4EBP2/BCAR1/GSK3B/PTPN11/SMARCC1/FOXO4/NCOA5/SHC1/GRB10/PTPRA/INSR/FOXO1/OSBPL8/PRKCZ/PTPRE/IL1B/TSC2/IDE/TSC1/ATP6V0A2/SOS1/APC/TCIRG1/BAIAP2L1/PIK3R3/INPP5K/OGT/ATP6V1B2/SH2B2/AKT1/PRKCB/PDK2/ZBTB7B/PRKAA1/ATP6V1A/NDEL1/FOXO3/APPL1/SREBF1/ATP6V0D1/IRS2/GAB1/SIRT1/CAV2/RARR…
GO:0035150	regulation of tube size	141	0.570017	1.4843	0.0010627	0.00221726	0.000564254	9640	tags=57%, list=26%, signal=42%	ADRA2A/COMP/ACTA2/ICAM1/GJA1/HMOX1/ADCY6/EGFR/EDNRA/ECE1/AGT/F2R/PTPRM/FOXC1/PER2/ARHGAP42/EDN3/ATP1A2/DOCK4/PPARD/RGS2/DOCK5/BMPR2/WDR35/GUCY1A1/ITGA1/HRH2/HRH1/PRKG1/ROCK2/KCNMA1/GPER1/BDKRB2/PTGS2/SCPEP1/CAV1/BBS2/P2RY2/AKT1/ADORA2B/HMGCR/SMTNL1/AGTR1/ACE/ADORA1/HTR2B/CHRM3/AVPR1A/SERPINF2/AVPR2/NOS1/GJA5/ADRB2/ADRA2B/ROCK1/PTAFR/KCNA5/APLN/FOXC2/ADRB3/GCLC/PLOD3/ADRB1/TRPM4/NPPB/ASIC2/SLC8A1/…
GO:0038094	Fc-gamma receptor signaling pathway	141	0.577346	1.50338	0.0010627	0.00221726	0.000564254	6988	tags=47%, list=19%, signal=38%	PLCG1/DOCK1/FCGR3A/IGHV4-34/PTPRJ/IGHV3-33/HCK/RAPGEF1/SRC/IGHV3-23/MYO1C/IGLV3-21/VAV2/ABL1/WIPF1/IGHV4-59/IGLV2-11/IGHV3-30/APPL2/FYN/PIK3R1/IGKV3-20/PLD2/FCGR2A/NCKAP1L/IGHV2-70/IGHV3-11/LIMK1/IGHV3-53/WASF2/IGLV2-14/IGHG2/ELMO2/IGLV1-44/MAPK1/FGR/PTPRC/WIPF3/IGLV2-23/IGHG4/IGKV3-15/WIPF2/LYN/MYO10/PLCG2/WAS/CYFIP1/PIK3CB/IGKV3D-20/IGKV1-5/CRK/ACTR2/IGHV1-69/IGHV3-48/ELMO1/NCKIPSD/APPL1/IGLV3-…
GO:0001837	epithelial to mesenchymal transition	138	0.674014	1.75248	0.00106383	0.00221726	0.000564254	6463	tags=62%, list=17%, signal=51%	COL1A1/PDPN/SFRP1/BCL9L/NOTCH1/DLG5/TGFB1/DAB2/SNAI2/SFRP2/BMP4/TGFBR2/HEYL/MTOR/ENG/ZNF703/MIR590/LRP6/TGFB3/BAMBI/LOXL2/PHLDB1/WNT11/WNT4/AXIN2/CTNNB1/CRB2/DACT3/SMAD3/AKNA/DAB2IP/FOXF2/DAG1/STRAP/LEF1/RFLNB/VASN/MIR149/TGFB1I1/FOXC1/CUL7/GSK3B/USF3/TRIM62/CLASP1/WNT5A/PHLDB2/LOXL3/JAG1/POFUT2/HMGA2/SMAD7/HEY1/MSX2/DDX17/TGFB2/TWIST1/IL1B/NOLC1/TGFBR1/PDCD4/PTEN/SNAI1/LDLRAD4/FOXA1/KLHL12/HIF1A…
GO:0002433	immune response-regulating cell surface receptor signaling pathway involved in phagocytosis	138	0.583878	1.51813	0.00106383	0.00221726	0.000564254	6988	tags=48%, list=19%, signal=39%	PLCG1/DOCK1/FCGR3A/IGHV4-34/PTPRJ/IGHV3-33/HCK/RAPGEF1/SRC/IGHV3-23/MYO1C/IGLV3-21/VAV2/ABL1/WIPF1/IGHV4-59/IGLV2-11/IGHV3-30/APPL2/FYN/PIK3R1/IGKV3-20/PLD2/FCGR2A/NCKAP1L/IGHV2-70/IGHV3-11/LIMK1/IGHV3-53/WASF2/IGLV2-14/IGHG2/ELMO2/IGLV1-44/MAPK1/FGR/PTPRC/WIPF3/IGLV2-23/IGHG4/IGKV3-15/WIPF2/LYN/MYO10/PLCG2/WAS/CYFIP1/PIK3CB/IGKV3D-20/IGKV1-5/CRK/ACTR2/IGHV1-69/IGHV3-48/ELMO1/NCKIPSD/APPL1/IGLV3-…
GO:0008584	male gonad development	138	0.602138	1.5656	0.00106383	0.00221726	0.000564254	5976	tags=46%, list=16%, signal=39%	MMP14/PDGFRB/CCND1/SFRP1/PDGFRA/SDC1/SFRP2/ICAM1/GJA1/GATA4/RHOBTB3/COL9A3/TCF21/WNT4/NR5A1/BOK/KDM5A/STAR/TBC1D20/AR/FLNA/INHBA/ZFPM2/ARID5B/FNDC3A/BCL2/CITED2/HOXA10/NCOA1/CRKL/RNF38/BCL2L11/WNT5A/SF1/SEMA3A/CBL/HOXA9/AGO4/FSTL3/KIT/RARA/WNT2B/CSDE1/INSR/FGF9/TGFB2/AMHR2/TGFBR1/GATA6/ADGRG1/PLEKHA1/SIX4/KITLG/SGPL1/YBX3/ESR1/HOXA11/ACVR2A/RRM1/MSH2/LRP2/HMGCS1/SMAD4
GO:0038096	Fc-gamma receptor signaling pathway involved in phagocytosis	138	0.583878	1.51813	0.00106383	0.00221726	0.000564254	6988	tags=48%, list=19%, signal=39%	PLCG1/DOCK1/FCGR3A/IGHV4-34/PTPRJ/IGHV3-33/HCK/RAPGEF1/SRC/IGHV3-23/MYO1C/IGLV3-21/VAV2/ABL1/WIPF1/IGHV4-59/IGLV2-11/IGHV3-30/APPL2/FYN/PIK3R1/IGKV3-20/PLD2/FCGR2A/NCKAP1L/IGHV2-70/IGHV3-11/LIMK1/IGHV3-53/WASF2/IGLV2-14/IGHG2/ELMO2/IGLV1-44/MAPK1/FGR/PTPRC/WIPF3/IGLV2-23/IGHG4/IGKV3-15/WIPF2/LYN/MYO10/PLCG2/WAS/CYFIP1/PIK3CB/IGKV3D-20/IGKV1-5/CRK/ACTR2/IGHV1-69/IGHV3-48/ELMO1/NCKIPSD/APPL1/IGLV3-…
GO:0045580	regulation of T cell differentiation	138	0.584571	1.51993	0.00106383	0.00221726	0.000564254	6054	tags=44%, list=16%, signal=37%	TGFB1/RUNX1/BMP4/TGFBR2/GLI3/CARD11/ZMIZ1/NFATC2/EGR3/IL4R/GLI2/ABL1/RUNX3/AP3D1/ZEB1/NCKAP1L/ADAM8/SASH3/ERBB2/CYP26B1/JAK3/LOXL3/DTX1/IL7R/SOX13/SMAD7/PRDM1/SOCS5/FGL2/PTPRC/ITPKB/ZBTB1/RARA/NRARP/DROSHA/SH3RF1/PRKCZ/SOS1/BCL6/CLPTM1/NLRP3/CD83/NFKBIZ/TMEM131L/RC3H1/TNFSF4/CD46/CD28/ZBTB7B/KAT2A/VSIR/IHH/HLA-DOA/IL2RA/LILRB2/CYLD/PIK3R6/MALT1/CD86/LILRB4/RASGRP1
GO:0046330	positive regulation of JNK cascade	138	0.631325	1.64149	0.00106383	0.00221726	0.000564254	7254	tags=57%, list=19%, signal=46%	CCN2/FZD7/TNFRSF19/RASSF2/SH3RF3/ROR2/TRPV4/VANGL2/MINK1/FZD10/SASH1/TLR4/DAB2IP/CCL21/HIPK2/APP/LTBR/PTPN1/WNT7B/MAP3K5/TAOK1/MAP3K10/MAP3K4/ZEB2/WNT5A/MAPK8IP3/EDA2R/SEMA3A/SPAG9/NRK/MAP3K6/MAP3K9/ERN1/TIRAP/FLT4/FGF19/TAOK2/SH3RF1/NOD1/TNIK/PLCB1/MAP2K4/IL1B/DVL3/MUL1/RIPK1/MAP3K12/MAP4K2/MDFIC/MAPK8IP1/PTK2B/HACD3/SH3RF2/PJA2/AXIN1/DVL2/FZD4/FZD8/DBNL/MAP3K2/TRAF6/TLR6/CCR7/FGD2/TNFRSF11A/MAP…
GO:0050715	positive regulation of cytokine secretion	138	0.57175	1.48659	0.00106383	0.00221726	0.000564254	6995	tags=45%, list=19%, signal=37%	LRP1/CSF1R/POSTN/TRPV4/SPTBN1/AKAP12/TLR4/SRC/CD14/IL4R/ABL1/F2R/FERMT1/TLR2/TLR1/WNT5A/CADM1/SCAMP5/PTGER4/IL17RA/C1QTNF3/MAPK14/MAVS/FGR/CD34/PANX1/CLEC5A/CHUK/MBP/NLRP1/IL10/DHX9/LPL/TWIST1/HK1/PRKCZ/IL1B/TRIM6/PANX2/OSM/CCL3/P2RX7/TLR8/NLRP3/HAVCR2/NLRP2/MAPK11/FRMD8/HTR2B/IL33/CARD8/RASGRP1/IGHD/NOD2/FCN1/C5/IL17RB/IL17RC/AIF1/IFNGR1/IL1RAP/TRIM16
GO:0030048	actin filament-based movement	140	0.607526	1.57994	0.00106496	0.00221726	0.000564254	6949	tags=50%, list=19%, signal=41%	PDPN/DES/KCNQ1/MYO9B/GJA1/PKP2/GATA4/MYH10/PARVA/SUN2/MYO1C/KCNE4/WIPF1/FLNA/MYH9/FRMD6/SLC9A1/MYO1B/ATP1A1/MYH14/WASF2/SYNE2/CACNA1G/ATP1A2/GJC1/VIM/ATP2A2/MYO5A/SGCD/TNNT3/PLN/MYO1E/WIPF3/CACNA1C/NOS1AP/ACTN4/FNBP1L/WIPF2/KCNJ5/DSP/WAS/TPM1/DSG2/PDE4B/NEDD4L/TNNT2/CAV1/SCN3B/KCND3/SCN5A/DMD/MYBPC2/SCN1B/ADORA1/SCN2B/SCN4B/MYO19/CACNA1D/DLG1/KCNJ8/KCNE5/BIN1/CAMK2D/JUP/RNF207/GJA5/ROCK1/NUP155/D…
GO:0034620	cellular response to unfolded protein	140	0.573352	1.49107	0.00106496	0.00221726	0.000564254	7892	tags=53%, list=21%, signal=42%	CREB3L1/CCND1/HSPB8/TM7SF3/CREB3L2/CTDSP2/HSPA8/WFS1/EP300/BOK/HYOU1/DAB2IP/PIK3R1/FKBP14/TLN1/EXTL3/PTPN1/EDEM1/TPP1/ADD1/AGR2/CUL7/PDIA6/BCL2L11/BHLHA15/WIPI1/DCTN1/ZBTB17/ATF6/NCK2/SHC1/MBTPS1/HERPUD2/ERN1/TSPYL2/KDELR3/DNAJC3/ARFGAP1/EIF2AK3/GFPT1/FICD/PPP2R5B/RNF121/PPP1R15B/HSPA7/SRPRA/RHBDD1/VAPB/GOSR2/HERPUD1/AMFR/PARP16/SYVN1/NFE2L2/DDX11/VCP/SEC31A/MBTPS2/HSPA2/ATP6V0D1/ATF6B/PRKN/PACRG…
GO:0035023	regulation of Rho protein signal transduction	140	0.712649	1.85332	0.00106496	0.00221726	0.000564254	4670	tags=56%, list=12%, signal=49%	COL3A1/PDGFRB/HEG1/EPS8/ABR/PREX1/MYO9B/ARHGAP35/ITGB1/MET/PLEKHG2/ARHGEF17/PLEKHG6/ARHGEF10L/PLEKHG1/AKAP13/ARHGEF40/KANK2/NRP1/VAV2/ABL1/DNMBP/ARHGEF6/ARHGEF11/F2R/FGD6/PRAG1/TNFAIP1/ROBO1/ARHGEF25/FGD1/PLEKHG5/TRIO/DLC1/PLEKHG4B/ARHGEF19/FLCN/ARHGEF12/ARHGAP42/PLEKHG3/RASGRF2/KCTD10/BCR/FGD5/ARHGEF1/FARP1/ARHGEF15/LPAR1/ITSN1/FARP2/ARHGEF4/ARHGEF18/ABCA1/FGD3/RAF1/ARHGEF16/ARHGEF10/ARHGEF7/ARR…
GO:0035296	regulation of tube diameter	140	0.570327	1.4832	0.00106496	0.00221726	0.000564254	9640	tags=57%, list=26%, signal=43%	ADRA2A/COMP/ACTA2/ICAM1/GJA1/HMOX1/ADCY6/EGFR/EDNRA/ECE1/AGT/F2R/PTPRM/FOXC1/PER2/ARHGAP42/EDN3/ATP1A2/DOCK4/PPARD/RGS2/DOCK5/BMPR2/WDR35/GUCY1A1/ITGA1/HRH2/HRH1/PRKG1/ROCK2/KCNMA1/GPER1/BDKRB2/PTGS2/SCPEP1/CAV1/BBS2/P2RY2/AKT1/ADORA2B/HMGCR/SMTNL1/AGTR1/ACE/ADORA1/HTR2B/CHRM3/AVPR1A/SERPINF2/AVPR2/NOS1/GJA5/ADRB2/ADRA2B/ROCK1/PTAFR/KCNA5/APLN/FOXC2/ADRB3/GCLC/PLOD3/ADRB1/TRPM4/NPPB/ASIC2/SLC8A1/…
GO:0035725	sodium ion transmembrane transport	140	0.608502	1.58248	0.00106496	0.00221726	0.000564254	8641	tags=54%, list=23%, signal=41%	WNK1/WNK2/SLC41A1/SHROOM2/FXYD6/DRD4/ANO6/CNNM4/SLC8B1/SLC9A8/TPCN1/SLC9A1/ATP1A1/ATP2B4/ASIC1/SLC24A3/SCNN1A/PKD2/SLC4A11/SLC9A9/UTRN/ATP1A2/PTPN3/SLC9A2/ACTN4/OSR1/DNM2/SLC9A3/SCNN1G/STK39/SLC24A1/TESC/SLC20A1/NEDD4L/ATP1B2/STOM/SCN3B/SLC9A7/SCNN1B/SCN5A/DMD/NEDD4/SCN1B/CHP1/SCN2B/SCN4B/DLG1/CAMK2D/ATP1A3/KIF5B/SLC20A2/SLC9A3R1/ANK3/PCSK9/NOS1/SLMAP/HECW2/SCN8A/WNK3/TRPM2/SCN7A/SLC23A1/GPD1L/CN…
GO:0060078	regulation of postsynaptic membrane potential	140	0.574106	1.49303	0.00106496	0.00221726	0.000564254	11821	tags=59%, list=32%, signal=41%	NLGN2/SSH1/SHANK3/RGS4/DRD4/DLG4/APP/GRIK5/UNC13B/S1PR2/RAB3GAP1/GSK3B/GABBR1/NLGN4X/CACNB3/SHANK2/RELN/PRKCZ/PTEN/MEF2C/P2RX7/ABAT/IGSF9B/PTK2B/ZMYND8/AKT1/MPP2/SHANK1/MTMR2/ADORA1/NLGN3/INSYN1/CHRNB1/PPP3CA/GRIK4/P2RX2/TMEM108/P2RX4/MECP2/ADRB2/DVL1/CHRNA1/WNT7A/CUX2/SEZ6/RGS7BP/MAPK8IP2/ADRB1/STX1A/LRRK2/SH3GL1/GRIN2D/GABRB2/GRIN2A/GABRR1/GABRA3/P2RX1/GABRB3/GSK3A/CHRNA6/GRIK2/PPP1R9A/NETO1/GH…
GO:0062013	positive regulation of small molecule metabolic process	140	0.590567	1.53584	0.00106496	0.00221726	0.000564254	6311	tags=41%, list=17%, signal=35%	IGF2/IRS1/BMP6/PINK1/WNT4/PID1/SRC/SLC45A3/STAR/SORBS1/APP/AKT2/PFKFB3/PTH1R/ELOVL5/PDGFB/LPGAT1/ADCYAP1R1/ARNT/DDB1/STAT3/PPARA/RDH10/PFKFB4/PFKFB2/LDLRAP1/INSR/MLXIPL/FOXO1/TWIST1/IL1B/HRH1/PSEN1/NR1D1/P2RX7/GPER1/ABCG1/MIR210/PTGS2/FGF1/HIF1A/AKT1/ADORA2B/NR4A3/DYRK2/PRKAA1/VCP/SREBF1/NFKB1/PPARG/ENTPD5/AVPR1A/CPT1A/IRS2/TREM2/ADIPOQ/NOS1/SIRT1
GO:0072073	kidney epithelium development	140	0.714858	1.85907	0.00106496	0.00221726	0.000564254	7648	tags=70%, list=20%, signal=56%	DCHS1/PODXL/SFRP1/SDC1/NOTCH1/KIF26B/TGFB1/LAMA5/BMP4/HEYL/GLI3/SMO/WNT6/ADAMTS16/WNT11/TCF21/WNT4/KANK2/DLL1/CTNNB1/LAMB2/SMAD3/SALL1/BASP1/FGFR1/AGT/PKD1/PECAM1/MAGED1/CRLF1/SLIT2/MTSS1/PROM1/ILK/FOXD1/PTCH1/NPNT/LHX1/WNT7B/FOXC1/BCL2/PKD2/YAP1/JAG1/LIF/SIX2/RARB/IRX3/SMAD7/SIX1/CD34/MYO1E/OSR1/CAT/RARA/WNT2B/MEF2C/HNF1B/PTPRO/PGF/SIX4/GDF11/EYA1/FGF1/GZF1/SMAD5/HOXA11/BMP2/FMN1/IQGAP1/BMP7/DLG…
GO:0097746	regulation of blood vessel diameter	140	0.570327	1.4832	0.00106496	0.00221726	0.000564254	9640	tags=57%, list=26%, signal=43%	ADRA2A/COMP/ACTA2/ICAM1/GJA1/HMOX1/ADCY6/EGFR/EDNRA/ECE1/AGT/F2R/PTPRM/FOXC1/PER2/ARHGAP42/EDN3/ATP1A2/DOCK4/PPARD/RGS2/DOCK5/BMPR2/WDR35/GUCY1A1/ITGA1/HRH2/HRH1/PRKG1/ROCK2/KCNMA1/GPER1/BDKRB2/PTGS2/SCPEP1/CAV1/BBS2/P2RY2/AKT1/ADORA2B/HMGCR/SMTNL1/AGTR1/ACE/ADORA1/HTR2B/CHRM3/AVPR1A/SERPINF2/AVPR2/NOS1/GJA5/ADRB2/ADRA2B/ROCK1/PTAFR/KCNA5/APLN/FOXC2/ADRB3/GCLC/PLOD3/ADRB1/TRPM4/NPPB/ASIC2/SLC8A1/…
GO:1904892	regulation of receptor signaling pathway via STAT	140	0.606981	1.57852	0.00106496	0.00221726	0.000564254	4316	tags=27%, list=12%, signal=24%	CSF1R/NOTCH1/MGAT5/FGFR3/SH2B3/AGT/PECAM1/IL10RA/FYN/CRLF1/F2R/IL6ST/ARL2BP/PTPRT/MIR149/TNFRSF1A/DOT1L/JAK3/LIF/VHL/STAT3/IL7R/NLK/PTPRC/KIT/INPP5F/IL10/CDK5R1/HCLS1/LYN/GHR/CD300A/CYP1B1/OSM/NF2/PTK2B/LEPROT/CAV1
GO:0002455	humoral immune response mediated by circulating immunoglobulin	139	0.598508	1.55534	0.0010661	0.00221726	0.000564254	7771	tags=53%, list=21%, signal=42%	C7/C1S/IGHV3-15/C1R/IGHV1-18/IGHV4-34/IGHV4-31/IGHV3-33/IGHV3-74/C1RL/IGHV3-23/IGHV1-24/IGLV3-21/IGHV4-59/IGHV4-28/IGLV2-11/IGHV3-30/C1QC/IGHV3-21/C4A/IGKV3-20/IGHV3-73/IGHV5-51/IGHV2-70/IGHV3-11/IGHV1-3/IGHV3-53/C1QB/IGLV2-14/IGHG2/IGLV1-44/IGHV1-69D/C4B/IGHV6-1/IGHV1-58/PTPRC/IGHV4-61/IGLV2-23/IGHG4/IGKV3-15/IGHV3-66/IGHV3-49/IGHV4-4/IGHV2-26/PTPN6/IGHA2/IGKV3D-20/IGKV1-5/IGHV3-20/IGHV1-69/CD46…
GO:0007272	ensheathment of neurons	134	0.592014	1.53516	0.0010661	0.00221726	0.000564254	7911	tags=56%, list=21%, signal=44%	TGFB1/SKI/MTOR/EGR2/MARVELD1/TNFRSF1B/TENM4/JAM3/GPC1/ATRN/MYRF/CTNNB1/B4GALT5/PMP22/DAG1/CNTNAP1/AKT2/TMEM98/WASF3/PSAP/ILK/SERINC5/TNFRSF21/ERBB2/GALC/ERCC2/TLR2/RARB/EPB41L3/PPARD/ITGAX/MYO5A/PRX/LPAR1/ZNF24/AMIGO1/MBP/DICER1/RARA/NF1/SBF2/ARHGEF10/RNF10/PIKFYVE/TSC1/FAM126A/EIF2AK3/PTEN/HEXB/ZNF488/QKI/PARD3/S100B/AKT1/MTMR2/PLLP/MAG/DLG1/ID4/MALL/HGF/NTRK2/NFASC/SCN8A/NCSTN/AFG3L2/MPP5/NAB2/…
GO:0007498	mesoderm development	134	0.647511	1.67908	0.0010661	0.00221726	0.000564254	7599	tags=58%, list=20%, signal=47%	SFRP2/BMP4/SMO/ITGB1/WNT11/KDM6B/KLF4/HCK/TBX3/CRB2/SMAD3/FGFR1/CHRD/LEF1/EPHA2/TBX1/INHBA/LDB1/LHX1/WLS/ZFPM2/FOXC1/CITED2/WNT5A/YAP1/ETS2/SIX2/IRX3/POFUT2/HMGA2/IKZF1/BMPR2/NUP133/OSR1/SETD2/ITGA2/SRF/EXT2/PRKAR1A/ITGB4/MEST/TWSG1/SNAI1/NF2/ZFP36L1/GDF11/EYA1/OVOL1/ITGA3/NR4A3/HOXA11/BTK/ACVR2A/EXT1/KDM6A/EXOC4/PUS7/BMP7/ITGA8/PAX2/TXNRD1/ITGB3/FGFR2/SMAD4/TIE1/MIXL1/ACVR1/WNT3/CTDNEP1/TEAD2/FO…
GO:0008366	axon ensheathment	134	0.592014	1.53516	0.0010661	0.00221726	0.000564254	7911	tags=56%, list=21%, signal=44%	TGFB1/SKI/MTOR/EGR2/MARVELD1/TNFRSF1B/TENM4/JAM3/GPC1/ATRN/MYRF/CTNNB1/B4GALT5/PMP22/DAG1/CNTNAP1/AKT2/TMEM98/WASF3/PSAP/ILK/SERINC5/TNFRSF21/ERBB2/GALC/ERCC2/TLR2/RARB/EPB41L3/PPARD/ITGAX/MYO5A/PRX/LPAR1/ZNF24/AMIGO1/MBP/DICER1/RARA/NF1/SBF2/ARHGEF10/RNF10/PIKFYVE/TSC1/FAM126A/EIF2AK3/PTEN/HEXB/ZNF488/QKI/PARD3/S100B/AKT1/MTMR2/PLLP/MAG/DLG1/ID4/MALL/HGF/NTRK2/NFASC/SCN8A/NCSTN/AFG3L2/MPP5/NAB2/…
GO:0010675	regulation of cellular carbohydrate metabolic process	137	0.603926	1.56887	0.0010661	0.00221726	0.000564254	6842	tags=48%, list=18%, signal=40%	IGF2/IGFBP4/C1QTNF1/IRS1/MTOR/SOGA1/FOXK1/NFE2L1/EP300/SRC/SLC45A3/ENPP1/PDK4/SESN2/SORBS1/PLEK/AKT2/NCOA2/PTH1R/HDAC4/TIGAR/GSK3B/PPP1R3B/ADCYAP1R1/ACACB/DDB1/STAT3/CRY1/C1QTNF3/DGKQ/PPARA/IGFBP3/PFKFB2/RANBP2/INSR/RUBCNL/FOXO1/SCARB2/HRH1/GNB3/GPER1/MIDN/FOXK2/MIR210/PTK2B/FBP1/INPP5K/OGT/AKT1/DYRK2/PDK2/RORA/PASK/FAM3C/PPP1R3D/PRKN/IRS2/ZMPSTE24/ADIPOQ/DDIT4/PDK3/SIRT1/PGAM1/CBFA2T3/FOXA2/PTAFR
GO:0032355	response to estradiol	134	0.567406	1.47135	0.0010661	0.00221726	0.000564254	5688	tags=40%, list=15%, signal=34%	COL1A1/PDGFRB/CCND1/SFRP1/NCOR2/CCN2/TGFB1/POSTN/ZNF703/GJA1/NR2F2/ARNT2/ALDH1A2/GJB2/TXNIP/DUSP1/EGFR/NRIP1/PAM/CTNNB1/NCOA3/AGT/STAT5B/CD4/ETS1/PTCH1/DNMT3A/NCOA1/BCL2L11/ADCYAP1R1/OPRL1/CDKN1B/STAT3/MAP1B/MSX2/IL10/CAT/RARA/EEF2/ITGA2/PTEN/CASP9/GPER1/PTGS2/FOXA1/RAMP3/IHH/ESR1/MMP15/KAT5/BMP7/PENK/MBD1
GO:0033135	regulation of peptidyl-serine phosphorylation	139	0.571239	1.48447	0.0010661	0.00221726	0.000564254	9111	tags=55%, list=24%, signal=42%	TGFB1/SFRP2/RASSF2/CREBL2/PINK1/EGFR/NSD1/EIF4G1/APP/TNKS1BP1/ATP2B4/BCL2/CD44/WNT5A/HDAC6/LATS1/LIF/RPTOR/SMAD7/PRKD1/NCK2/PPM1F/PLCL2/INPP5F/NTF3/ARAF/CAPRIN2/PRKD2/MLXIPL/BCAR3/HCLS1/RAF1/TRIM6/ARRB1/SH2D3C/OSM/STK4/BDKRB2/PTGS2/CAV1/INPP5K/AXIN1/AKT1/FNIP2/PRKAA1/SPRY2/DMD/RAMP3/STOX1/CAMK1/HGF/DDIT4/INPP5J/NOS1/IL6/NTRK2/ERCC6/DKK1/GPD1L/CNKSR3/PLCL1/TBK1/DOCK7/DMTN/RICTOR/GGNBP2/PIK3CA/MAPK…
GO:0038127	ERBB signaling pathway	139	0.633336	1.64584	0.0010661	0.00221726	0.000564254	7848	tags=56%, list=21%, signal=45%	ADRA2A/TGFB1/EFEMP1/PLCG1/RASSF2/PTPRJ/EGFR/SRC/ABL1/AFAP1L2/DAB2IP/AGT/ARAP1/ADAM17/PIK3R1/APP/GPRC5A/TGFA/ERRFI1/BCAR1/RHBDF1/AGR2/HIP1R/ERBB2/MVB12B/PDPK1/PTPN11/CBL/DGKD/LGMN/SOCS5/PTPN3/MMP9/PLCE1/NCK2/SHC1/MAPK1/SHKBP1/DUSP3/HIP1/ITGA1/ARHGEF7/PSEN1/GPER1/SOS1/NEURL1/REPS2/PTK2B/KIF16B/AKT1/ERBIN/SPRY2/PLAUR/ZFYVE28/DOK1/RTN4/ZGPAT/ADORA1/IQGAP1/STAM2/MATK/HGS/RHBDF2/GAB1/CDH13/SOX9/ERBB3/R…
GO:0043535	regulation of blood vessel endothelial cell migration	137	0.612789	1.5919	0.0010661	0.00221726	0.000564254	6311	tags=44%, list=17%, signal=37%	NOTCH1/JCAD/AMOTL1/TGFB1/SRPX2/PLCG1/THBS1/HMOX1/VASH1/MIR483/KLF4/NRP1/ABL1/PLK2/FGFR1/GATA2/ADAM17/EPHA2/MAP3K3/STAT5A/ETS1/PDGFB/SPRED1/CARD10/ACVRL1/AKT3/HDAC5/PDPK1/KDR/MIR200A/PRKD1/MIR135B/PRKD2/NF1/MIR23A/HDAC7/MIR200B/MIR27A/MAP2K5/MEF2C/RHOJ/MIR210/PTGS2/SH3BP1/STARD13/MEOX2/SP1/HIF1A/AKT1/MIR27B/DLL4/NFE2L2/MAP2K3/MIR503/PPARG/JUP/MIR499A/P2RX4/MECP2/SIRT1
GO:0044344	cellular response to fibroblast growth factor stimulus	139	0.623047	1.61911	0.0010661	0.00221726	0.000564254	6171	tags=48%, list=16%, signal=40%	SULF2/COL1A1/CREB3L1/SFRP1/SMOC2/CCN2/FAM20C/POSTN/THBS1/POLR2A/FGFR3/GPC1/NR4A1/WNT4/RUNX2/EGR3/ZFP36L2/CTNNB1/SULF1/RBFOX2/FGFR1/KDM5B/STAR/SHISA2/TBX1/ANOS1/SPRED1/LHX1/FGFRL1/CD44/CRKL/SPRED2/WNT5A/PTPN11/CBL/ZFP36/FLRT3/MAPK1/FLRT2/SETX/FGF19/RAB14/NCBP1/PRKD2/FGF9/SPRY4/FGF3/FRS2/ZFP36L1/KIF16B/FGF7/FGF1/POLR2B/SPRY2/SHOC2/DSTYK/NPTN/DLL4/IQGAP1/MIR503/FAT4/ESRP2/FGFR2/TRIM71/HNRNPM/FLRT1/P…
GO:0044409	entry into host	134	0.562374	1.4583	0.0010661	0.00221726	0.000564254	7046	tags=52%, list=19%, signal=43%	ITGA5/ICAM1/AXL/NECTIN1/ITGB1/MET/MRC1/CD209/EGFR/SCARB1/SRC/EXOC7/CTNNB1/EFNB3/ITGB5/CTNND1/CD4/DPP4/DAG1/TYRO3/EPHA2/CDH1/VPS18/WWP2/TRIM62/CLDN1/SELPLG/CBL/TRIM8/TRIM25/NPC1/PVR/NCAM1/ITCH/CLEC5A/ITGAV/LDLR/MID2/SCARB2/ITGA2/IDE/TMPRSS2/CLDN9/NECTIN2/TRIM5/PTX3/CBLL1/KPNA3/CAV1/ANPEP/CD46/NUP153/P4HB/GRK2/CCR5/UVRAG/WWP1/EXOC2/CD86/ITGB3/SLC20A2/CDHR3/FCN1/LAMP1/CAV2/TRIM26/CR1/GRB2/ITGB7/GSN
GO:0046546	development of primary male sexual characteristics	139	0.604358	1.57054	0.0010661	0.00221726	0.000564254	5976	tags=46%, list=16%, signal=39%	MMP14/PDGFRB/CCND1/SFRP1/PDGFRA/SDC1/SFRP2/ICAM1/GJA1/GATA4/RHOBTB3/COL9A3/TCF21/WNT4/NR5A1/BOK/KDM5A/STAR/TBC1D20/AR/FLNA/INHBA/ZFPM2/ARID5B/FNDC3A/BCL2/CITED2/HOXA10/NCOA1/CRKL/RNF38/BCL2L11/WNT5A/SF1/SEMA3A/CBL/HOXA9/AGO4/FSTL3/LHFPL2/KIT/RARA/WNT2B/CSDE1/INSR/FGF9/TGFB2/AMHR2/TGFBR1/GATA6/ADGRG1/PLEKHA1/SIX4/KITLG/SGPL1/YBX3/ESR1/HOXA11/ACVR2A/RRM1/MSH2/LRP2/HMGCS1/SMAD4
GO:0046631	alpha-beta T cell activation	137	0.588401	1.52854	0.0010661	0.00221726	0.000564254	6503	tags=44%, list=17%, signal=36%	RUNX1/TGFBR2/GLI3/MTOR/IL4R/ABL1/SATB1/RUNX3/LEF1/TMEM98/AP3D1/NCKAP1L/BCL2/FOXP1/SASH3/JAK3/PTGER4/LOXL3/STAT3/TNFSF8/SMAD7/PRDM1/SOCS5/PTPRC/ITPKB/DOCK2/RARA/SH3RF1/PRKCZ/CD300A/TWSG1/STAT6/MAPK8IP1/BCL6/IL18R1/TCIRG1/LILRB1/CLEC4A/NLRP3/CD83/NFKBIZ/RC3H1/TNFSF4/RORA/CD28/ZBTB7B/VSIR/EBI3/RASAL3/IHH/TCF7/GPR183/HFE/MALT1/ELF4/CD86/HSPH1/SPN/IL6/AP3B1
GO:0097553	calcium ion transmembrane import into cytosol	137	0.572511	1.48726	0.0010661	0.00221726	0.000564254	7127	tags=48%, list=19%, signal=39%	TGFB1/PLCG1/ITPR3/RASA3/APLNR/CEMIP/ITPR2/SELENON/ABL1/CCL21/SLC8B1/HTT/FYN/F2R/TPCN1/CHERP/ATP2B4/CX3CL1/JPH2/PKD2/PDPK1/JPH4/ITPR1/ATP1A2/PLCE1/MYO5A/PLN/PTPRC/CACNA1C/LYN/PLCB1/IBTK/PRNP/TMEM38A/PLCB2/CCL3/PLCG2/P2RX7/GPER1/PTPN6/RYR1/PTK2B/TPCN2/UBASH3B/CHD7/DIAPH1/LETM1/DMD/RAMP3/PLCH2/TRPC1/HTR2B/CCR7/CCR5/PLCH1/CAMK2D/JPH3/F2RL3/THY1/NOS1/MCOLN3/PLCB3/FGF2/TRPM2/MCOLN1/LCK
GO:1902904	negative regulation of supramolecular fiber organization	137	0.596021	1.54834	0.0010661	0.00221726	0.000564254	8145	tags=57%, list=22%, signal=45%	EMILIN1/EPS8/LMOD1/SPTBN1/MET/HSPA8/SHANK3/LIMA1/S1PR1/SPTBN2/BMERB1/ARAP1/SLIT2/CAMSAP1/CDH5/DLC1/CRACD/CORO2B/MIR149/PPFIA1/ADD1/FHOD3/HIP1R/WASF2/TAOK1/CLASP1/CLIP3/PHLDB2/HDAC6/MAP1B/SWAP70/ARFGEF1/ADD2/ADD3/PLEKHH2/LDLR/MID1/MYADM/FKBP4/WAS/KANK4/APC/SPTAN1/INPP5K/KATNB1/ARPIN/MTPN/ARHGAP6/BBS4/ARHGAP28/SHANK1/CARMIL1/KANK3/NAV3/TMOD2/SPTB/PRKN/SMAD4/SPEF1/INPP5J/CLASP2/MAPRE1/HDGFL3/TWF1/TT…
GO:0030010	establishment of cell polarity	135	0.642385	1.66564	0.00106724	0.00221726	0.000564254	7753	tags=64%, list=21%, signal=51%	KIF26B/AMOTL1/CYTH3/FSCN1/AMOT/PTK7/MYO18A/JAM3/LLGL1/SIPA1L3/MAP4/GBF1/AMOTL2/FRMD4A/PKD1/CCL21/ARHGEF11/HTT/PAFAH1B1/MYH9/CDH5/LAMA1/FERMT1/PARD3B/GSK3B/CRKL/CLASP1/WNT5A/CYP26B1/NUMA1/DOCK8/DCTN1/MAP1B/UST/FEZ1/ARFGEF1/UBXN2B/DOCK2/PRKCZ/RNF41/MARK2/KRIT1/ROCK2/BCAS3/CDK5RAP2/NDE1/WWC1/RAB11FIP2/PARD3/PTK2B/SH3BP1/ZW10/CRK/SCRIB/RAP1B/OPHN1/MSN/SPRY2/CYTH1/NDEL1/RUFY3/CCR7/SNX27/SLC9A3R1/BRSK2…
GO:0050709	negative regulation of protein secretion	135	0.575133	1.49126	0.00106724	0.00221726	0.000564254	5957	tags=41%, list=16%, signal=34%	FN1/ADRA2A/SFRP1/IRS1/MIR590/RAB11FIP5/SSC5D/RAB11FIP1/DRD4/MAP4K4/FRMD4A/RAB11FIP3/MAPKBP1/LRRC32/INHBB/F2R/TNFRSF21/CD22/MIR149/RHBDF1/CX3CL1/SYT11/IL27RA/PTPN11/BMP8A/TNFAIP3/PTGER4/C1QTNF3/CD34/SRCIN1/PFKL/IL10/SYTL4/IL1B/KLF7/MIDN/SRGN/VSNL1/TLR8/LILRB1/NLRP3/MIR30C2/HMGCR/ANXA4/KCNB1/PML/TLR6/IL33/SREBF1/PPP3CA/CARD8/RHBDF2/CD200/PRKN/EZR
GO:0050921	positive regulation of chemotaxis	135	0.558331	1.44769	0.00106724	0.00221726	0.000564254	6848	tags=53%, list=18%, signal=44%	PDGFRB/SMOC2/WNK1/CXCL12/MEGF8/SERPINE1/TGFB1/TUBB2B/THBS1/TRPV4/MET/CXCL14/C3AR1/S1PR1/PDGFD/CMKLR1/NRP1/F3/C5AR1/ANO6/SMAD3/FGFR1/CCL21/ADAM17/SLIT2/CAMK1D/PDGFB/THBS4/SCG2/NCKAP1L/AKIRIN1/EDN3/WNT5A/KDR/LGMN/OXSR1/SWAP70/IL16/MAPK14/PRKD1/LPAR1/BMPR2/PPM1F/DYSF/CCR1/TIRAP/SEMA5A/NTF3/PRKD2/ITGA2/STK39/CCL3/PGF/PTK2B/STX3/ADAM10/PLA2G7/CSF1/P2RY12/CCR7/CCL4/TREM2/P2RX4/CDH13/TIAM1/CXCR2/IL6/TME…
GO:1903825	organic acid transmembrane transport	135	0.562273	1.45791	0.00106724	0.00221726	0.000564254	7574	tags=47%, list=20%, signal=37%	PDPN/FOLR2/SLC7A5/THBS1/SLC36A1/SLC7A2/RGS4/SLC23A2/AGT/ACACA/SLC6A6/AKT2/SLC7A4/SLC7A1/EMB/SLC6A12/SLC43A1/SLC7A7/LRRC8A/SLC43A2/PER2/ACACB/SLC46A1/SLC38A7/PRKAB2/ATP1A2/SLC38A5/RGS2/SLC38A10/SLC15A4/SLC16A3/SLC25A13/SLC1A4/SLC7A8/SLC19A1/SLC6A9/STRA6/SLC7A6/PSEN1/SLC38A3/SLC38A9/AKT1/SLC25A15/SLC5A6/LRRC8C/SLC1A1/SLC16A11/LRP2/CPT1A/SLC25A29/IRS2/SLC16A8/SLC35D1/SLC25A30/SLC25A22/SLC7A10/SLC38A…
GO:1905039	carboxylic acid transmembrane transport	135	0.562273	1.45791	0.00106724	0.00221726	0.000564254	7574	tags=47%, list=20%, signal=37%	PDPN/FOLR2/SLC7A5/THBS1/SLC36A1/SLC7A2/RGS4/SLC23A2/AGT/ACACA/SLC6A6/AKT2/SLC7A4/SLC7A1/EMB/SLC6A12/SLC43A1/SLC7A7/LRRC8A/SLC43A2/PER2/ACACB/SLC46A1/SLC38A7/PRKAB2/ATP1A2/SLC38A5/RGS2/SLC38A10/SLC15A4/SLC16A3/SLC25A13/SLC1A4/SLC7A8/SLC19A1/SLC6A9/STRA6/SLC7A6/PSEN1/SLC38A3/SLC38A9/AKT1/SLC25A15/SLC5A6/LRRC8C/SLC1A1/SLC16A11/LRP2/CPT1A/SLC25A29/IRS2/SLC16A8/SLC35D1/SLC25A30/SLC25A22/SLC7A10/SLC38A…
GO:0031644	regulation of nervous system process	136	0.578121	1.49965	0.00106838	0.00221726	0.000564254	8363	tags=52%, list=22%, signal=41%	MTOR/TNFRSF1B/TENM4/NLGN2/SSH1/CACNG4/NPTX2/SHANK3/RGS4/SRC/MYRF/DLG4/AGT/DAG1/APP/F2R/TMEM98/WASF3/SLC9A1/TNFRSF21/UNC13B/S1PR2/MGLL/OPRL1/ITGAX/SHISA9/NLGN4X/CACNB3/SHANK2/DICER1/IL10/ITGA2/RELN/PRKCZ/RNF10/NPTXR/ROCK2/EIF2AK3/PTEN/ZFHX2/ZNF488/CCL3/ABAT/PARD3/IGSF9B/S100B/PTK2B/ZMYND8/GBA/SHANK1/MTMR2/ADORA1/NLGN3/MAG/AVPR1A/TMEM108/HGF/ADRB2/DVL1/WNT7A/PTAFR/CUX2/CST7/STX1A/LRRK2/NCMAP/GPR35/…
GO:0071901	negative regulation of protein serine/threonine kinase activity	136	0.570517	1.47993	0.00106838	0.00221726	0.000564254	6784	tags=51%, list=18%, signal=42%	SFRP1/HEG1/WNK1/SFRP2/BMP4/DUSP16/LRP6/SH2B3/NR2F2/DUSP1/CDKN1A/PTPRJ/LATS2/RGS4/SMPD1/LRP5/ABL1/DAB2IP/SORL1/STK38/PTPN1/SPRED1/SPRED2/DUSP7/TNFAIP3/LATS1/RPTOR/CDKN1B/CEBPA/RGS2/AIDA/RB1/DUSP3/IPO7/NF1/DUSP4/IRAK3/CDKN1C/LYN/IL1B/DUSP8/SPRY4/SPRED3/PDCD4/PTEN/CD300A/PRKAR1A/PTPN6/MAPK8IP1/APC/CAV1/GBA/INPP5K/HEXIM1/AKT1/HMGCR/SPRY2/RGS3/PRKAR2B/INCA1/BMP7/PKIA/YWHAG/PRKAR2A/ADIPOQ/SIRT1/IPO5/ZN…
GO:0007224	smoothened signaling pathway	133	0.661502	1.71322	0.00106952	0.00221726	0.000564254	7759	tags=59%, list=21%, signal=47%	SFRP1/DLG5/EVC/MEGF8/BMP4/TGFBR2/GLIS2/GLI3/BOC/ROR2/PRRX1/SMO/CREBBP/HIPK1/TULP3/CDON/RUNX2/TCTN2/CHSY1/ENPP1/SUFU/GLI2/KCTD11/HIPK2/GAS1/GPR161/PTCH1/WNT9A/BTRC/KIF7/SCUBE3/MAP3K10/STK36/MGRN1/IFT140/C2CD3/RB1/WDR11/IFT122/SERPINE2/HHAT/PTCH2/FGF9/TCTN1/TCTN3/PRKACB/WDR19/SEPTIN2/ZIC1/FOXA1/TRAF3IP1/EVC2/DZIP1/DYRK2/RORA/IHH/TTC21B/SCUBE1/GLI1/GPC2/FGFR2/GPC3/IFT81/CC2D2A/RO60/HES1/DYNC2H1/FOXF…
GO:0018210	peptidyl-threonine modification	133	0.641083	1.66034	0.00106952	0.00221726	0.000564254	7993	tags=67%, list=21%, signal=53%	WNK1/TGFB1/TGFBR2/MTOR/CDC42BPB/ULK1/HIPK1/LMTK2/CEMIP/GALNT2/CAD/HIPK2/EIF4G1/SBK1/APP/TNKS1BP1/GALNT1/CSNK1A1/CDC42BPG/SPRED1/DCAF1/S1PR2/BCL2/CSNK1G1/GSK3B/TAF1/SPRED2/MAP3K10/WNT5A/PDPK1/ACVR1B/RPTOR/OXSR1/SMAD7/CSNK1G2/DGKQ/SPHK1/PRKD1/NLK/MAPK1/CDC42BPA/CDK5R1/CAB39/PRKD2/STK39/TRIM6/MARK2/TGFBR1/SPRED3/ROCK2/DYRK1B/MAP3K12/PPP2R5D/PARD3/CADM4/INPP5K/AXIN1/AKT1/DYRK2/PRKCB/CSNK2A2/SPRY2/TNK…
GO:0042476	odontogenesis	132	0.70968	1.83611	0.00107181	0.00221726	0.000564254	5934	tags=53%, list=16%, signal=45%	COL1A1/COL1A2/LAMB1/HTRA1/PDGFRA/SDC1/SERPINE1/TGFB1/LAMA5/BMP4/FAM20C/GLI3/NECTIN1/SMO/LRP6/TGFB3/WNT6/SP6/STIM1/ASPN/RUNX2/LRP4/AXIN2/SRC/PAM/CTNNB1/GLI2/CNNM4/OSR2/BCOR/AQP1/LEF1/TBX1/INHBA/FOXC1/TNC/WDR72/ID3/BCL2L11/ITGA6/WNT10A/DLX3/ANKRD11/PPARA/MYO5A/CD34/JAG2/MSX2/CSF3R/OSR1/FOXO1/TGFB2/TWIST1/HAND2/ITGB4/SMPD3/NF2/GNAO1/TCIRG1/MSX1/CSF1/SCN5A/TRAF6/EDA/BMP2/BMP7/NFIC/AQP6/FGFR2/ADAMTS5
GO:0042552	myelination	132	0.587694	1.5205	0.00107181	0.00221726	0.000564254	7911	tags=55%, list=21%, signal=44%	TGFB1/SKI/MTOR/EGR2/MARVELD1/TNFRSF1B/TENM4/JAM3/GPC1/ATRN/MYRF/CTNNB1/B4GALT5/PMP22/DAG1/CNTNAP1/AKT2/TMEM98/WASF3/PSAP/ILK/SERINC5/TNFRSF21/ERBB2/GALC/ERCC2/TLR2/RARB/EPB41L3/ITGAX/MYO5A/LPAR1/ZNF24/AMIGO1/MBP/DICER1/RARA/NF1/SBF2/ARHGEF10/RNF10/PIKFYVE/TSC1/FAM126A/EIF2AK3/PTEN/HEXB/ZNF488/QKI/PARD3/S100B/AKT1/MTMR2/PLLP/MAG/DLG1/ID4/MALL/HGF/NTRK2/NFASC/SCN8A/NCSTN/AFG3L2/MPP5/NAB2/GNPAT/CST7…
GO:0048565	digestive tract development	132	0.684917	1.77204	0.00107181	0.00221726	0.000564254	7715	tags=65%, list=21%, signal=52%	COL3A1/DCHS1/SFRP1/PDGFRA/NOTCH1/MEGF8/TGFB1/SFRP2/BMP4/TGFBR2/GLI3/CLMP/VANGL2/SMO/TGFB3/DACT1/PKDCC/GATA4/ALDH1A2/WNT11/CDKN1A/TCF21/EGFR/CTNNB1/GLI2/SMAD3/SALL1/PKD1/FOXF2/CHD8/HOXA5/TIGAR/AGR2/BCL2/CBFA2T2/RBPMS2/CRKL/ITGA6/WNT5A/NKX3-2/GATA5/SIX2/RARB/PRDM1/KIT/RB1/PDGFC/PCSK5/FGF9/HRH2/STRA6/TGFB2/ID2/ITGB4/GATA6/HNF1B/EPHB3/FOXE1/SLC4A2/SFRP5/SOX11/HIF1A/IHH/TCF7/COBL/CCDC40/TBX2/GLI1/FAT4…
GO:0072175	epithelial tube formation	132	0.644413	1.66725	0.00107181	0.00221726	0.000564254	6808	tags=60%, list=18%, signal=49%	PODXL/SFRP1/FZD1/TGFB1/SFRP2/BMP4/SKI/LUZP1/PTK7/VANGL2/LRP6/WNT6/FZD2/ARHGAP35/CTHRC1/TULP3/WNT4/ARID1A/CTNNB1/SUFU/PLXNB2/ABL1/SALL4/MTHFR/APAF1/PTCH1/DLC1/CELSR1/PRICKLE1/ZEB2/WNT5A/KDM2B/MIB1/IRX3/SEMA4C/SIX1/MED12/IFT122/OSR1/SETD2/RARA/TGFB2/SHROOM3/TWIST1/TCTN1/TSC2/DVL3/PRKACB/TSC1/SOX4/HNF1B/STK4/SIX4/SOX11/DEAF1/ST14/HIF1A/DVL2/SCRIB/BBS4/GRHL2/KAT2A/SEC24B/TRAF6/COBL/KDM6A/BMP7/PAX2/LR…
GO:0001508	action potential	130	0.585976	1.51416	0.00107527	0.00221726	0.000564254	8220	tags=49%, list=22%, signal=39%	KCNQ1/GJA1/PKP2/CACNA1H/KCNE4/CNTNAP1/FLNA/NRCAM/SLC9A1/ATP1A1/MYH14/CACNA1G/ATP1A2/GJC1/ATP2A2/PTPN3/CACNB3/CACNA1C/NOS1AP/KCNJ5/CD36/GNA11/DSP/GPER1/DSG2/NEDD4L/CAV1/GBA/SCN3B/KCND3/SCN5A/DMD/SCN1B/KCNB1/SCN2B/SCN4B/CACNA1D/DLG1/KCNJ8/KCNE5/CLDN19/BIN1/CAMK2D/JUP/P2RX4/ANK3/RNF207/SLMAP/GJA5/NTRK2/CHRNA1/SCN8A/NUP155/DSC2/KCNA5/SCN7A/GPD1L/HCN4/TRPM4/SNTA1/GPR35/AKAP9/CNR1/SLC8A1
GO:0030518	intracellular steroid hormone receptor signaling pathway	130	0.665732	1.72025	0.00107527	0.00221726	0.000564254	5392	tags=47%, list=14%, signal=40%	SFRP1/NCOR2/DAB2/RUNX1/CNOT1/PMEPA1/HEYL/KMT2D/TCF21/NCOA6/MED1/EP300/KANK2/NRIP1/ARID1A/CRY2/SRC/CTNNB1/NCOA3/RBFOX2/SMARCA4/TRIM68/PLPP1/LBH/AR/PER1/TGFB1I1/FOXP1/NCOA1/HDAC6/YAP1/CARM1/LATS1/NCOR1/KDM3A/GRIP1/PADI2/CRY1/RBM14/DDX54/ARNTL/RB1/CYP7B1/GPAM/CALCOCO1/DDX17/FKBP4/PGR/UBR5/GPER1/ZBTB7A/AXIN1/FOXA1/RNF4/PIAS1/ESR1/NEDD4/UFSP2/KAT5/SAFB/PARP1
GO:0003231	cardiac ventricle development	129	0.685399	1.76877	0.00107759	0.00221726	0.000564254	7136	tags=65%, list=19%, signal=53%	SLIT3/HEG1/FZD1/NOTCH1/COL11A1/TGFB1/SFRP2/BMP4/TGFBR2/HEYL/CCN1/LUZP1/ENG/PTK7/VANGL2/FZD2/PKP2/GATA4/LTBP1/WNT11/MED1/RXRA/TBX3/AP2B1/UBE4B/SUFU/SEMA3C/SALL1/SALL4/SLIT2/ROBO1/ZFPM2/FOXC1/FGFRL1/CITED2/WNT5A/JAG1/SMAD7/PRDM1/BMPR2/PPP1R13L/HEY1/DNM2/STRA6/TGFB2/HAND2/ID2/MDM2/TGFBR1/SOX4/MEF2C/FRS2/KCNK2/DSP/TPM1/DCTN5/TNNT2/CHD7/SOX11/PDE2A/HIF1A/GRHL2/CPE/SCN5A/DLL4/NSD2/HECTD1/LRP2/CCM2L/FGF…
GO:0007043	cell-cell junction assembly	129	0.659674	1.70239	0.00107759	0.00221726	0.000564254	6758	tags=59%, list=18%, signal=48%	CDH11/HEG1/DLG5/SNAI2/RUNX1/FSCN1/CDH3/TRPV4/ZNF703/GJA1/PKP2/HIPK1/GJB2/WNT11/CTNNB1/MYO1C/CTNND1/AGT/PECAM1/CNTNAP1/TLN1/EPHA2/CDH1/CDH5/AFDN/PIP5K1C/VCL/PARD6G/FLCN/CLDN1/ARVCF/GJA4/GJC1/EPB41L3/SMAD7/TJP1/TLN2/MICALL2/PRKCH/ACTN4/CDH22/NPHP4/HDAC7/SRF/CLDN5/ROCK2/SNAI1/PTPRO/STRN/CDH6/PARD3/APC/PKP1/CDH2/PKP4/CAV1/GRHL2/ESAM/ACE/MARVELD2/CDH24/DLG1/GJD3/CTNND2/CLDN19/OCLN/CDHR3/JUP/IKBKB/CDH1…
GO:0009799	specification of symmetry	129	0.579319	1.49502	0.00107759	0.00221726	0.000564254	7735	tags=52%, list=21%, signal=41%	NOTCH1/MEGF8/BMP4/TGFBR2/ENG/VANGL2/SMO/BICC1/GJA1/DAAM2/GATA4/ALDH1A2/TBX3/PSKH1/DLL1/CTNNB1/SUFU/SMAD3/MICAL2/TBX1/CITED2/PKD2/KIF3B/WNT5A/PCSK6/NKX3-2/AP1B1/MIB1/IFT140/C2CD3/AIDA/PCSK5/HAND2/SRF/PSEN1/MEF2C/NBL1/NDRG4/HIF1A/LEFTY1/BBS4/IHH/DISP1/ACVR2A/FOXN4/CCDC40/TBX2/RTTN/GREM1/GREM2/TMED2/ARMC4/BBS5/DNAI1/DRC1/SETDB2/RNF207/CC2D2A/ACVR1/DYNC2H1/FOXF1/ACVR2B/DNAI2/DNAAF1/SHH/FGF10/NEK8
GO:0018107	peptidyl-threonine phosphorylation	125	0.643731	1.65763	0.00107759	0.00221726	0.000564254	7993	tags=68%, list=21%, signal=54%	WNK1/TGFB1/TGFBR2/MTOR/CDC42BPB/ULK1/HIPK1/LMTK2/CEMIP/CAD/HIPK2/EIF4G1/SBK1/APP/TNKS1BP1/CSNK1A1/CDC42BPG/SPRED1/DCAF1/S1PR2/BCL2/CSNK1G1/GSK3B/TAF1/SPRED2/MAP3K10/WNT5A/PDPK1/ACVR1B/RPTOR/OXSR1/SMAD7/CSNK1G2/DGKQ/SPHK1/PRKD1/NLK/MAPK1/CDC42BPA/CDK5R1/CAB39/PRKD2/STK39/TRIM6/MARK2/TGFBR1/SPRED3/ROCK2/DYRK1B/MAP3K12/PPP2R5D/PARD3/CADM4/INPP5K/AXIN1/AKT1/DYRK2/PRKCB/CSNK2A2/SPRY2/TNKS/TSSK4/STOX1/…
GO:0045598	regulation of fat cell differentiation	129	0.663719	1.71283	0.00107759	0.00221726	0.000564254	6731	tags=57%, list=18%, signal=47%	SFRP1/CCN4/SH3PXD2B/MMP11/TGFB1/SNAI2/SFRP2/MTOR/TRPV4/CREBL2/MIR483/TRIB2/CMKLR1/ZFP36L2/ENPP1/SMAD3/LRP5/MEDAG/GATA2/ASXL2/ASXL1/TRIO/TGFB1I1/ZFPM2/WNT5B/WNT5A/HDAC6/ZFP36/CARM1/JAG1/FTO/PPARD/CEBPA/ZNF385A/MAPK14/ARNTL/MSX2/TMEM64/LPL/FOXO1/ID2/GNB3/NR1D1/JDP2/ZFP36L1/GPER1/STK4/FNDC5/CCDC3/PTGS2/ZADH2/AKT1/RORA/ZBTB7B/TRIB3/DLK2/CREB1/MIR27B/BMP2/PRDM16/WDFY2/WIF1/PPARG/HNRNPU/ID4/TAF8/ADIPOQ…
GO:0055007	cardiac muscle cell differentiation	125	0.604126	1.55565	0.00107759	0.00221726	0.000564254	8268	tags=53%, list=22%, signal=41%	PDGFRB/PDGFRA/FZD7/TGFB1/BMP4/MTOR/MIR590/ITGB1/GATA4/KDM6B/MYH10/AKAP13/MYH11/ARID1A/RXRA/TBX3/RGS4/DLL1/MEF2A/AGT/MAML1/SLC9A1/FHOD3/SORBS2/OBSL1/RARB/RGS2/PPARA/SGCD/CTDP1/DDX39B/RARA/MIR23A/MAP2K4/MIR200B/SRF/TSC1/GATA6/MEF2C/NEBL/FRS2/ALPK3/KAT2A/MYBPC2/BVES/BMP2/HNRNPU/PI16/GREM1/SMAD4/MIR499A/ZMPSTE24/RBPJ/PDLIM5/ACVR1/SOX6/MYOCD/DKK1/MYOM3/MIR199A2/ALPK2/NKX2-5/MIR199A1/IFT20/SLC8A1/PROX1
GO:0003158	endothelium development	128	0.623606	1.6061	0.00107991	0.00221726	0.000564254	6279	tags=57%, list=17%, signal=48%	PDPN/HEG1/NOTCH1/LAMA5/BMP4/ICAM1/ENG/FOXJ2/ADAMTS12/GJA1/NR2F2/MET/BMP6/KDM6B/S1PR1/COL18A1/RAPGEF1/DLL1/CTNNB1/NRP1/PECAM1/RHOB/FASN/CDH5/ZEB1/AFDN/PPP1R16B/ADD1/WNT7B/ACVRL1/TNFRSF1A/S1PR2/FOXP1/SLC40A1/PTPRS/CLDN1/KDR/JAG1/GJA4/TJP1/ITGAX/VEZF1/BMPR2/CD34/GSTM3/HEY1/RAPGEF2/PRKD2/IL1B/CLDN5/ROCK2/MYADM/NOTCH4/STARD13/FGF1/PDE2A/ATOH8/APOLD1/RAP1B/MSN/TJP2/ID1/DLL4/MARVELD2/SCUBE1/ANXA2P2/CCM2…
GO:0003206	cardiac chamber morphogenesis	128	0.681572	1.75539	0.00107991	0.00221726	0.000564254	6808	tags=61%, list=18%, signal=50%	SLIT3/HEG1/FZD1/NOTCH1/COL11A1/TGFB1/SFRP2/BMP4/TGFBR2/HEYL/CCN1/ENG/NRP2/VANGL2/SMO/FZD2/NOTCH2/PKP2/GATA4/WNT11/PARVA/MED1/RXRA/TBX3/UBE4B/NRP1/SEMA3C/SLIT2/ROBO1/TBX1/ZFPM2/FOXC1/FGFRL1/CITED2/WNT5A/JAG1/RARB/SMAD7/BMPR2/PPP1R13L/HEY1/MSX2/RARA/TGFB2/HAND2/ID2/SRF/TEK/MDM2/TGFBR1/SOX4/GATA6/MEF2C/DSP/RBP4/TPM1/SOS1/TNNT2/CHD7/SOX11/HIF1A/GRHL2/CPE/DLL4/NSD2/BMP7/TBX2/WNT2/LRP2/CCM2L/FGFR2/SMAD…
GO:0006958	complement activation, classical pathway	126	0.618813	1.59344	0.00107991	0.00221726	0.000564254	7771	tags=56%, list=21%, signal=45%	C7/C1S/IGHV3-15/C1R/IGHV1-18/IGHV4-34/IGHV4-31/IGHV3-33/IGHV3-74/C1RL/IGHV3-23/IGHV1-24/IGLV3-21/IGHV4-59/IGHV4-28/IGLV2-11/IGHV3-30/C1QC/IGHV3-21/C4A/IGKV3-20/IGHV3-73/IGHV5-51/IGHV2-70/IGHV3-11/IGHV1-3/IGHV3-53/C1QB/IGLV2-14/IGHG2/IGLV1-44/IGHV1-69D/C4B/IGHV6-1/IGHV1-58/IGHV4-61/IGLV2-23/IGHG4/IGKV3-15/IGHV3-66/IGHV3-49/IGHV4-4/IGHV2-26/IGHA2/IGKV3D-20/IGKV1-5/IGHV3-20/IGHV1-69/CD46/IGHV3-72/IG…
GO:0009855	determination of bilateral symmetry	128	0.573784	1.47778	0.00107991	0.00221726	0.000564254	7735	tags=52%, list=21%, signal=41%	NOTCH1/MEGF8/TGFBR2/ENG/VANGL2/SMO/BICC1/GJA1/DAAM2/GATA4/ALDH1A2/TBX3/PSKH1/DLL1/CTNNB1/SUFU/SMAD3/MICAL2/TBX1/CITED2/PKD2/KIF3B/WNT5A/PCSK6/NKX3-2/AP1B1/MIB1/IFT140/C2CD3/AIDA/PCSK5/HAND2/SRF/PSEN1/MEF2C/NBL1/NDRG4/HIF1A/LEFTY1/BBS4/IHH/DISP1/ACVR2A/FOXN4/CCDC40/TBX2/RTTN/GREM1/GREM2/TMED2/ARMC4/BBS5/DNAI1/DRC1/SETDB2/RNF207/CC2D2A/ACVR1/DYNC2H1/FOXF1/ACVR2B/DNAI2/DNAAF1/SHH/FGF10/NEK8
GO:0048706	embryonic skeletal system development	126	0.70391	1.81256	0.00107991	0.00221726	0.000564254	6127	tags=60%, list=16%, signal=50%	SULF2/COL1A1/MMP14/PDGFRA/COL11A1/MEGF8/BMP4/TGFBR2/GLI3/MDFI/PRRX1/TGFB3/COL2A1/HOXA3/WNT11/CHST11/TULP3/RUNX2/CTNNB1/SULF1/SMAD3/OSR2/XYLT1/HOXA5/HOXB9/TBX1/ZEB1/LHX1/WNT9A/HOXA6/WNT5A/NKX3-2/SIX2/HOXC6/HOXA9/IFT140/HOXA1/SIX1/RDH10/HOXA7/MED12/PCSK5/OSR1/SETD2/FGF9/HOXA4/TWIST1/HOXB3/TGFBR1/MEF2C/WDR19/RBP4/KIAA1217/DSCAML1/SIX4/EYA1/SOX11/DEAF1/HOXA2/IRX5/HOXB8/GRHL2/IHH/HOXA11/ACVR2A/EXT1/BM…
GO:0001838	embryonic epithelial tube formation	124	0.653398	1.68124	0.00108108	0.00221726	0.000564254	6808	tags=62%, list=18%, signal=51%	SFRP1/FZD1/TGFB1/SFRP2/BMP4/SKI/LUZP1/PTK7/VANGL2/LRP6/WNT6/FZD2/ARHGAP35/CTHRC1/TULP3/WNT4/ARID1A/CTNNB1/SUFU/PLXNB2/ABL1/SALL4/MTHFR/APAF1/PTCH1/DLC1/CELSR1/PRICKLE1/ZEB2/WNT5A/KDM2B/MIB1/IRX3/SEMA4C/SIX1/MED12/IFT122/OSR1/SETD2/RARA/TGFB2/SHROOM3/TWIST1/TCTN1/TSC2/DVL3/PRKACB/TSC1/SOX4/HNF1B/STK4/SIX4/SOX11/DEAF1/ST14/HIF1A/DVL2/SCRIB/BBS4/GRHL2/KAT2A/SEC24B/TRAF6/COBL/KDM6A/BMP7/PAX2/LRP2/TME…
GO:0002576	platelet degranulation	127	0.563947	1.45204	0.00108108	0.00221726	0.000564254	6812	tags=46%, list=18%, signal=37%	IGF2/F13A1/FN1/TIMP3/SPARC/ISLR/SERPINE1/VWF/TGFB1/THBS1/TGFB3/ECM1/PDGFA/BRPF3/PECAM1/A2M/PLEK/QSOX1/APP/FLNA/PSAP/TLN1/PDGFB/SELENOP/VCL/ACTN1/TOR4A/FERMT3/PROS1/LHFPL2/PHACTR2/ACTN4/HABP4/APLP2/TGFB2/LYN/CD36/SYTL4/SERPINA1/LEFTY2/SRGN/MMRN1/SELP/ENDOD1/SERPING1/NHLRC2/FAM3C/CFD/ITGB3/SERPINF2/ITIH3/HGF/MAGED2/TMX3/APOOL/RARRES2/ABCC4/VTI1B
GO:0010324	membrane invagination	124	0.661413	1.70186	0.00108108	0.00221726	0.000564254	7083	tags=65%, list=19%, signal=52%	RAB31/THBS1/IGHV3-15/ITGB2/IGHV1-18/RHOBTB1/DOCK1/IGHV4-34/IGHV4-31/IGHV3-33/IGHV3-74/IGHV3-23/ANO6/IGHV1-24/BECN1/ITGAM/IGHV4-59/SNX33/GATA2/IGHV4-28/IGHV3-30/APPL2/IGHV3-21/RHOBTB2/MYH9/SMURF1/IGHV3-73/NCKAP1L/IGHV5-51/IGHV2-70/IGHV3-11/SYT11/IGHV1-3/IGHV3-53/MARCO/IGHG2/IGHV1-69D/SPIRE1/IGHV6-1/IGHV1-58/ABCA1/ARHGAP25/IGHV4-61/IGHG4/FNBP1L/SNX9/IGHV3-66/ITGA2/IGHV3-49/CD36/IGHV4-4/IGHV2-26/CD3…
GO:0030183	B cell differentiation	131	0.637806	1.64617	0.00108108	0.00221726	0.000564254	6217	tags=45%, list=17%, signal=38%	MMP14/SFRP1/CARD11/VCAM1/NOTCH2/ITGB1/DOCK11/PTPRJ/EP300/ZFP36L2/DLL1/ABL1/ADAM17/PIK3R1/INHBA/HDAC4/GON4L/NCKAP1L/DCAF1/BCL2/LRRC8A/HDAC5/ITGA4/JAK3/PRKDC/ITM2A/INPP5D/TCF3/PTPRC/KIT/PLCL2/NFAM1/ZBTB1/ITFG2/IL10/ID2/DOCK10/ZFP36L1/PLCG2/PTPN6/BCL6/PTK2B/ZBTB7A/TCIRG1/SLAMF8/POU2F2/BTK/ATM/GPR183/CYLD/LYL1/MFNG/KLF6/MSH2/MALT1/SP3/LFNG/RBPJ/POLM
GO:0030326	embryonic limb morphogenesis	124	0.678545	1.74594	0.00108108	0.00221726	0.000564254	7635	tags=67%, list=20%, signal=53%	NOTCH1/MEGF8/SFRP2/BMP4/GLI3/GNA12/SKI/ROR2/PRRX1/LRP6/CREBBP/GJA1/ALDH1A2/CHST11/TULP3/MED1/TBX3/RUNX2/LRP4/CTNNB1/ECE1/GLI2/SALL1/OSR2/FGFR1/SALL4/LEF1/PTCH1/WNT9A/HOXA10/BCL2L11/WNT5A/CYP26B1/RARB/RECK/HOXA9/DLX5/IFT140/C2CD3/RDH10/CACNA1C/MSX2/IFT122/OSR1/FGF9/TGFB2/TWIST1/HAND2/PSEN1/WDR19/SP8/CHD7/FRAS1/TRAF3IP1/HOXC10/GRHL2/MSX1/PBX2/AFF3/IHH/HOXA11/FBN2/BMP7/TBX2/ALX3/PBX1/SMAD4/GPC3/NIPB…
GO:0035113	embryonic appendage morphogenesis	124	0.678545	1.74594	0.00108108	0.00221726	0.000564254	7635	tags=67%, list=20%, signal=53%	NOTCH1/MEGF8/SFRP2/BMP4/GLI3/GNA12/SKI/ROR2/PRRX1/LRP6/CREBBP/GJA1/ALDH1A2/CHST11/TULP3/MED1/TBX3/RUNX2/LRP4/CTNNB1/ECE1/GLI2/SALL1/OSR2/FGFR1/SALL4/LEF1/PTCH1/WNT9A/HOXA10/BCL2L11/WNT5A/CYP26B1/RARB/RECK/HOXA9/DLX5/IFT140/C2CD3/RDH10/CACNA1C/MSX2/IFT122/OSR1/FGF9/TGFB2/TWIST1/HAND2/PSEN1/WDR19/SP8/CHD7/FRAS1/TRAF3IP1/HOXC10/GRHL2/MSX1/PBX2/AFF3/IHH/HOXA11/FBN2/BMP7/TBX2/ALX3/PBX1/SMAD4/GPC3/NIPB…
GO:0035270	endocrine system development	127	0.598195	1.54022	0.00108108	0.00221726	0.000564254	6839	tags=46%, list=18%, signal=38%	PDGFRA/DKK3/BMP4/CDK6/SMO/ALDH1A2/BMP6/HOXA3/WNT11/WNT4/NR5A1/DLL1/THRA/GLI2/SMAD3/SALL1/SIDT2/GATA2/HOXA5/CDH1/TBX1/ETS1/ARID5B/CITED2/GSK3B/CRKL/WNT5A/PDPK1/SIX1/FSTL3/MAPK1/ARNTL/NF1/INSR/FOXO1/RAF1/CDKN1C/STRA6/HOXB3/SRF/TGFBR1/EIF2AK3/SOX4/GATA6/CRHR1/FOXE1/SIX3/AKT1/MSX1/CREB1/BMP2/GLI1/PBX1/SOX9/RBPJ/IL6/HES1/NOG/FOXA2
GO:0045995	regulation of embryonic development	131	0.698705	1.80335	0.00108108	0.00221726	0.000564254	7312	tags=69%, list=20%, signal=56%	COL5A1/COL5A2/SFRP1/WNK1/FZD1/FZD7/NOTCH1/SFRP2/LAMA5/BMP4/AMOT/PTK7/VANGL2/TENM4/FZD2/PHLDB1/KLF4/TULP3/WNT4/DLL1/CTNNB1/CRB2/SUFU/SULF1/B4GALT5/NR2C2/LAMA2/NKD1/FGFR1/LAMA4/GATA2/DAG1/GPR161/AR/PAFAH1B1/LAMA1/LHX1/TRIP12/CELSR1/NIBAN2/CLASP1/WNT5A/MAPK7/PHLDB2/NRK/SIX1/EHMT1/RBM19/MBP/IL10/RAB14/OSR1/WNT2B/INSR/NRARP/PLCB1/DVL3/PRKACB/MYADM/MAP2K5/SNAI1/STK4/SIX4/TBX18/TRAF3IP1/DVL2/SEC24B/STOX…
GO:0046425	regulation of receptor signaling pathway via JAK-STAT	131	0.588023	1.51768	0.00108108	0.00221726	0.000564254	4316	tags=26%, list=12%, signal=23%	CSF1R/NOTCH1/FGFR3/SH2B3/AGT/PECAM1/IL10RA/FYN/CRLF1/F2R/IL6ST/ARL2BP/TNFRSF1A/DOT1L/JAK3/LIF/VHL/STAT3/NLK/PTPRC/KIT/INPP5F/IL10/CDK5R1/HCLS1/LYN/GHR/CD300A/CYP1B1/OSM/NF2/PTK2B/LEPROT/CAV1
GO:0050871	positive regulation of B cell activation	131	0.620741	1.60212	0.00108108	0.00221726	0.000564254	6625	tags=52%, list=18%, signal=43%	MMP14/TGFB1/CARD11/IGHV3-15/IGHV1-18/IGHV4-34/CDKN1A/IGHV4-31/IGHV3-33/TLR4/TP53BP1/IGHV3-74/NFATC2/IGHV3-23/IGHV1-24/IGHV4-59/IGHV4-28/IGHV3-30/IGHV3-21/IGHV3-73/NCKAP1L/IGHV5-51/IGHV2-70/BCL2/IGHV3-11/IGHV1-3/SASH3/IGHV3-53/IGHG2/INPP5D/IGHV1-69D/IGHV6-1/IGHV1-58/PTPRC/TNFSF13/PELI1/TIRAP/IGHV4-61/IGHG4/IGHV3-66/IGHV3-49/IGHV4-4/IGHV2-26/MEF2C/STAT6/BCL6/IGHA2/IGHV3-20/IGHV1-69/TNFSF4/CD28/IGHV…
GO:0002062	chondrocyte differentiation	121	0.777379	1.99456	0.00108578	0.00221726	0.000564254	3727	tags=59%, list=10%, signal=53%	COL6A3/COL6A1/SULF2/COL6A2/CCN2/CCN4/COL11A1/COL14A1/TGFBI/TGFB1/SNAI2/COMP/SFRP2/BMP4/TGFBR2/EFEMP1/GLI3/ADAMTS7/VWA2/RFLNA/FGFR3/ADAMTS12/ANXA6/LOXL2/COL2A1/PKDCC/CREB3L2/BMP6/CHST11/ZNF219/ECM1/SNX19/MAF/COL12A1/RUNX2/AXIN2/COL27A1/CTNNB1/CHSY1/SULF1/GLI2/SMAD3/GLG1/OSR2/FGFR1/COL7A1/MEF2D/RUNX3/LTBP3/MATN3/PTH1R/RFLNB/WNT9A/ACVRL1/WNT5B/NKX3-2/SIX2/RARB/HMGA2/CYTL1/MAPK14/BMPR2/SERPINH1/MSX2/…
GO:0010811	positive regulation of cell-substrate adhesion	121	0.686743	1.76201	0.00108578	0.00221726	0.000564254	6137	tags=59%, list=16%, signal=49%	FN1/EMILIN1/FBLN2/NID1/SFRP1/SMOC2/COL16A1/COL8A1/COL26A1/PREX1/ITGA5/CCDC80/CCN1/CDK6/SPOCK2/DOCK1/ECM2/EDIL3/PTPRJ/WNT4/NEDD9/RREB1/NRP1/SMAD3/ABL1/MAP4K4/CCL21/DAG1/FLNA/ILK/NPNT/FERMT1/AGR2/CX3CL1/GSK3B/CRKL/ITGA6/KDR/UTRN/NDNF/DOCK5/PPM1F/EMILIN2/EMILIN3/DNM2/CD36/PRKCZ/ARHGEF7/TEK/TSC1/MYADM/VTN/PTK2B/MMRN1/CRK/ITGA3/LIMS2/LIMS1/CSF1/CARMIL1/PLEKHA2/EGFLAM/FMN1/IQGAP1/CCR7/CASS4/DISC1/EMID1…
GO:0019751	polyol metabolic process	123	0.581329	1.49372	0.00108578	0.00221726	0.000564254	6842	tags=48%, list=18%, signal=39%	PLCG1/CYP27A1/SGPP2/SPTLC1/PLEK/NUDT4/PTH1R/SYNJ2/INPPL1/OCRL/IP6K1/ADCYAP1R1/MYOF/ACER2/INPP5D/PLCE1/SPHK1/SPHK2/SPTLC2/PLCL2/ITPKB/DYSF/SGPP1/NUDT10/SYNJ1/INPP5B/PLCB1/IPPK/INPP5A/HRH1/PTEN/PLCB2/PLCG2/GPER1/ITPKC/PTK2B/PLCB4/INPP4A/INPP5E/GBA/IP6K3/INPP5K/PLCD3/PLD4/PLCD1/MTMR2/NUDT11/PLCH2/PPIP5K1/PLCH1/ITPKA/GPD2/INPP5J/MECP2/ASAH1/SORD/PLCB3/FGF2/PTAFR
GO:0030968	endoplasmic reticulum unfolded protein response	121	0.581562	1.49214	0.00108578	0.00221726	0.000564254	5883	tags=45%, list=16%, signal=38%	CREB3L1/CCND1/CREB3L2/CTDSP2/WFS1/EP300/BOK/HYOU1/DAB2IP/PIK3R1/FKBP14/TLN1/EXTL3/PTPN1/EDEM1/TPP1/ADD1/AGR2/CUL7/PDIA6/BCL2L11/BHLHA15/WIPI1/DCTN1/ZBTB17/ATF6/NCK2/SHC1/MBTPS1/HERPUD2/ERN1/TSPYL2/KDELR3/DNAJC3/ARFGAP1/EIF2AK3/GFPT1/FICD/PPP2R5B/RNF121/PPP1R15B/SRPRA/VAPB/GOSR2/HERPUD1/AMFR/PARP16/SYVN1/NFE2L2/DDX11/VCP/SEC31A/MBTPS2/ATP6V0D1/ATF6B
GO:0042107	cytokine metabolic process	123	0.598965	1.53903	0.00108578	0.00221726	0.000564254	6954	tags=45%, list=19%, signal=37%	EGR1/CARD11/THBS1/CYBB/HMOX1/CX3CR1/CD276/AKAP12/KLF4/TLR4/TRIB2/IGF2BP3/CD4/INHBB/APP/INHBA/ERRFI1/MAPKAPK2/TLR1/WNT5A/TNFRSF8/ZFP36/INPP5D/STAT3/PTPRC/TLR7/MAST2/TIRAP/PCSK5/IL10/NOD1/IGF2BP2/IL1B/PSEN1/MAP2K5/CLEC7A/TLR8/LILRB1/ZNF287/IGF2BP1/ASB1/CD28/EBI3/TRAF6/TLR6/MAP2K3/NFKB1/TICAM1/CD86/TNFRSF13C/SPN/IL6/CCR2/PTAFR/IL1RAP
GO:0048675	axon extension	121	0.714726	1.83381	0.00108578	0.00221726	0.000564254	7075	tags=64%, list=19%, signal=52%	LRP1/FN1/SLIT3/CXCL12/MEGF8/NRP2/NDN/ULK1/NTN1/ITGB1/SEMA7A/MACF1/NRP1/LAMB2/DPYSL2/SEMA3C/ABL1/PLXNA4/SLIT2/PAFAH1B1/NRCAM/ILK/SEMA6C/AUTS2/SEMA4G/SEMA3D/GSK3B/VCL/LIMK1/PTPRS/WNT5A/ADNP/SEMA3A/SEMA5B/TRPV2/MAP1B/SPG11/SEMA6B/SEMA4C/L1CAM/SEMA4F/BMPR2/SEMA4D/SEMA6A/SEMA3F/SEMA5A/CDK5R1/SIN3A/DNM2/CDKL5/TTL/SRF/PLXNA3/CYFIP1/SEMA3G/ULK2/DBNL/PPP3CB/ANAPC2/NDEL1/ISLR2/RTN4/NLGN3/RYK/RUFY3/SEMA4B/M…
GO:0090101	negative regulation of transmembrane receptor protein serine/threonine kinase signaling pathway	123	0.652969	1.6778	0.00108578	0.00221726	0.000564254	4316	tags=40%, list=12%, signal=35%	EMILIN1/HTRA1/CILP/FBN1/SFRP1/FZD1/BCL9L/NOTCH1/HTRA3/TGFB1/SFRP2/PMEPA1/TGFBR2/SKI/TGFB3/BAMBI/LTBP1/CHST11/ASPN/DACT2/RASL11B/SMAD3/ABL1/GLG1/CHRD/HIPK2/ADAM17/ADAMTSL2/STRAP/SORL1/SMURF1/VASN/NRROS/MTMR4/TGFB1I1/RBPMS2/WNT5A/PDPK1/SMAD7/FSTL3/DNM2/TGFBR1/TWSG1/LDLRAD4/SPART/NBL1/WFIKKN2/ZBTB7A/CAV1
GO:0010508	positive regulation of autophagy	119	0.63158	1.61933	0.00108696	0.00221726	0.000564254	7229	tags=61%, list=19%, signal=50%	DCN/DAPK1/HSPB8/SMCR8/TP53INP2/ULK1/HMOX1/PINK1/PIP4K2B/FYCO1/SH3BP4/BECN1/PLK2/MFN2/SESN2/SPTLC1/CLEC16A/HTT/CAMKK2/TPCN1/AMBRA1/GPSM1/SESN3/SMURF1/VPS13D/RAB3GAP1/GSK3B/FLCN/BCL2L11/TRIM22/HK2/LARP1/KDR/TRIM8/HDAC6/SUPT5H/PRKD1/SPTLC2/FOXO1/NOD1/MID2/PIP4K2C/TSC2/VPS13C/TSC1/MUL1/PIK3CB/EIF2AK4/ULK2/GBA/HIF1A/PRKAA1/PIP4K2A/TP53INP1/FOXO3/SH3GLB1/KAT5/SESN1/WAC/LRSAM1/UVRAG/TICAM1/PRKN/MAP3K7/C…
GO:0014013	regulation of gliogenesis	122	0.608275	1.56222	0.00108696	0.00221726	0.000564254	6825	tags=49%, list=18%, signal=40%	LRP1/NOTCH1/TGFB1/SKI/MTOR/TNFRSF1B/TENM4/CX3CR1/DAAM2/CTNNB1/SLC45A3/BMERB1/DAG1/TMEM98/IL6ST/TNFRSF21/GJC2/CRKL/TLR2/ETV5/LIF/PRKCH/DICER1/NF1/SERPINE2/LDLR/LYN/IL1B/ID2/RNF10/NR1D1/ZNF488/ASCL2/NF2/CCL3/PRMT5/CDH2/IL34/SOX11/TP73/CSF1/CREB1/BMP2/GPR183/P2RY12/MAG/PPARG/MBD1/BIN1/ID4/LRP2/CERS2/TREM2/P2RX4/TIAM1/EPHA4/IL6/HES1/NOG/CCR2
GO:0014066	regulation of phosphatidylinositol 3-kinase signaling	122	0.690488	1.77336	0.00108696	0.00221726	0.000564254	6481	tags=62%, list=17%, signal=52%	PDGFRB/PDGFRA/DCN/UNC5B/IGF1R/KLF4/PIK3CD/PDGFA/PIP4K2B/EGFR/PDGFD/SRC/BECN1/FGFR1/DAB2IP/AGT/PIK3AP1/FYN/PIK3R1/F2R/PDGFB/PPP1R16B/PIP5K1C/KDR/CBL/PLXNB1/PPARD/MAZ/PIK3R5/PTPN13/RGL2/MAPK1/FGR/KIT/SEMA4D/FLT4/PDGFC/NTF3/CAT/SERPINE2/INSR/HCLS1/PIP4K2C/TGFB2/LYN/TWIST1/RELN/TSC2/TEK/PIP5K1A/PTEN/PIK3CG/OSM/PPP2R5B/GPER1/PTPN6/PIK3CB/SELP/CD28/PIP4K2A/NEDD4/ENTPD5/IRS2/SLC9A3R1/EPOR/FLT1/GAB1/RASG…
GO:0042089	cytokine biosynthetic process	122	0.602908	1.54843	0.00108696	0.00221726	0.000564254	6954	tags=45%, list=19%, signal=37%	EGR1/CARD11/THBS1/CYBB/HMOX1/CX3CR1/CD276/AKAP12/KLF4/TLR4/TRIB2/IGF2BP3/CD4/INHBB/APP/INHBA/ERRFI1/MAPKAPK2/TLR1/WNT5A/TNFRSF8/ZFP36/INPP5D/STAT3/PTPRC/TLR7/MAST2/TIRAP/PCSK5/IL10/NOD1/IGF2BP2/IL1B/PSEN1/MAP2K5/CLEC7A/TLR8/LILRB1/ZNF287/IGF2BP1/ASB1/CD28/EBI3/TRAF6/TLR6/MAP2K3/NFKB1/TICAM1/CD86/TNFRSF13C/SPN/IL6/CCR2/PTAFR/IL1RAP
GO:0001704	formation of primary germ layer	120	0.726098	1.85997	0.00108932	0.00221726	0.000564254	5921	tags=62%, list=16%, signal=53%	COL5A1/COL6A1/FN1/MMP14/MMP2/LAMB1/COL5A2/FZD7/COL8A1/COL11A1/SFRP2/ITGA5/BMP4/ITGB2/ITGB1/COL4A2/WNT11/KDM6B/KLF4/LAMB3/COL12A1/ARID1A/CTNNB1/CRB2/ITGB5/SMAD3/FGFR1/CHRD/COL7A1/LEF1/EPHA2/INHBA/LHX1/WLS/FOXC1/ITGA4/WNT5A/ETS2/SIX2/POFUT2/HMGA2/MMP9/BMPR2/SETD2/ITGAV/ITGA2/SRF/EXT2/PRKAR1A/VTN/ITGB4/GATA6/TWSG1/SNAI1/HNF1B/NF2/EYA1/KIF16B/ITGA3/ATOH8/NR4A3/ITGA7/HOXA11/MMP15/KDM6A/EXOC4/BMP7/CTR9…
GO:0003014	renal system process	120	0.607313	1.55569	0.00108932	0.00221726	0.000564254	6296	tags=44%, list=17%, signal=37%	SULF2/BMP4/KCNQ1/GJA1/MLLT6/ADCY6/ADCY3/WFS1/ADCY7/SULF1/AGT/ADCY9/AQP1/F2R/PSAP/IGKV3-20/PDGFB/CORO2B/MYO5B/BCL2/MCAM/ADGRF5/OPRL1/BCR/LGMN/CD34/MYO1E/PCSK5/ADCY8/PRKACB/PRKAR1A/KCNMA1/SGK1/PTPRO/RAB11FIP2/IGHA2/ADCY1/ADCY5/INPP5K/ITGA3/RRM2B/AGTR1/PRKAR2B/ADORA1/AVPR1A/PRKAR2A/SLC9A3R1/SERPINF2/AVPR2/ADIPOQ/MAGED2/GJA5/KLHL3
GO:0007613	memory	117	0.624293	1.59812	0.00108932	0.00221726	0.000564254	5508	tags=46%, list=15%, signal=39%	SERPINF1/ITGA5/MTOR/ITPR3/LRRN4/CIC/MAP1A/KMT2B/CX3CR1/ATXN1L/SHANK3/PLK2/FOXO6/BTBD9/EIF4EBP2/ASIC1/CTNS/ATXN1/ADNP/LGMN/NTF3/CRTC1/INSR/LDLR/HRH2/PLCB1/RELN/PRKCZ/PRNP/ADCY8/VLDLR/SRF/HRH1/NFATC4/PSEN1/PTEN/KCNK2/RIN1/SGK1/CRHR1/S100B/EIF2AK4/ADCY1/PTGS2/PJA2/ITGA3/YTHDF1/KAT2A/PPP3CB/CREB1/SHANK1/ABCA7/ITGA8/KALRN
GO:0010595	positive regulation of endothelial cell migration	120	0.636942	1.63158	0.00108932	0.00221726	0.000564254	6813	tags=57%, list=18%, signal=47%	ADGRA2/SMOC2/SPARC/JCAD/AMOTL1/TGFB1/BMP4/SRPX2/PLCG1/PLPP3/THBS1/NRP2/HMOX1/MET/SASH1/SCARB1/NRP1/ABL1/PLK2/FGFR1/AGT/GATA2/ADAM17/RHOB/MAP3K3/STAT5A/ETS1/PDGFB/BCAR1/AKT3/FOXP1/WNT5A/PDPK1/KDR/MIR200A/LGMN/PRKD1/BMPR2/FLT4/MIR135B/SEMA5A/PRKD2/MIR23A/HDAC7/TEK/MIR27A/ROCK2/BCAS3/RHOJ/MIR210/PTK2B/PTGS2/FGF1/SP1/HIF1A/AKT1/ATOH8/GRN/MIR27B/NFE2L2/MAP2K3/ITGB3/MIR499A/P2RX4/SIRT1/PRKCA/CCBE1/FGF2…
GO:0022612	gland morphogenesis	120	0.725698	1.85894	0.00108932	0.00221726	0.000564254	6198	tags=64%, list=17%, signal=54%	SULF2/SFRP1/CSF1R/PLXND1/IGFBP5/NOTCH1/TGFB1/SNAI2/LAMA5/BMP4/TGFBR2/GLI3/PLXNA1/LRP6/TGFB3/TGM2/NTN1/PDGFA/WNT4/EGFR/MED1/RXRA/TBX3/SRC/NRP1/SULF1/GLI2/LRP5/SEMA3C/FGFR1/KDM5B/BTBD7/DAG1/AR/EPHA2/PTCH1/LAMA1/BTRC/TNC/BCL2/WNT5A/ETV5/SEMA3A/TNFAIP3/VDR/FEM1B/MSX2/CYP7B1/NTN4/TGFB2/TWSG1/PGR/FRS2/STAT6/FGF7/CAV1/FOXA1/LIMS2/SCRIB/RPS6KA1/MSN/CSF1/ESR1/EDA/PML/BMP7/TBX2/DDR1/GLI1/ESRP2/ID4/FGFR2/SL…
GO:0043500	muscle adaptation	120	0.599125	1.53471	0.00108932	0.00221726	0.000564254	7046	tags=48%, list=19%, signal=39%	IGFBP5/NOTCH1/MTOR/TNFRSF1B/HMOX1/GATM/KLF4/RGS4/MEF2A/SMAD3/BECN1/AGT/DAG1/IL6ST/SLC9A1/ERRFI1/HDAC4/ATP2B4/MTMR4/TNFRSF1A/GATA5/UTRN/CAMTA2/JARID2/FBXO32/RGS2/ATP2A2/PPARA/INPP5F/CTDP1/DDX39B/FOXO1/IL1B/HAND2/ROCK2/GATA6/MEF2C/CAMK2G/MTPN/NR4A3/SCN5A/FOXO3/PARP1/PPP3CA/PI16/CAMK2D/SMAD4/MIR499A/P2RX4/PDE5A/GTF2IRD1/PRKCA/TWF1/MIR34C/ROCK1/AIF1/CDK9/GSN
GO:0072089	stem cell proliferation	117	0.633505	1.62171	0.00108932	0.00221726	0.000564254	5956	tags=50%, list=16%, signal=42%	NOTCH1/FBLN1/TGFB1/SNAI2/SFRP2/RUNX1/GLI3/SMO/CX3CR1/ATXN1L/TBX3/CTNNB1/PLXNB2/AKNA/KCTD11/DAGLA/FGFR1/LEF1/LTBP3/PAFAH1B1/NUMBL/ETV6/PIM1/FERMT1/WNT7B/CX3CL1/ZNF335/WNT5A/YAP1/SIX2/HMGA2/DAGLB/NES/NUMB/PTPRC/CD34/RNF43/TEAD3/KDM1A/NF1/WNT2B/ARIH2/FRS2/NF2/ZFP36L1/NDE1/EML1/KITLG/OVOL1/SOX11/SIX3/HIF1A/ACE/HNRNPU/DISC1/ID4/FGFR2/TRIM71
GO:1903844	regulation of cellular response to transforming growth factor beta stimulus	120	0.647514	1.65867	0.00108932	0.00221726	0.000564254	4480	tags=43%, list=12%, signal=38%	EMILIN1/HTRA1/FBN1/DKK3/BCL9L/HTRA3/TGFB1/DAB2/PMEPA1/TGFBR2/SKI/ENG/THBS1/ZNF703/TGFB3/CREBBP/BAMBI/LTBP1/LTBP4/CHST11/LOX/EP300/ASPN/RASL11B/SMAD3/GLG1/HIPK2/ADAM17/ADAMTSL2/STRAP/ZEB1/SMURF1/VASN/NRROS/MTMR4/TGFB1I1/NPNT/FERMT1/CITED2/FLCN/PDPK1/SMAD7/RNF111/DNM2/CDKN1C/TGFBR1/LDLRAD4/WFIKKN2/ZBTB7A/CAV1/SOX11/ITGA3
GO:0017015	regulation of transforming growth factor beta receptor signaling pathway	118	0.650841	1.66641	0.0010917	0.00221726	0.000564254	4480	tags=44%, list=12%, signal=39%	EMILIN1/HTRA1/FBN1/DKK3/BCL9L/HTRA3/TGFB1/DAB2/PMEPA1/TGFBR2/SKI/ENG/THBS1/ZNF703/TGFB3/CREBBP/BAMBI/LTBP1/LTBP4/CHST11/LOX/EP300/ASPN/RASL11B/SMAD3/GLG1/HIPK2/ADAM17/ADAMTSL2/STRAP/ZEB1/SMURF1/VASN/NRROS/MTMR4/TGFB1I1/NPNT/FERMT1/CITED2/FLCN/PDPK1/SMAD7/RNF111/DNM2/CDKN1C/TGFBR1/LDLRAD4/WFIKKN2/ZBTB7A/CAV1/SOX11/ITGA3
GO:0042471	ear morphogenesis	118	0.656549	1.68103	0.0010917	0.00221726	0.000564254	6592	tags=56%, list=18%, signal=46%	COL11A1/ABR/PTK7/ROR2/PRRX1/VANGL2/FZD2/NTN1/COL2A1/CTHRC1/EPHB2/GLI2/SALL1/OSR2/FGFR1/GATA2/MAFB/WHRN/TBX1/ZEB1/SOBP/CELSR1/WNT5A/LRIG3/NKX3-2/BCR/SIX2/TSHZ1/ALDH1A3/DLX5/NAGLU/HOXA1/SIX1/MAPK1/LRIG1/OSR1/OTX1/FGF9/TWIST1/WDR19/SIX4/ZIC1/EYA1/CHD7/HOXA2/DVL2/NR4A3/SCRIB/MSX1/SPRY2/SEC24B/STOX1/ITGA8/GSC/PAX2/KCNQ4/PDZD7/FGFR2/GRHL3/SLC9A3R1/NIPBL/SOX9/USH1G/INSIG2/DVL1/FRZB
GO:0045667	regulation of osteoblast differentiation	118	0.702186	1.79787	0.0010917	0.00221726	0.000564254	7136	tags=62%, list=19%, signal=50%	SFRP1/CCN4/IGFBP5/NOTCH1/SNAI2/SFRP2/DDR2/BMP4/FAM20C/GLI3/CCN1/SKI/RASSF2/CDK6/TMEM119/BMP6/CTHRC1/WNT4/RUNX2/AXIN2/CTNNB1/ZHX3/SUFU/SMAD3/LRP5/CHRD/NBR1/TWIST2/IL6ST/ILK/PTCH1/HDAC4/NPNT/WNT7B/ID3/JAG1/CEBPA/PRKD1/BMPR2/SEMA4D/MSX2/TMEM64/HDAC7/TWIST1/HAND2/ID2/MEF2C/TWSG1/SUCO/MIR210/TCIRG1/SOX11/LIMD1/HOXA2/SMAD5/ID1/ACVR2A/BMP2/SMOC1/FBN2/BMP7/GLI1/GREM1/CTNNBIP1/FGFR2/HGF/RANBP3L/IL6/ACVR1/…
GO:0048593	camera-type eye morphogenesis	118	0.683115	1.74905	0.0010917	0.00221726	0.000564254	6181	tags=50%, list=17%, signal=42%	COL8A1/BMP4/COL8A2/GLI3/SKI/SDK1/NECTIN1/LRP6/HIPK1/SHROOM2/EPHB2/ARID1A/CDON/DLL1/CTNNB1/LRP5/MFN2/HIPK2/FOXF2/TBC1D20/SDK2/TSKU/PROM1/EPHA2/ZEB1/FAT1/LHX1/WNT9A/PTPRM/WNT5A/TENM3/JAG1/KDM2B/ALDH1A3/NAGLU/IFT122/NF1/WNT2B/BCAR3/STRA6/TWIST1/FRS2/RBP4/MAN2A1/GDF11/SOX11/SIX3/IRX5/HIF1A/BBS4/IHH/FOXN4/BMP7/TBX2/WNT2/PAX2/SP3/THY1/SOX9
GO:0001841	neural tube formation	105	0.656173	1.67077	0.0010929	0.00221726	0.000564254	6808	tags=65%, list=18%, signal=53%	SFRP1/FZD1/TGFB1/SFRP2/BMP4/SKI/LUZP1/PTK7/VANGL2/LRP6/FZD2/ARHGAP35/CTHRC1/TULP3/ARID1A/SUFU/PLXNB2/ABL1/SALL4/MTHFR/APAF1/PTCH1/DLC1/CELSR1/PRICKLE1/ZEB2/WNT5A/KDM2B/MIB1/SEMA4C/MED12/IFT122/SETD2/RARA/TGFB2/SHROOM3/TWIST1/TCTN1/TSC2/DVL3/PRKACB/TSC1/SOX4/STK4/SOX11/DEAF1/ST14/HIF1A/DVL2/SCRIB/BBS4/GRHL2/KAT2A/SEC24B/TRAF6/COBL/KDM6A/BMP7/PAX2/LRP2/TMED2/GRHL3/TRIM71/CC2D2A/DVL1/TEAD2/MTHFD1L/N…
GO:0003279	cardiac septum development	111	0.718758	1.83474	0.0010929	0.00221726	0.000564254	7136	tags=69%, list=19%, signal=56%	SLIT3/HEG1/PLXND1/FZD1/NOTCH1/BMP4/TGFBR2/HEYL/CCN1/LUZP1/ENG/PTK7/NRP2/VANGL2/SMO/FZD2/NOTCH2/GATA4/LTBP1/WNT11/MYH10/PARVA/TBX3/AP2B1/NRP1/SUFU/SEMA3C/SALL1/SALL4/SLIT2/MAML1/ROBO1/TBX1/ZFPM2/FGFRL1/CITED2/WNT5A/JAG1/RARB/SMAD7/PRDM1/BMPR2/HEY1/MSX2/PCSK5/RARA/DNM2/STRA6/TGFB2/ID2/MDM2/TGFBR1/SOX4/GATA6/FRS2/DCTN5/CHD7/SOX11/PDE2A/TAB1/NSD2/HECTD1/BMP7/TBX2/LRP2/FGFR2/SMAD4/NPRL3/RBPJ/GJA5/TRIP…
GO:0006023	aminoglycan biosynthetic process	115	0.749869	1.91575	0.0010929	0.00221726	0.000564254	6106	tags=67%, list=16%, signal=56%	HSPG2/FMOD/PDGFRB/CHST15/OGN/VCAN/BGN/SDC1/DCN/TGFB1/NDST1/LUM/B3GNT9/CHST3/GPC1/CHST11/SDC2/GPC6/CEMIP/OMD/CHPF/CSPG4/CHSY1/B4GALT5/B3GNT7/XYLT1/AGRN/EXTL3/GPC4/PDGFB/GLCE/DSE/ST3GAL4/ST3GAL2/AP2A1/GALNT5/B4GALT1/HS6ST1/XYLT2/PRELP/UST/CHSY3/CLTC/CSGALNACT2/CHST14/B3GNT3/B4GALT4/CHST6/CHST2/ABCC5/IL1B/EXT2/CHPF2/HS3ST1/UGDH/SMPD3/HS6ST2/B3GNT10/CHST7/HS2ST1/B3GNT2/B3GNT8/CHST13/KERA/EXT1/CSGALNA…
GO:0007009	plasma membrane organization	105	0.611549	1.55715	0.0010929	0.00221726	0.000564254	6179	tags=50%, list=17%, signal=41%	COL5A1/EHD2/SPTBN1/ANXA6/A4GALT/MYH10/PLEKHM2/MYRF/MICALL1/ANO6/SNX33/SYT7/STX2/MTSS1/AKT2/AR/PSAP/MYH9/PLSCR4/SYT11/MYOF/EPB41L3/ATP2A2/ASAP1/PTPRC/DYSF/MTSS2/CAVIN2/FNBP1L/SNX9/ANO7/DNM2/TGFB2/OSBPL2/SYTL4/PTEN/P2RX7/BIN2/TLCD2/PACSIN2/CAV1/BAIAP2L1/AKT1/ABCA7/SH3GLB1/WHAMM/ANO9/FAT4/BIN1/SYPL2/ANK3/FCHO2
GO:0031623	receptor internalization	111	0.601423	1.53523	0.0010929	0.00221726	0.000564254	7542	tags=48%, list=20%, signal=38%	SFRP4/LRP1/RAB31/ITGB2/ACKR3/ITGB1/CACNG4/AP2B1/DRD4/DLG4/ANKRD13A/TBC1D5/ANKRD13B/UBQLN2/CLTC/NUMB/PICALM/SCYL2/GRK3/LDLRAP1/DNM1/RAMP1/NTF3/DNM2/SNX1/CD36/ATXN2/ARRB1/PLCG2/CALCRL/LILRB1/CAV1/SCRIB/OPHN1/RAMP3/NEDD4/MTMR2/HTR2B/GRK2/RSPO1/GREM1/ITGB3/EZR/PCSK9/CXCR2/SNAP25/USP46/DKK1/APLN/GRB2/GRK4/RAB5A/MIR199A2
GO:0042303	molting cycle	111	0.623759	1.59224	0.0010929	0.00221726	0.000564254	6187	tags=45%, list=17%, signal=38%	IGFBP5/NOTCH1/TNFRSF19/LAMA5/CDH3/VANGL2/SMO/APCDD1/PDGFA/FOXQ1/EGFR/LRP4/CTNNB1/INHBA/PER1/LDB1/FERMT1/CELSR1/BCL2/WNT10A/ERCC2/WNT5A/ACVR1B/NUMA1/TRPC4AP/MYO5A/FARP2/PPP1R13L/LRIG1/ARNTL/MSX2/LDB2/NF1/PTCH2/TGFB2/SNAI1/SOS1/FOXE1/PTGS2/FGF7/TMEM79/EDA/MPZL3/HOXC13/FGFR2/SMAD4/ZMPSTE24/NIPBL/SOX9/RBPJ
GO:0042633	hair cycle	111	0.623759	1.59224	0.0010929	0.00221726	0.000564254	6187	tags=45%, list=17%, signal=38%	IGFBP5/NOTCH1/TNFRSF19/LAMA5/CDH3/VANGL2/SMO/APCDD1/PDGFA/FOXQ1/EGFR/LRP4/CTNNB1/INHBA/PER1/LDB1/FERMT1/CELSR1/BCL2/WNT10A/ERCC2/WNT5A/ACVR1B/NUMA1/TRPC4AP/MYO5A/FARP2/PPP1R13L/LRIG1/ARNTL/MSX2/LDB2/NF1/PTCH2/TGFB2/SNAI1/SOS1/FOXE1/PTGS2/FGF7/TMEM79/EDA/MPZL3/HOXC13/FGFR2/SMAD4/ZMPSTE24/NIPBL/SOX9/RBPJ
GO:0046660	female sex differentiation	115	0.63406	1.61989	0.0010929	0.00221726	0.000564254	6311	tags=45%, list=17%, signal=38%	MMP14/SLIT3/SFRP1/PDGFRA/ICAM1/AXL/KMT2B/COL9A3/WNT4/NRIP1/TBX3/NR5A1/SRC/FOXL2/MMP19/INHBB/SLIT2/TYRO3/INHBA/LHX1/ZFPM2/FOXC1/ARID5B/BCL2/ADCYAP1R1/WNT5A/ACVR1B/DACH1/LHFPL2/KIT/INSR/STRA6/ARRB1/AMHR2/PGR/MERTK/PLEKHA1/RBP4/PTX3/KITLG/SGPL1/CHD7/FZD4/ESR1/ATM/PCYT1B/FOXO3/TAF4/LRP2/SMAD4/LFNG/SIRT1
GO:0051153	regulation of striated muscle cell differentiation	111	0.602534	1.53806	0.0010929	0.00221726	0.000564254	6944	tags=44%, list=19%, signal=36%	MMP14/FZD7/EHD2/NOTCH1/TGFB1/BMP4/MTOR/MIR590/TMEM119/AKAP13/RGS4/NFATC2/IL4R/DLL1/MAML1/TBX1/HDAC4/CD53/BCL2/HDAC5/BHLHA15/NIBAN2/CYP26B1/RGS2/PPARA/MAPK14/TRIM32/CTDP1/DDX39B/DMPK/MIR200B/CAPN2/MEF2C/FRS2/EHD1/BHLHE41/MSX1/KAT2A/BMP2/PI16/GREM1/SMAD4/MIR499A/RBPJ/PLPP7/ADGRB1/SOX6/MYOCD/DKK1
GO:0060419	heart growth	105	0.613322	1.56166	0.0010929	0.00221726	0.000564254	8670	tags=63%, list=23%, signal=48%	HEG1/NOTCH1/TGFBR2/MTOR/MIR590/TENM4/GJA1/GATA4/AKAP13/S1PR1/RXRA/RGS4/BASP1/FGFR1/AGT/PIM1/ZFPM2/FOXC1/SORBS2/ACACB/YAP1/JARID2/RGS2/PPARA/MAPK14/MAPK1/CTDP1/DDX39B/FGF9/MIR23A/TGFB2/MAP2K4/MIR200B/TGFBR1/PTEN/PRKAR1A/GATA6/RIPK1/MEF2C/KCNK2/RBP4/NDRG4/TP73/MAPK11/TBX2/GLI1/WNT2/PI16/CCM2L/FGFR2/RBPJ/PDLIM5/FGF2/NOG/BMPR1A/ARID2/FOXC2/MIR199A2/NKX2-5/MIR199A1/DIPK2A/PROX1/MIR548C/TGFBR3/AGTR2/MY…
GO:1903510	mucopolysaccharide metabolic process	111	0.745264	1.90241	0.0010929	0.00221726	0.000564254	7168	tags=72%, list=19%, signal=58%	FMOD/CHST15/OGN/VCAN/BGN/DCN/TGFB1/NDST1/LUM/CHST3/SPOCK2/GNS/CHST11/LYVE1/CEMIP2/CEMIP/OMD/CHPF/CSPG4/CHSY1/B4GALT5/B3GNT7/ITIH5/XYLT1/SLC9A1/PDGFB/GLCE/DSE/PIM1/ST3GAL4/CD44/ST3GAL2/AP2A1/B4GALT1/XYLT2/NDNF/ARSB/PRELP/UST/CHSY3/CLTC/CSGALNACT2/CHST14/B3GNT3/B4GALT4/CHST6/CHST2/ABCC5/IL1B/CHPF2/UGDH/HEXB/SMPD3/CHST7/B3GNT2/CHST13/AKT1/KERA/EGFLAM/CSGALNACT1/CHP1/GLB1/NFKB1/DSEL/ST3GAL3/CHST1/B3G…
GO:0002065	columnar/cuboidal epithelial cell differentiation	110	0.628336	1.60254	0.00109529	0.00221726	0.000564254	6617	tags=47%, list=18%, signal=39%	NOTCH1/SERPINE1/BMP4/FAM20C/CDK6/SMO/GATA4/BMP6/WNT11/CDKN1A/WNT4/RXRA/DLL1/ABL1/FGFR1/SIDT2/HOXA5/LEF1/PAFAH1B1/WHRN/TIGAR/AGR2/GSK3B/CBFA2T2/WNT5A/DLX3/PDPK1/NKX3-2/GATA5/JAG1/RARB/GPAT4/PRDM1/ARNTL/JAG2/RARA/SOX4/GATA6/CDH2/SOX11/FOXA1/HIF1A/SCRIB/SEC24B/BMP2/PDZD7/FGFR2/SLC9A3R1/RBPJ/MCOLN3/HES1/C1GALT1
GO:0002761	regulation of myeloid leukocyte differentiation	116	0.650748	1.66072	0.00109529	0.00221726	0.000564254	6940	tags=56%, list=19%, signal=46%	FBN1/SFRP1/TGFB1/RUNX1/RASSF2/MTOR/CDK6/ROR2/NOTCH2/PIAS3/TLR4/CTNNB1/LRRC17/CD4/KLF10/GATA2/MAFB/C1QC/PIK3R1/LEF1/EVI2B/FOS/INHBA/TOB2/FOXP1/LIF/INPP5D/TFE3/FSTL3/CCR1/RB1/HOXA7/RARA/NF1/TMEM64/JUN/HCLS1/LYN/ID2/ZBTB46/RIPK1/TESC/MITF/CCL3/ZFP36L1/ACIN1/KITLG/IL34/UBASH3B/LILRB1/FADD/CSF1/CREB1/TRAF6/TMEM178A/MYC/CTNNBIP1/LILRB4/TREM2/ADIPOQ/SIGLEC15/ZNF675/PRKCA/TRIB1/FES
GO:0006024	glycosaminoglycan biosynthetic process	110	0.751421	1.91646	0.00109529	0.00221726	0.000564254	6106	tags=67%, list=16%, signal=56%	HSPG2/FMOD/PDGFRB/CHST15/OGN/VCAN/BGN/SDC1/DCN/TGFB1/NDST1/LUM/CHST3/GPC1/CHST11/SDC2/GPC6/CEMIP/OMD/CHPF/CSPG4/CHSY1/B4GALT5/B3GNT7/XYLT1/AGRN/EXTL3/GPC4/PDGFB/GLCE/DSE/ST3GAL4/ST3GAL2/AP2A1/GALNT5/B4GALT1/HS6ST1/XYLT2/PRELP/UST/CHSY3/CLTC/CSGALNACT2/CHST14/B3GNT3/B4GALT4/CHST6/CHST2/ABCC5/IL1B/EXT2/CHPF2/HS3ST1/UGDH/SMPD3/HS6ST2/CHST7/HS2ST1/B3GNT2/CHST13/KERA/EXT1/CSGALNACT1/GPC2/NFKB1/DSEL/HS…
GO:0007173	epidermal growth factor receptor signaling pathway	116	0.646359	1.64951	0.00109529	0.00221726	0.000564254	6181	tags=53%, list=17%, signal=44%	ADRA2A/TGFB1/EFEMP1/PLCG1/RASSF2/PTPRJ/EGFR/SRC/ABL1/AFAP1L2/DAB2IP/AGT/ARAP1/ADAM17/PIK3R1/APP/GPRC5A/TGFA/ERRFI1/BCAR1/RHBDF1/AGR2/HIP1R/MVB12B/PDPK1/PTPN11/CBL/DGKD/SOCS5/PTPN3/MMP9/PLCE1/NCK2/SHC1/SHKBP1/DUSP3/HIP1/ITGA1/ARHGEF7/PSEN1/GPER1/SOS1/NEURL1/REPS2/PTK2B/KIF16B/AKT1/ERBIN/SPRY2/PLAUR/ZFYVE28/DOK1/ZGPAT/ADORA1/IQGAP1/STAM2/HGS/RHBDF2/GAB1/CDH13/SOX9
GO:0010906	regulation of glucose metabolic process	112	0.605231	1.54426	0.00109529	0.00221726	0.000564254	6311	tags=46%, list=17%, signal=39%	IGF2/IGFBP4/C1QTNF1/IRS1/MTOR/SOGA1/FOXK1/NFE2L1/EP300/SRC/SLC45A3/ENPP1/PDK4/SESN2/SORBS1/AKT2/NCOA2/TIGAR/GSK3B/PPP1R3B/ACACB/DDB1/CRY1/C1QTNF3/DGKQ/PPARA/IGFBP3/PFKFB2/RANBP2/INSR/RUBCNL/FOXO1/GNB3/MIDN/FOXK2/MIR210/FBP1/INPP5K/OGT/AKT1/DYRK2/PDK2/RORA/PASK/FAM3C/PPP1R3D/PRKN/IRS2/ZMPSTE24/ADIPOQ/PDK3/SIRT1
GO:0014902	myotube differentiation	109	0.628102	1.60058	0.00109529	0.00221726	0.000564254	6784	tags=45%, list=18%, signal=37%	MMP14/EHD2/NOTCH1/SKI/MTOR/ADAM12/SMO/TMEM119/CDON/NFATC2/CACNA1H/SELENON/PTGFRN/IL4R/MAML1/MYH9/TBX1/BCL9/HDAC4/CD53/BCL2/HDAC5/BHLHA15/NIBAN2/CYP26B1/MYOF/TANC1/MAPK14/SIX1/DMPK/MIR200B/MYORG/CAPN2/DYRK1B/MEF2C/SIX4/RYR1/EHD1/BHLHE41/BARX2/PPP3CA/P2RX2/AVPR1A/NOS1/PLPP7/ADGRB1/CAV2/NPHS1/MYOCD
GO:0015749	monosaccharide transmembrane transport	112	0.602528	1.53737	0.00109529	0.00221726	0.000564254	8696	tags=54%, list=23%, signal=41%	IRS1/SLC2A10/CREBL2/SLC2A3/PID1/EDNRA/SLC45A3/ENPP1/MEF2A/ADIPOR2/SLC23A2/SESN2/SORBS1/APPL2/PIK3R1/AKT2/C2CD5/HK2/PTPN11/CLIP3/RNASEL/PPARD/MAPK14/GRB10/FGF19/INSR/SLC45A1/OSBPL8/SLC2A1/IL1B/TSC1/INPP5K/SLC2A12/AKT1/NR4A3/PRKCB/TRIB3/NFE2L2/APPL1/CAPN10/PLA2G1B/IRS2/CLTCL1/GPC3/ADIPOQ/SLC2A5/TRARG1/ITLN1/C3/SLC23A1/RHOQ/MFSD4B/SLC2A4/C1QTNF2/HNF1A/SORT1/SLC2A6/STXBP4/PPBP/FFAR4
GO:0021987	cerebral cortex development	110	0.643889	1.64221	0.00109529	0.00221726	0.000564254	5721	tags=51%, list=15%, signal=43%	LRP1/COL3A1/LAMB1/GLI3/SMO/LRP6/SUN2/EGFR/CDON/CTNNB1/TACC1/BMERB1/DAB2IP/CCDC85C/SLIT2/FLNA/PAFAH1B1/ROBO1/ARX/SUN1/GSK3B/NCOA1/CRKL/PTPRS/SRGAP2/TACC2/SYNE2/DIXDC1/BTBD3/KDM1A/CDK5R1/NF1/PLCB1/LHX6/RELN/SLC2A1/PSEN1/TSC1/ADGRG1/NDE1/CEP120/CDH2/EFHC1/BBS2/CRK/HIF1A/BBS4/CSNK2A2/WDR62/NDEL1/RTN4/P2RY12/MBOAT7/GNG12/FAT4/DISC1
GO:0030282	bone mineralization	113	0.686389	1.75232	0.00109529	0.00221726	0.000564254	6463	tags=59%, list=17%, signal=49%	COL1A2/TGFB1/COMP/DDR2/BMP4/FAM20C/CCN1/ROR2/RFLNA/TGFB3/FGFR3/TMEM119/GJA1/PKDCC/BMP6/WNT11/ECM1/ZBTB40/GPNMB/OMD/WNT4/S1PR1/LOX/ASPN/AXIN2/ENPP1/ANO6/SMAD3/OSR2/BCOR/KLF10/NBR1/LTBP3/PTH1R/RFLNB/SBNO2/ERCC2/MMP13/BMPR2/FGR/CCR1/OSR1/MGP/TWIST1/EIF2AK3/ANKH/MEF2C/SMPD3/CCL3/P2RX7/SRGN/PTK2B/PTGS2/HIF1A/ACVR2A/BMP2/FBN2/BMP7/GREM1/FGFR2/PTHLH/GPC3/ZMPSTE24/SOX9/TUFT1/ADRB2/ACVR1
GO:0032963	collagen metabolic process	109	0.744769	1.89788	0.00109529	0.00221726	0.000564254	5254	tags=54%, list=14%, signal=47%	COL5A1/COL1A1/EMILIN1/COL1A2/MMP14/P3H3/MMP2/CREB3L1/PDGFRB/MFAP4/MRC2/CCN2/MMP11/TGFB1/ADAMTS2/BMP4/ENG/CTSK/TGFB3/TRAM2/ITGB1/COL15A1/RCN3/FAP/P3H2/TNS2/TNXB/P3H1/WNT4/CYGB/MMP24/ADAMTS14/PLOD1/MMP19/P3H4/F2R/MMP17/FURIN/MMP23B/ERRFI1/MIR149/MMP13/PPARD/VIM/MMP9/SERPINH1/VIPAS39/ITGA2/CTSD/SMPD3/SUCO/P2RX7/MMP28/HIF1A/VSIR/IHH/ID1/MMP15/CIITA
GO:0042035	regulation of cytokine biosynthetic process	113	0.615882	1.57232	0.00109529	0.00221726	0.000564254	6842	tags=46%, list=18%, signal=38%	EGR1/CARD11/THBS1/CYBB/HMOX1/CX3CR1/CD276/AKAP12/KLF4/TLR4/TRIB2/IGF2BP3/CD4/INHBB/APP/INHBA/ERRFI1/MAPKAPK2/TLR1/WNT5A/TNFRSF8/ZFP36/INPP5D/STAT3/PTPRC/TLR7/MAST2/TIRAP/IL10/IGF2BP2/IL1B/PSEN1/MAP2K5/CLEC7A/TLR8/LILRB1/ZNF287/IGF2BP1/ASB1/CD28/EBI3/TRAF6/TLR6/MAP2K3/NFKB1/TICAM1/CD86/TNFRSF13C/SPN/IL6/CCR2/PTAFR
GO:0043244	regulation of protein-containing complex disassembly	113	0.63535	1.62202	0.00109529	0.00221726	0.000564254	8145	tags=62%, list=22%, signal=49%	EPS8/SMCR8/IGF1R/TRPV4/LMOD1/SPTBN1/MAP1A/LIMA1/FYCO1/UPF1/SPTBN2/BMERB1/CLEC16A/PLEK/CAMSAP1/ASPH/CRACD/SCAF8/ADD1/RUBCN/TAOK1/CLASP1/HDAC6/UBQLN4/MAP1B/SWAP70/NES/SCAF4/ADD2/SEMA5A/SETX/ADD3/INSR/IRAK3/PLEKHH2/MID1/SPAST/TBC1D25/APC/SPTAN1/SH3BP1/GBA/KATNB1/MTPN/PDXP/CARMIL1/NAV3/TMOD2/SPTB/UVRAG/ZMPSTE24/CALCOCO2/SPEF1/CLASP2/MAP1S/ADRB2/HDGFL3/TWF1/TTBK2/GSN/AVIL/CAMSAP3/SPTBN5/EIF5A2/ARHGEF2…
GO:0045446	endothelial cell differentiation	110	0.63251	1.61319	0.00109529	0.00221726	0.000564254	6813	tags=57%, list=18%, signal=47%	PDPN/HEG1/NOTCH1/LAMA5/BMP4/ICAM1/ENG/FOXJ2/NR2F2/MET/BMP6/KDM6B/S1PR1/COL18A1/RAPGEF1/DLL1/CTNNB1/NRP1/PECAM1/FASN/CDH5/ZEB1/AFDN/PPP1R16B/ADD1/WNT7B/ACVRL1/TNFRSF1A/S1PR2/PTPRS/CLDN1/KDR/JAG1/TJP1/VEZF1/BMPR2/GSTM3/HEY1/RAPGEF2/IL1B/CLDN5/ROCK2/MYADM/NOTCH4/PDE2A/ATOH8/APOLD1/RAP1B/MSN/TJP2/ID1/MARVELD2/SCUBE1/ANXA2P2/CCM2/EZR/SMAD4/IKBKB/RBPJ/S1PR3/ACVR1/ROCK1/WNT7A
GO:0046620	regulation of organ growth	109	0.604823	1.54126	0.00109529	0.00221726	0.000564254	8316	tags=58%, list=22%, signal=45%	NOTCH1/TGFBR2/MTOR/MIR590/SMO/GJA1/LATS2/RGS4/BASP1/FGFR1/WWC3/ARX/PIM1/ZFPM2/FOXC1/SASH3/BCL2L11/ACACB/YAP1/CARM1/LATS1/JARID2/RGS2/PPARA/MAPK14/MAPK1/WWC2/CTDP1/DDX39B/FGF9/MIR200B/TGFBR1/PTEN/GATA6/RIPK1/MEF2C/KCNK2/RBP4/WWC1/STK4/YBX3/AKT1/TP73/MAPK11/CACNA2D2/TBX2/GLI1/WNT2/PI16/FGFR2/RBPJ/FGF2/NOG/BMPR1A/FOXC2/MIR199A2/PTK2/POR/NKX2-5/HLX/MIR199A1/PROX1/MIR548C
GO:0048640	negative regulation of developmental growth	112	0.678339	1.7308	0.00109529	0.00221726	0.000564254	7753	tags=61%, list=21%, signal=48%	SFRP1/SFRP2/BMP4/TGFBR2/RAI1/FGFR3/GJA1/NTN1/SEMA7A/CDKN1A/RGS4/NRP1/SEMA3C/NKD1/WWC3/SEMA6C/PTCH1/SEMA4G/SEMA3D/PTPRS/WNT5A/SEMA3A/LGMN/CDKN1B/SEMA5B/JARID2/SEMA6B/SEMA4C/RGS2/PPARA/SEMA4F/SEMA4D/SEMA6A/WWC2/SEMA3F/CTDP1/SEMA5A/CDK5R1/SPP1/MIR200B/PTEN/PLXNA3/RIPK1/KCNK2/SPART/RBP4/WWC1/STK4/SEMA3G/ULK2/BBS2/TP73/MAPK11/RTN4/RYK/SEMA4B/MAG/PI16/ADRB2/WNT3/NOG/STC2/DRAXIN/FSTL4/SEMA3B/MIR199A2/AD…
GO:0051261	protein depolymerization	109	0.627439	1.59889	0.00109529	0.00221726	0.000564254	8145	tags=61%, list=22%, signal=48%	EPS8/TRPV4/LMOD1/SPTBN1/MAP1A/HSPA8/LIMA1/NCKAP5L/SPTBN2/BMERB1/MICAL2/KIF2A/PLEK/CAMSAP1/ASPH/CRACD/ADD1/STMN3/MICAL3/TAOK1/CLASP1/MICAL1/HDAC6/MAP1B/SWAP70/NES/ADD2/VPS4B/GAK/SEMA5A/ADD3/SYNJ1/PLEKHH2/MID1/SPAST/APC/SPTAN1/SH3BP1/KATNB1/MTPN/PDXP/CARMIL1/NAV3/TMOD2/SPTB/SPEF1/CLASP2/MAP1S/CKAP5/HDGFL3/TWF1/TTBK2/GSN/AVIL/CAMSAP3/SPTBN5/CCSAP/KIF19/ARHGEF2/DMTN/VILL/SCIN/SH3GL1/APC2/KIF18B/SPTBN4
GO:0060349	bone morphogenesis	113	0.744563	1.90083	0.00109529	0.00221726	0.000564254	3727	tags=48%, list=10%, signal=43%	SFRP4/COL6A3/COL6A1/COL1A1/MMP14/COL6A2/MEGF8/COL14A1/TGFB1/COMP/SFRP2/BMP4/TGFBR2/GLI3/SKI/VWA2/TRPV4/LRP6/TGFB3/FGFR3/TMEM119/ANXA6/COL2A1/BMP6/COL12A1/RUNX2/AXIN2/RAB23/COL27A1/CHSY1/LRP5/GLG1/OSR2/COL7A1/MEF2D/LTBP3/MATN3/INPPL1/FOXC1/MMP13/CYP26B1/CARM1/RARB/FOXN3/DLX5/BMPR2/SERPINH1/MSX2/SP5/RARA/TWIST1/TEK/MEF2C/SMPD3
GO:0061387	regulation of extent of cell growth	110	0.671753	1.71327	0.00109529	0.00221726	0.000564254	7283	tags=63%, list=19%, signal=51%	LRP1/FN1/CXCL12/MEGF8/NTN1/SEMA7A/MACF1/NRP1/DPYSL2/SEMA3C/ABL1/PLXNA4/PAFAH1B1/NRCAM/ILK/SEMA6C/SEMA4G/SEMA3D/GSK3B/LIMK1/PTPRS/WNT5A/ADNP/SEMA3A/SEMA5B/TRPV2/MAP1B/SEMA6B/SEMA4C/L1CAM/SEMA4F/BMPR2/SEMA4D/SEMA6A/SEMA3F/SEMA5A/CDK5R1/SIN3A/DNM2/SPP1/CDKL5/TTL/SRF/PLXNA3/IST1/SPART/CYFIP1/SEMA3G/ULK2/DBNL/ANAPC2/NDEL1/ISLR2/RTN4/RYK/RUFY3/SEMA4B/MAG/DBN1/DISC1/EFNA5/WNT3/CTTN/ZFYVE27/WDR36/MAPT/DR…
GO:0071867	response to monoamine	113	0.615982	1.57257	0.00109529	0.00221726	0.000564254	8001	tags=42%, list=21%, signal=33%	KCNQ1/ADCY6/RGS4/DRD4/ABL1/STAR/APP/FLNA/SLC9A1/GNG2/ATP2B4/GSK3B/MAPK1/GNA15/SIN3A/DNM2/HRH2/PALM/HRH1/GNA11/PRMT5/GNAO1/PDE4B/ADCY5/NR4A3/GNA14/GNB5/ID1/GABPA/HTR2B/CHRM3/CHRM4/PENK/GNB1/PRKN/SLC9A3R1/ALK/NSG1/ADIPOQ/CAV2/APLP1/NCSTN/HTR6/FCSK/SIRT2/LRRK2/HCN3
GO:0071868	cellular response to monoamine stimulus	109	0.616809	1.5718	0.00109529	0.00221726	0.000564254	8001	tags=41%, list=21%, signal=33%	KCNQ1/ADCY6/RGS4/DRD4/ABL1/STAR/APP/FLNA/SLC9A1/GNG2/ATP2B4/GSK3B/MAPK1/GNA15/SIN3A/DNM2/HRH2/PALM/HRH1/GNA11/PRMT5/GNAO1/PDE4B/ADCY5/NR4A3/GNA14/GNB5/ID1/GABPA/HTR2B/CHRM3/CHRM4/GNB1/PRKN/SLC9A3R1/ALK/NSG1/ADIPOQ/CAV2/APLP1/NCSTN/HTR6/SIRT2/LRRK2/HCN3
GO:0071869	response to catecholamine	113	0.615982	1.57257	0.00109529	0.00221726	0.000564254	8001	tags=42%, list=21%, signal=33%	KCNQ1/ADCY6/RGS4/DRD4/ABL1/STAR/APP/FLNA/SLC9A1/GNG2/ATP2B4/GSK3B/MAPK1/GNA15/SIN3A/DNM2/HRH2/PALM/HRH1/GNA11/PRMT5/GNAO1/PDE4B/ADCY5/NR4A3/GNA14/GNB5/ID1/GABPA/HTR2B/CHRM3/CHRM4/PENK/GNB1/PRKN/SLC9A3R1/ALK/NSG1/ADIPOQ/CAV2/APLP1/NCSTN/HTR6/FCSK/SIRT2/LRRK2/HCN3
GO:0071870	cellular response to catecholamine stimulus	109	0.616809	1.5718	0.00109529	0.00221726	0.000564254	8001	tags=41%, list=21%, signal=33%	KCNQ1/ADCY6/RGS4/DRD4/ABL1/STAR/APP/FLNA/SLC9A1/GNG2/ATP2B4/GSK3B/MAPK1/GNA15/SIN3A/DNM2/HRH2/PALM/HRH1/GNA11/PRMT5/GNAO1/PDE4B/ADCY5/NR4A3/GNA14/GNB5/ID1/GABPA/HTR2B/CHRM3/CHRM4/GNB1/PRKN/SLC9A3R1/ALK/NSG1/ADIPOQ/CAV2/APLP1/NCSTN/HTR6/SIRT2/LRRK2/HCN3
GO:0072009	nephron epithelium development	109	0.72228	1.84057	0.00109529	0.00221726	0.000564254	6808	tags=68%, list=18%, signal=56%	DCHS1/PODXL/NOTCH1/KIF26B/TGFB1/LAMA5/BMP4/HEYL/GLI3/SMO/WNT6/ADAMTS16/WNT11/TCF21/WNT4/DLL1/CTNNB1/LAMB2/SALL1/BASP1/AGT/PKD1/PECAM1/MAGED1/MTSS1/PROM1/ILK/FOXD1/PTCH1/NPNT/LHX1/WNT7B/FOXC1/BCL2/PKD2/YAP1/JAG1/LIF/SIX2/IRX3/SIX1/CD34/MYO1E/OSR1/WNT2B/MEF2C/HNF1B/PTPRO/PGF/SIX4/EYA1/FGF1/GZF1/HOXA11/BMP2/FMN1/IQGAP1/DLG1/MYC/FAT4/PAX2/CTNNBIP1/LZTS2/PBX1/SMAD4/GPC3/ADIPOQ/STAT1/SOX9/KLHL3/HES1/NP…
GO:0099024	plasma membrane invagination	116	0.678111	1.73054	0.00109529	0.00221726	0.000564254	7083	tags=65%, list=19%, signal=53%	RAB31/THBS1/IGHV3-15/ITGB2/IGHV1-18/RHOBTB1/DOCK1/IGHV4-34/IGHV4-31/IGHV3-33/IGHV3-74/IGHV3-23/ANO6/IGHV1-24/BECN1/ITGAM/IGHV4-59/SNX33/GATA2/IGHV4-28/IGHV3-30/APPL2/IGHV3-21/RHOBTB2/MYH9/IGHV3-73/NCKAP1L/IGHV5-51/IGHV2-70/IGHV3-11/IGHV1-3/IGHV3-53/MARCO/IGHG2/IGHV1-69D/SPIRE1/IGHV6-1/IGHV1-58/ABCA1/ARHGAP25/IGHV4-61/IGHG4/SNX9/IGHV3-66/ITGA2/IGHV3-49/CD36/IGHV4-4/IGHV2-26/CD300A/BIN2/MSR1/IGHA2/…
GO:1903670	regulation of sprouting angiogenesis	116	0.659166	1.6822	0.00109529	0.00221726	0.000564254	5144	tags=39%, list=14%, signal=34%	CREB3L1/NOTCH1/JCAD/ITGA5/SRPX2/KLF2/THBS1/APLNR/HMOX1/MIR483/CEMIP2/KLF4/DLL1/NRP1/ABL1/PLK2/JAK1/GATA2/NGFR/MAP3K3/PPP1R16B/SPRED1/CARD10/AKT3/HDAC5/ADAMTS9/EPN2/PDPK1/KDR/SEMA6A/IL10/MIR23A/HDAC7/MIR27A/MAP2K5/RHOJ/PTGS2/STARD13/FGF1/MEOX2/GLUL/MIR30C2/AGTR1/MIR27B/DLL4
GO:1904375	regulation of protein localization to cell periphery	113	0.628521	1.60458	0.00109529	0.00221726	0.000564254	7080	tags=56%, list=19%, signal=45%	LRP1/MMP14/LRRC15/NKD2/TGFB1/DAB2/EPB41L2/SPTBN1/ITGB1/PKDCC/GPC6/EPHB2/EGFR/PID1/EPB41/SORBS1/DAG1/PIK3R1/AR/EPHA2/GPC4/PPFIA1/AGR2/PDPK1/CLIP3/NUMA1/CNPY4/ARHGAP44/CLTC/NUMB/PICALM/PRKCH/LDLRAP1/ARHGEF16/PRKCZ/PRNP/GRIPAP1/GPER1/TMBIM1/RAB11FIP2/PTPN9/STX3/ADAM10/ITGA3/AKT1/CNST/IQSEC2/RAMP3/STX7/NHLRC1/APPL1/DLG1/KIF5B/EZR/EPHA3/TREM2/GNAI1/LZTFL1/GOPC/STAC/VTI1B/WNK3/CSK
GO:0006493	protein O-linked glycosylation	108	0.612506	1.55874	0.00109649	0.00221726	0.000564254	8518	tags=65%, list=23%, signal=50%	POMK/GXYLT2/GALNT10/TET3/MUC5B/GALNT2/B4GALT5/POFUT1/B3GNT7/GALNT18/B3GALNT2/GALNT1/POGLUT3/MGAT5B/ST3GAL4/ST3GAL2/GALNT5/TMTC2/POMGNT2/POMT2/POFUT2/LARGE1/SLC35C1/MUC16/TRAK2/TRAK1/OGA/XXYLT1/B3GNT3/POGLUT2/GCNT1/TMTC1/GALNT14/FKRP/EOGT/MUC15/B3GNT2/B3GNT8/OGT/ST6GAL1/GALNT15/LARGE2/MUC4/TET2/TET1/MFNG/GALNT16/GXYLT1/FKTN/POMT1/ST3GAL3/GALNT13/LFNG/B3GNT5/GALNT9/MUC6/C1GALT1/GALNT12/POMGNT1/GCNT…
GO:0007041	lysosomal transport	106	0.637795	1.62154	0.00109649	0.00221726	0.000564254	6620	tags=58%, list=18%, signal=48%	LRP1/M6PR/IGF2R/ANKFY1/PINK1/HSPA8/CACNG4/TGFBRAP1/GNPTAB/FAM160A2/CLEC16A/RHOB/VPS39/EHD3/PSAP/SORL1/AP3D1/VPS18/KIF13A/HGSNAT/HOOK2/VPS41/AP1G1/EPG5/ARSB/NPC1/MGRN1/VPS53/RBSN/TRAK2/VPS4B/VIPAS39/SCYL2/TRAK1/GAK/SCARB2/GPRASP1/AP3M1/GCC2/RAB7B/VPS11/VPS51/VPS54/ATG14/TMEM106B/GRN/DENND3/VPS16/NEDD4/VCP/SNX27/HGS/BIN1/CCDC91/PRKN/NAGPA/PCSK9/VPS52/ADRB2/LAMP1/AP3B1/NCOA4
GO:0021510	spinal cord development	106	0.626806	1.5936	0.00109649	0.00221726	0.000564254	8286	tags=53%, list=22%, signal=41%	NOTCH1/GLI3/MTOR/SMO/DAAM2/NFE2L1/TULP3/DLL1/SUFU/GLI2/CHRD/PKD1/GATA2/PTCH1/PLXDC1/LHX1/PKD2/PBX3/PTPRS/ERCC2/GDPD5/LOXL3/DCTN1/ADARB1/GIGYF2/MED12/IFT122/NF1/RELN/TCTN1/VLDLR/SOX4/GDF11/ZIC1/SOX11/HOXC10/HOXB8/AKT1/ZC4H2/DLL4/FOXN4/MDGA1/DYNC2H1/HOXD10/NOG/VIT/DRAXIN/ROBO2/DAB1/DMRT3/SHH/BAG3/LHX4/VSTM5/PROX1/OLIG3
GO:0032526	response to retinoic acid	108	0.671094	1.70784	0.00109649	0.00221726	0.000564254	6995	tags=59%, list=19%, signal=48%	COL1A1/PDGFRB/FZD7/SERPINF1/IGF2R/PTK7/WNT6/GJA1/ALDH1A2/BMP6/GJB2/WNT11/FZD10/DUSP1/KLF4/RXRA/AQP1/ASXL1/TBX1/PTCH1/WNT9A/WNT7B/TNC/WNT5B/NCOA1/WNT5A/CYP26B1/ACER2/YAP1/RARB/PTGES/ADNP2/ABCA1/SETX/OSR1/RARA/LYN/TESC/RBP4/RXRB/PTK2B/IGFBP7/GDAP1/ABL2/HOXA2/FZD4/LTK/CREB1/ATM/GJB3/SREBF1/WNT2/PPARG/PAX2/FGFR2/CYP26A1/EPHA3/SOX9/TIE1/WNT3/AQP3/TEAD2/DKK1/TRIM16
GO:0051963	regulation of synapse assembly	106	0.680474	1.73005	0.00109649	0.00221726	0.000564254	8123	tags=53%, list=22%, signal=41%	THBS2/FZD1/DLG5/CLSTN3/SRPX2/LRRN1/NECTIN1/NLGN2/NTN1/LRFN3/EPHB2/EIF4G1/LRRC4B/AGRN/APP/CLSTN1/AMIGO2/GPC4/TPBG/PTPRS/ADGRB2/TLR2/WNT5A/ADNP/LRFN1/FLRT3/SIX1/SEMA4D/AMIGO1/FLRT2/PTPRD/CLSTN2/MEF2C/EPHB3/SIX4/ADGRL1/NLGN3/EEF2K/MDGA1/EFNA5/SLIT1/FLRT1/PDLIM5/NTRK2/ADGRB1/WNT7A/CUX2/DKK1/IL1RAP/ROBO2/LRRN3/PTK2/BHLHB9/VSTM5/ADGRL3/ASIC2
GO:1904019	epithelial cell apoptotic process	108	0.66362	1.68882	0.00109649	0.00221726	0.000564254	3982	tags=39%, list=11%, signal=35%	SFRP4/SERPINE1/TGFBR2/PLCG1/ICAM1/MTOR/THBS1/MIR590/HMOX1/HIPK1/WFS1/COL18A1/ANO6/BOK/ABL1/DAB2IP/GATA2/CD248/SCG2/DNMT3A/MAP3K5/ITGA4/PDPK1/KDR/MAPK7/TNFAIP3/ZFP36/NDNF/PAK4/BMPR2/JAG2/RB1/SEMA5A/IL10/TEK/PDCD4/KRIT1/CAST/PIK3CG/ZFP36L1/GPER1/STK4
GO:1904659	glucose transmembrane transport	106	0.61111	1.5537	0.00109649	0.00221726	0.000564254	8696	tags=54%, list=23%, signal=41%	IRS1/SLC2A10/CREBL2/SLC2A3/PID1/EDNRA/ENPP1/MEF2A/ADIPOR2/SESN2/SORBS1/APPL2/PIK3R1/AKT2/C2CD5/HK2/PTPN11/CLIP3/RNASEL/PPARD/MAPK14/GRB10/FGF19/INSR/SLC45A1/OSBPL8/SLC2A1/IL1B/TSC1/INPP5K/SLC2A12/AKT1/NR4A3/PRKCB/TRIB3/NFE2L2/APPL1/CAPN10/PLA2G1B/IRS2/CLTCL1/GPC3/ADIPOQ/SLC2A5/TRARG1/ITLN1/C3/RHOQ/MFSD4B/SLC2A4/C1QTNF2/HNF1A/SORT1/SLC2A6/STXBP4/PPBP/FFAR4
GO:0001823	mesonephros development	102	0.72292	1.83706	0.0010977	0.00221726	0.000564254	7715	tags=73%, list=21%, signal=58%	DCHS1/SFRP1/SDC1/KIF26B/TGFB1/LAMA5/BMP4/GLI3/SMO/WNT6/ADAMTS16/WNT11/TCF21/WNT4/CTNNB1/SMAD3/SALL1/OSR2/BASP1/FGFR1/AGT/PKD1/MAGED1/CRLF1/SLIT2/ILK/FOXD1/PTCH1/NPNT/LHX1/FOXC1/BCL2/PKD2/SIX2/RARB/SMAD7/SIX1/OSR1/CAT/RARA/WNT2B/HNF1B/PGF/SIX4/GDF11/EYA1/FGF1/GZF1/SMAD5/HOXA11/BMP2/FMN1/BMP7/DLG1/MYC/FAT4/PAX2/CTNNBIP1/LZTS2/PBX1/FGFR2/SMAD4/GPC3/SOX9/HES1/FGF2/NOG/ROBO2/ARG2/BMPER/FOXC2/SHH/SMAD6…
GO:0001952	regulation of cell-matrix adhesion	114	0.690089	1.76161	0.0010977	0.00221726	0.000564254	6267	tags=68%, list=17%, signal=56%	LRP1/MMP14/SFRP1/COL16A1/SERPINE1/DDR2/POSTN/CDK6/THBS1/MINK1/MACF1/PTPRJ/PLAU/WNT4/SRC/NRP1/SMAD3/ABL1/MAP4K4/CCL21/APOD/RASA1/DAG1/PIK3R1/SLC9A1/ILK/DLC1/LDB1/PEAK1/FERMT1/ACVRL1/BCL2/CX3CL1/GSK3B/CLASP1/KDR/PHLDB2/ACER2/UTRN/JAG1/RCC2/PPM1F/CORO1C/CASK/DUSP3/HOXA7/NF1/CD36/PRKCZ/TEK/TSC1/ROCK2/PTEN/SLK/BCAS3/NF2/BCL6/PTK2B/PIK3CB/LIMCH1/LIMS1/ARHGAP6/CSF1/AJAP1/PLEKHA2/FMN1/IQGAP1/CCR7/DDR1/DI…
GO:0005976	polysaccharide metabolic process	114	0.67669	1.72741	0.0010977	0.00221726	0.000564254	6319	tags=52%, list=17%, signal=43%	IGF2/IRS1/TGFB1/NDST1/MTOR/B3GNT9/ENPP1/STK40/B4GALT5/B3GNT7/SORBS1/PYGB/AKT2/IL6ST/GAA/EXTL3/PDGFB/GSK3B/PER2/PPP1R3B/AP2A1/AOAH/PPP1R3C/PCDH12/CLTC/CSGALNACT2/GYG2/INSR/RUBCNL/B3GNT3/PHKA2/EXT2/GAL3ST3/NR1D1/SMPD3/B3GNT10/PHKB/CHST7/HS2ST1/B3GNT2/B3GNT8/INPP5K/AKT1/DYRK2/PASK/MANBA/PGM1/GYS1/PGM2/PYGL/EXT1/CSGALNACT1/NHLRC1/PPP1R3D/NFKB1/CHST1/IRS2/HAS1/B3GNT5
GO:0006892	post-Golgi vesicle-mediated transport	104	0.599393	1.52406	0.0010977	0.00221726	0.000564254	6845	tags=57%, list=18%, signal=46%	RAB31/SEC16A/SPTBN1/LLGL1/ANKFY1/PKDCC/MACF1/OSBPL5/GBF1/EHD3/ARFGEF2/MYO1B/CCDC93/SORL1/AP3D1/DOP1B/KIF13A/AP2A1/WIPI1/AP1G1/MYO5A/EXOC6B/RBSN/C16orf70/GAK/RAB14/SCAMP2/GGA2/DNM2/NSF/VPS13C/DOP1A/GGA3/MON2/RABEP1/KIF16B/SNAP23/BBS2/STEAP2/GGA1/CNST/VPS54/GOSR2/PREPL/VAMP3/EXOC4/ARF3/KLHL20/EXOC8/EXOC2/CCDC91/ANK3/VPS52/GOPC/LAMP1/SYS1/RAB10/VTI1B/CCDC22
GO:0007229	integrin-mediated signaling pathway	102	0.644748	1.63841	0.0010977	0.00221726	0.000564254	6391	tags=60%, list=17%, signal=50%	COL3A1/COL16A1/CCN2/ITGA11/ITGA5/LAMA5/ITGB2/DOCK1/ITGB1/SEMA7A/HCK/NEDD9/SRC/NRP1/ITGB5/ABL1/ITGAM/PLEK/FLNA/TLN1/MYH9/ILK/ITGA9/FERMT1/BCAR1/ADAM9/ITGA4/ITGA6/PTPN11/LOXL3/ITGAL/ITGAX/ITGBL1/FERMT3/RCC2/PRKD1/FGR/DST/ITGA1/ITGAV/ITGB8/ITGA2/ITGB4/PTK2B/ADAM10/ITGA3/ITGA10/LIMS2/LIMS1/ITGA7/ERBIN/FYB1/ZNF304/ITGA8/FERMT2/CCM2/ITGB3/THY1/CUL3/ADAM11/CD177
GO:0008593	regulation of Notch signaling pathway	103	0.619544	1.57395	0.0010977	0.00221726	0.000564254	7466	tags=60%, list=20%, signal=48%	MMP14/DLK1/NOTCH1/POSTN/NOTCH3/CREBBP/LLGL1/EGFR/EP300/ZMIZ1/DLL1/POFUT1/GATA2/TSPAN5/PRAG1/MAML1/IL6ST/ROBO1/WWP2/CBFA2T2/EPN2/NIBAN2/HIF1AN/GATA5/GDPD5/PEAR1/JAG1/MAML2/DTX1/STAT3/SLC35C1/KIT/HEY1/JAG2/MAML3/NRARP/TGFB2/ARRB1/NEURL1/BCL6/NOTCH4/ZBTB7A/ADAM10/AKT1/CD46/AAK1/DLK2/DLL4/BMP7/BEND6/MFNG/NOD2/LFNG/RBPJ/HES1/TSPAN14/KAT2B/ROBO2/LLGL2/TP63/SLC35C2/EGFL7
GO:0010927	cellular component assembly involved in morphogenesis	114	0.618201	1.5781	0.0010977	0.00221726	0.000564254	8355	tags=51%, list=22%, signal=40%	PDGFRB/PDGFRA/TENM4/LMOD1/GPC1/ITGB1/PHLDB1/MYH10/AKAP13/MYH11/MEF2A/PMP22/TBC1D20/DAG1/CNTNAP1/PAFAH1B1/ILK/PGM5/ACRBP/FHOD3/ERCC2/TLR2/CLASP1/PHLDB2/OBSL1/EPB41L3/TNNT3/DICER1/SRF/PIKFYVE/PRKAR1A/NECTIN2/MEF2C/NEBL/TPM1/SIX4/TNNT2/OBSCN/AGFG1/MYBPC2/IHH/RFX2/MTMR2/TMOD2/ANKRD1/SMAD4/CLASP2/CSRP2/NFASC/MPP5/MYOM3/CCDC136/GNPAT/NCMAP/NKX2-5/TMF1/PROX1/CFLAR
GO:0031532	actin cytoskeleton reorganization	101	0.661546	1.67853	0.0010977	0.00221726	0.000564254	7715	tags=63%, list=21%, signal=50%	ANTXR1/EFS/PDGFRA/CSF1R/EPS8/TGFB1/PTK7/TRPV4/CDC42BPB/NOTCH2/RHOBTB1/MINK1/PARVA/S1PR1/HCK/NEDD9/NRP1/ABL1/ARAP1/PLEK/RHOBTB2/FLNA/MYH9/PTPN1/CDC42BPG/AUTS2/BCAR1/S1PR2/SIPA1L1/NRK/MICALL2/FARP2/SHC1/KIT/CDC42BPA/NTF3/HCLS1/TNIK/TEK/PIP5K1A/BCAS3/PTK2B/FGF7/BAIAP2L1/ABL2/ATP2C1/WHAMM/RAP2A/CASS4/THSD7B/CAPN10/EZR/GAB1/DAPK3/BRSK2/CTTN/FES/TRPM2/GSN/FER/GPR65/DMTN/RICTOR/FGF10
GO:0044264	cellular polysaccharide metabolic process	103	0.662044	1.68192	0.0010977	0.00221726	0.000564254	8222	tags=58%, list=22%, signal=46%	IGF2/IRS1/NDST1/MTOR/B3GNT9/ENPP1/STK40/B4GALT5/B3GNT7/SORBS1/PYGB/AKT2/IL6ST/GAA/EXTL3/GSK3B/PER2/PPP1R3B/AOAH/PPP1R3C/PCDH12/CSGALNACT2/GYG2/INSR/RUBCNL/B3GNT3/PHKA2/EXT2/GAL3ST3/NR1D1/B3GNT10/PHKB/HS2ST1/B3GNT2/B3GNT8/INPP5K/AKT1/DYRK2/PASK/MANBA/PGM1/GYS1/PGM2/PYGL/EXT1/CSGALNACT1/NHLRC1/PPP1R3D/IRS2/HAS1/B3GNT5/EXTL2/HAS3/AGL/EXTL1/HAS2/C1QTNF2/PYGM/GCK/LEPR
GO:0046545	development of primary female sexual characteristics	101	0.620635	1.57473	0.0010977	0.00221726	0.000564254	5088	tags=38%, list=14%, signal=33%	MMP14/SLIT3/SFRP1/PDGFRA/ICAM1/KMT2B/COL9A3/WNT4/NRIP1/NR5A1/SRC/FOXL2/MMP19/INHBB/SLIT2/INHBA/ZFPM2/FOXC1/ARID5B/BCL2/ADCYAP1R1/ACVR1B/DACH1/LHFPL2/KIT/INSR/ARRB1/AMHR2/PGR/PLEKHA1/PTX3/KITLG/SGPL1/FZD4/ESR1/ATM/PCYT1B/FOXO3
GO:0050853	B cell receptor signaling pathway	114	0.663585	1.69396	0.0010977	0.00221726	0.000564254	5022	tags=51%, list=13%, signal=44%	RUNX1/IGHV3-15/IGHV1-18/IGHV4-34/IGHV4-31/PIK3CD/IGHV3-33/IGHV3-74/NFATC2/IGHV3-23/IGHV1-24/ABL1/IGHV4-59/IGHV4-28/IGHV3-30/IGHV3-21/CMTM3/ELF1/CD22/IGHV3-73/NCKAP1L/IGHV5-51/IGHV2-70/BCAR1/BCL2/IGHV3-11/FOXP1/IGHV1-3/IGHV3-53/MNDA/IGHG2/IGHV1-69D/IGHV6-1/MAPK1/IGHV1-58/PTPRC/PLCL2/NFAM1/PRKCH/IGHV4-61/IGHG4/IGHV3-66/LYN/IGHV3-49/IGHV4-4/IGHV2-26/CD300A/MEF2C/PLEKHA1/PLCG2/PTPN6/IGHA2/IGHV3-20/IG…
GO:0090100	positive regulation of transmembrane receptor protein serine/threonine kinase signaling pathway	104	0.673427	1.7123	0.0010977	0.00221726	0.000564254	7184	tags=61%, list=19%, signal=49%	NOTCH1/TGFB1/DAB2/BMP4/CCN1/ENG/THBS1/TGFB3/CREBBP/ZNF423/GATA4/BMP6/EP300/CRB2/SULF1/HIPK2/ADAM17/INHBB/ILK/CDH5/INHBA/FOXD1/NEO1/BMP8B/TGFB1I1/NPNT/FERMT1/ACVRL1/CITED2/FLCN/BMP8A/ACVR1B/NUMA1/RNF111/BMPR2/MSX2/FGF9/CDKN1C/TGFB2/UBE2O/TGFBR1/LEFTY2/TWSG1/GDF11/SOX11/LEFTY1/MSX1/ACVR2A/BMP2/BMP7/PARP1/ITGA8/HFE/SMAD4/GPC3/RBPJ/NUP93/ACVR1/HES1/MYOCD/ACVR2B/BMPR1A/INHA
GO:1901890	positive regulation of cell junction assembly	101	0.688174	1.74609	0.0010977	0.00221726	0.000564254	6954	tags=52%, list=19%, signal=43%	THBS2/SFRP1/COL16A1/DLG5/CLSTN3/SRPX2/LRRN1/NLGN2/PTPRJ/EPHB2/WNT4/NRP1/SMAD3/ABL1/MAP4K4/AGT/LRRC4B/AGRN/CLSTN1/EPHA2/AMIGO2/TPBG/ADGRB2/CLDN1/ADNP/KDR/FLRT3/PPM1F/SEMA4D/AMIGO1/FLRT2/PTPRD/NPHP4/CLSTN2/TEK/TSC1/EPHB3/CAV1/LIMS1/ADGRL1/FMN1/NLGN3/IQGAP1/EEF2K/EFNA5/FLRT1/THY1/NTRK2/ADGRB1/ROCK1/WNT7A/CUX2/IL1RAP
GO:0001938	positive regulation of endothelial cell proliferation	107	0.645962	1.64114	0.00110011	0.00221726	0.000564254	7466	tags=67%, list=20%, signal=54%	CXCL12/JCAD/BMP4/PLCG1/MTOR/NRP2/APLNR/HMOX1/NR4A1/BMP6/ECM1/EGR3/NRP1/F3/FGFR1/GATA2/ADAM17/STAT5A/PDGFB/PPP1R16B/THBS4/SCG2/ACVRL1/AKT3/ITGA4/WNT5A/PDPK1/KDR/ARNT/RPTOR/STAT3/PRKD1/BMPR2/DYSF/FLT4/MIR135B/SEMA5A/IL10/PRKD2/NF1/NRARP/JUN/MIR23A/TEK/TGFBR1/MIR27A/PGF/PLXNB3/VASH2/SP1/HIF1A/AKT1/NRAS/AGTR1/MIR27B/BMP2/HTR2B/MIR503/WNT2/ITGB3/MIR499A/CDH13/SIRT1/CAV2/PRKCA/TNFSF12/MIR130A/FGF2/APLN…
GO:0006911	phagocytosis, engulfment	107	0.694687	1.76494	0.00110011	0.00221726	0.000564254	7059	tags=66%, list=19%, signal=54%	RAB31/THBS1/IGHV3-15/ITGB2/IGHV1-18/RHOBTB1/DOCK1/IGHV4-34/IGHV4-31/IGHV3-33/IGHV3-74/IGHV3-23/ANO6/IGHV1-24/BECN1/ITGAM/IGHV4-59/GATA2/IGHV4-28/IGHV3-30/APPL2/IGHV3-21/RHOBTB2/MYH9/IGHV3-73/NCKAP1L/IGHV5-51/IGHV2-70/IGHV3-11/IGHV1-3/IGHV3-53/MARCO/IGHG2/IGHV1-69D/IGHV6-1/IGHV1-58/ABCA1/ARHGAP25/IGHV4-61/IGHG4/IGHV3-66/ITGA2/IGHV3-49/CD36/IGHV4-4/IGHV2-26/CD300A/BIN2/MSR1/IGHA2/SH3BP1/ARHGAP12/IG…
GO:0050905	neuromuscular process	107	0.655428	1.66519	0.00110011	0.00221726	0.000564254	6850	tags=46%, list=18%, signal=38%	ABR/COMP/POMK/NLGN2/MYH10/DLG4/RBFOX2/ABL1/CHD8/CNTNAP1/APP/PAFAH1B1/GAA/PSAP/TPP1/BACE1/HERC1/KCNAB2/JPH4/BCR/DCTN1/ADARB1/TMEM150C/ALDH1A3/CDH23/GIGYF2/HOXA1/MYCBP2/STRA6/OPA3/PTEN/HEXB/SPART/IGDCC3/ADCY5/HOXC10/NR4A3/SHANK1/AGTPBP1/PENK/PRKN/JPH3/ZMPSTE24/USH1G/MECP2/DVL1/CHRNA1/HOXD10/PRRT2
GO:0007200	phospholipase C-activating G protein-coupled receptor signaling pathway	100	0.619423	1.57047	0.00110132	0.00221726	0.000564254	9040	tags=47%, list=24%, signal=36%	ADRA2A/TGM2/CX3CR1/FPR3/ANO1/C3AR1/S1PR1/CMKLR1/FPR1/C5AR1/AGT/F2R/PTH1R/OPRL1/PLCE1/LPAR1/BICD1/GNA15/HRH1/GPR20/LPAR6/TACR1/GNA11/CRHR1/P2RY2/GNA14/AGTR1/ESR1/PTGER3/P2RY12/GNB1/GPR4/SLC9A3R1/F2RL3/LTB4R/P2RY8/CXCR2/GRP/GPR65/NPR3/F2RL2/GPR35/GPR157/P2RY1/LPAR4/CASR/P2RY10
GO:0034446	substrate adhesion-dependent cell spreading	100	0.693893	1.75928	0.00110132	0.00221726	0.000564254	6009	tags=61%, list=16%, signal=51%	HSPG2/FN1/ANTXR1/LAMB1/PDPN/FZD7/FBLN1/PREX1/LAMA5/POSTN/AXL/DOCK1/PXN/PARVA/LAMB3/NEDD9/SRC/RREB1/NRP1/LAMB2/ABL1/LAMC1/TYRO3/FLNA/ILK/MEGF9/PEAK1/CRKL/ITGA4/SRGAP2/DOCK5/MICALL2/FERMT3/RCC2/CORO1C/SRCIN1/ACTN4/NTN4/ITGAV/DNM2/ARHGEF7/TEK/MYADM/MERTK/EPHB3/LAMC2/CRK/LIMS2/FZD4/LIMS1/LAMC3/CARMIL1/EGFLAM/BVES/VAMP3/ITGA8/FERMT2/CASS4/EFNA5/ITGB3/MELTF
GO:0035282	segmentation	100	0.665454	1.68717	0.00110132	0.00221726	0.000564254	6187	tags=51%, list=17%, signal=43%	SFRP1/NOTCH1/SFRP2/BMP4/EGR2/ROR2/NRP2/LRP6/ALDH1A2/PLXNA2/EP300/TBX3/AXIN2/DLL1/CRB2/NRP1/SMAD3/SEMA3C/POFUT1/NKD1/BASP1/MAFB/LEF1/LHX1/FOXC1/ZEB2/WNT5A/SEMA3A/PCSK6/PRKDC/MIB1/IRX3/SEMA3F/MED12/OSR1/NRARP/PSEN1/FRS2/TBX18/MEOX2/HOXA2/DVL2/KAT2A/ATM/COBL/NLE1/KDM6A/TMED2/SMAD4/LFNG/RBPJ
GO:0046632	alpha-beta T cell differentiation	100	0.617356	1.56522	0.00110132	0.00221726	0.000564254	6503	tags=45%, list=17%, signal=37%	RUNX1/TGFBR2/GLI3/MTOR/IL4R/ABL1/SATB1/RUNX3/LEF1/TMEM98/AP3D1/NCKAP1L/BCL2/FOXP1/SASH3/JAK3/PTGER4/LOXL3/STAT3/TNFSF8/SMAD7/PRDM1/SOCS5/ITPKB/RARA/SH3RF1/PRKCZ/STAT6/BCL6/IL18R1/NLRP3/CD83/NFKBIZ/RC3H1/TNFSF4/RORA/ZBTB7B/IHH/TCF7/GPR183/MALT1/CD86/SPN/IL6/AP3B1
GO:0120034	positive regulation of plasma membrane bounded cell projection assembly	100	0.619075	1.56958	0.00110132	0.00221726	0.000564254	5424	tags=45%, list=14%, signal=39%	EPS8/FSCN1/DPYSL3/MTOR/TGFB3/ARHGAP35/DOCK11/NRP1/SEPTIN9/PLEKHM1/CCL21/ARAP1/HTT/AGRN/KCTD17/CDC42EP3/HDAC4/AUTS2/AKIRIN1/CROCC/WASF2/KIT/CDC42EP4/FNBP1L/DNM2/PALM/SRF/TGFBR1/EPS8L2/BCAS3/P2RX7/NEURL1/CYFIP1/CEP120/APC/ZMYND8/MARK4/DZIP1/FAM98A/BBS4/NDEL1/CDC42EP2/COBL/P2RY12/CCR7
GO:0043687	post-translational protein modification	361	0.479139	1.29612	0.00200602	0.00395956	0.00100764	7929	tags=45%, list=21%, signal=36%	FN1/LAMB1/IGFBP4/FSTL1/FBN1/MXRA8/VCAN/IGFBP5/FBXL14/BMP4/FAM20C/CCN1/FBXL7/TGOLN2/SPARCL1/LTBP1/FBXL18/SDC2/EPAS1/WFS1/P3H1/CKAP4/FBXO11/LAMB2/LAMC1/CUL9/FBXO41/KLHL5/FBXW8/FBXO27/QSOX1/C4A/TULP4/APP/MATN3/ICMT/KLHL11/GOLM1/KCTD7/ANO8/SCG2/DCAF5/CALU/BTRC/TMEM132A/CUL7/TNC/PDIA6/FBXW11/FLCN/OBSL1/STT3B/VHL/DDB1/KLHL21/FEM1B/FBXO32/CCDC8/SOCS5/WIPI2/UBXN7/WSB1/FSTL3/MBTPS1/IGFBP3/FBXO17/VIPAS39/F…
GO:0051346	negative regulation of hydrolase activity	448	0.468598	1.27245	0.00200602	0.00395956	0.00100764	6524	tags=35%, list=17%, signal=30%	COL6A3/TIMP3/WNK1/TIMP2/SERPINE1/SERPINF1/SFRP2/WDR81/MGAT5/AMOT/THBS1/MIR590/SPOCK1/MYO1D/SPOCK2/CPAMD8/LMTK2/FZD10/ECM1/KLF4/CRY2/SH3BP4/SRC/CRB2/PAPLN/KDM5A/ABL1/ITIH5/DAB2IP/AGT/AQP1/COL7A1/A2M/RARRES1/NGFR/SLIT2/C4A/LEF1/APP/MARF1/GPSM1/FURIN/SORL1/ANOS1/BIRC6/SPRED1/NCKAP1L/WNT9A/CRIM1/GSK3B/LRCH1/CD44/RIMBP2/CST1/ZFYVE1/MAPK7/MICAL1/ELFN1/CABIN1/PPP1R37/CSRNP2/RECK/FKBP15/FARP1/C4B/CCDC8/R…
GO:0016236	macroautophagy	294	0.501005	1.34533	0.00202429	0.00395956	0.00100764	8483	tags=53%, list=23%, signal=41%	DCN/WDR81/HSPB8/MTOR/SMCR8/TBC1D14/TP53INP2/ULK1/HMOX1/PINK1/PIP4K2B/FYCO1/LZTS1/SRC/RAB23/EXOC7/BECN1/MFN2/GABARAPL1/SESN2/SPTLC1/CLEC16A/NBR1/ATG2A/ATP6V0A1/HTT/QSOX1/AMBRA1/GPSM1/SESN3/SMURF1/TIGAR/VPS13D/TBC1D5/ATG9A/RUBCN/RAB3GAP1/TECPR1/ILRUN/ZFYVE1/WIPI1/LARP1/KDR/LIX1L/HDAC6/EPG5/PIK3C2B/ATG13/RPTOR/PACS2/UBQLN4/PRKAB2/ATG2B/SUPT5H/NPC1/WIPI2/ATP13A2/UBQLN2/FEZ1/SPTLC2/USP30/VPS4B/ERN1/UB…
GO:0070661	leukocyte proliferation	297	0.499811	1.34174	0.00202429	0.00395956	0.00100764	8035	tags=44%, list=21%, signal=35%	IGF2/CSF1R/DLG5/TGFB1/BMP4/TGFBR2/CARD11/TNFRSF1B/VSIG4/VCAM1/GJA1/CD276/CDKN1A/GPNMB/TLR4/CD209/WNT4/NFATC2/CTNNB1/ABL1/CD4/LRRC32/SATB1/FYN/LEF1/IL6ST/TNFRSF21/CD22/NCKAP1L/BCL2/CX3CL1/ZNF335/SASH3/ERBB2/MNDA/TNFAIP3/JAK3/DOCK8/INPP5D/IL7R/TNFSF8/NCK2/PTPRC/KIT/PLCL2/PELI1/TIRAP/DOCK2/IL10/SH3RF1/LYN/PRNP/IL1B/CD300A/PRKAR1A/AHR/PIK3CG/MEF2C/TWSG1/P2RX7/SOS1/PTPN6/MAPK8IP1/KITLG/BCL6/GAPT/IL34/…
GO:0032409	regulation of transporter activity	279	0.495416	1.329	0.00202634	0.00395956	0.00100764	7944	tags=45%, list=21%, signal=36%	ADRA2A/WNK1/DAPK1/WNK2/NLGN2/GJA1/MINK1/AHNAK/PINK1/STIM1/CACNG4/SHANK3/EPHB2/FXYD6/SELENON/DRD4/DLG4/KCNE4/HTT/APP/EHD3/SLC9A1/CTTNBP2NL/KCTD7/WWP2/KMT2A/BCL2/JPH2/PKD2/UTRN/OPRL1/JPH4/GEM/ATP1A2/OXSR1/PTPN3/SHISA9/MMP9/SPHK2/MYO5A/PLN/CACNB3/FHL1/DYSF/SHANK2/AMIGO1/NOS1AP/ACTN4/OSR1/CAB39/KCNG1/DNM2/KCNS1/TWIST1/RELN/STK39/PRNP/PTEN/RIPK1/MEF2C/TESC/UBQLN1/PLCG2/SGK1/CRHR1/PTK2B/PDE4B/NEDD4L/AT…
GO:0034976	response to endoplasmic reticulum stress	284	0.527222	1.41482	0.00202634	0.00395956	0.00100764	8234	tags=53%, list=22%, signal=42%	CREB3L1/CCND1/SEC16A/THBS1/CREB3L2/RCN3/CTDSP2/NFE2L1/WFS1/SRPX/EP300/NCCRP1/UBE4B/BOK/SESN2/HYOU1/DAB2IP/UBE4A/FBXO27/PIK3R1/UGGT1/FKBP14/TLN1/EXTL3/APAF1/OS9/SERINC3/THBS4/PTPN1/EDEM1/SEL1L/TPP1/ADD1/AGR2/CUL7/PDIA6/MAP3K5/BCL2/NIBAN1/GSK3B/BCL2L11/BHLHA15/ECPAS/WIPI1/RASGRF2/SCAMP5/POMT2/STT3B/ITPR1/DCTN1/TRIM25/ATP2A2/ZBTB17/UBQLN2/ATF6/ERLIN1/NCK2/SHC1/MBTPS1/FBXO17/NPLOC4/HERPUD2/USP19/ERN1…
GO:0003015	heart process	285	0.515358	1.38244	0.0020284	0.00395956	0.00100764	8220	tags=48%, list=22%, signal=38%	CCN2/DES/MTOR/ITPR3/KCNQ1/GJA1/PKP2/GATA4/STIM1/EPAS1/CACNG4/AKAP13/FXYD6/RGS4/CACNA1H/ITPR2/HSPB7/SRC/THRA/MEF2A/KCNE4/AGT/KCNJ12/FYN/EHD3/FLNA/GAA/SLC9A1/ASPH/ATP2A3/HDAC4/ATP1A1/ATP2B4/CELF2/EDN3/SEMA3A/KCND1/YAP1/NPR2/ITPR1/KCNK3/CACNA1G/ATP1A2/GJC1/KCNIP1/SMAD7/RGS2/ATP2A2/SGCD/TNNT3/TMIGD3/PLN/PPP1R13L/CACNB3/CACNA1C/NOS1AP/DMPK/KCNJ5/TGFB2/MDM2/TMEM38A/ABCC9/PIK3CG/DSP/TPM1/KCNK6/RYR1/DSG2…
GO:0005996	monosaccharide metabolic process	287	0.51847	1.39054	0.0020284	0.00395956	0.00100764	6314	tags=37%, list=17%, signal=31%	IGF2/IGFBP4/CHST15/C1QTNF1/ALDH1A1/IRS1/MTOR/H6PD/SOGA1/MAN2B1/FOXK1/NFE2L1/NISCH/HECTD4/SLC2A3/MAN2B2/MAN2A2/EP300/SRC/SLC45A3/ENPP1/PDK4/LRP5/POFUT1/SLC23A2/SESN2/SORBS1/APOD/AKT2/PFKFB3/NCOA2/GAA/PGM5/ENO2/INPPL1/MAN2C1/TIGAR/GSK3B/PER2/PPP1R3B/ACACB/HK2/B4GALT1/DDB1/POFUT2/PPARD/CRY1/C1QTNF3/DGKQ/PPARA/MAPK14/IGFBP3/SLC25A13/PFKFB4/PFKFB2/RANBP2/PFKL/WDTC1/INSR/RUBCNL/FOXO1/HK1/SLC2A1/TKTL1/G…
GO:0032943	mononuclear cell proliferation	273	0.504997	1.35403	0.0020284	0.00395956	0.00100764	7959	tags=44%, list=21%, signal=35%	IGF2/DLG5/TGFB1/BMP4/TGFBR2/CARD11/TNFRSF1B/VSIG4/VCAM1/GJA1/CD276/CDKN1A/GPNMB/TLR4/CD209/WNT4/NFATC2/CTNNB1/ABL1/CD4/LRRC32/SATB1/FYN/LEF1/IL6ST/TNFRSF21/CD22/NCKAP1L/BCL2/ZNF335/SASH3/ERBB2/MNDA/JAK3/DOCK8/INPP5D/IL7R/TNFSF8/NCK2/PTPRC/PLCL2/PELI1/TIRAP/DOCK2/IL10/SH3RF1/LYN/PRNP/IL1B/CD300A/PRKAR1A/AHR/PIK3CG/MEF2C/TWSG1/P2RX7/SOS1/PTPN6/MAPK8IP1/BCL6/GAPT/LILRB1/SOX11/CD180/CD6/FADD/HAVCR2/T…
GO:0060047	heart contraction	275	0.506145	1.35758	0.0020284	0.00395956	0.00100764	8220	tags=47%, list=22%, signal=37%	CCN2/DES/MTOR/ITPR3/KCNQ1/GJA1/PKP2/GATA4/STIM1/EPAS1/CACNG4/FXYD6/RGS4/CACNA1H/ITPR2/HSPB7/THRA/MEF2A/KCNE4/AGT/KCNJ12/EHD3/FLNA/GAA/SLC9A1/ASPH/ATP2A3/HDAC4/ATP1A1/ATP2B4/CELF2/EDN3/SEMA3A/KCND1/NPR2/ITPR1/KCNK3/CACNA1G/ATP1A2/GJC1/KCNIP1/SMAD7/RGS2/ATP2A2/SGCD/TNNT3/TMIGD3/PLN/PPP1R13L/CACNB3/CACNA1C/NOS1AP/DMPK/KCNJ5/TGFB2/MDM2/TMEM38A/ABCC9/PIK3CG/DSP/TPM1/KCNK6/RYR1/DSG2/GNAO1/PDE4B/NEDD4L/…
GO:0048863	stem cell differentiation	255	0.544601	1.45537	0.00203046	0.00395956	0.00100764	6813	tags=50%, list=18%, signal=41%	FN1/SFRP1/PDGFRA/FZD1/NOTCH1/SNAI2/LAMA5/RUNX1/BMP4/CDK6/NRP2/SMO/LRP6/ANXA6/SEMA7A/GATA4/ALDH1A2/RUNX2/ZFP36L2/EDNRA/NRP1/SEMA3C/ABL1/GATA2/A2M/LBH/LTBP3/TBX1/SEMA6C/LDB1/CDK12/KMT2A/FOXC1/SEMA4G/PRICKLE1/SEMA3D/TCF12/SETD1A/EDN3/WNT10A/ERCC2/ZEB2/SEMA3A/YAP1/JAG1/LIF/KDM3A/STAT3/HMGA2/SEMA5B/FOXO4/JARID2/SEMA6B/SEMA4C/TCF3/SEMA4F/RDH10/MAPK1/PTPRC/KIT/CORO1C/ITCH/SEMA4D/SEMA6A/SEMA3F/SEMA5A/MSX…
GO:0015850	organic hydroxy compound transport	257	0.515879	1.37854	0.00203252	0.00395956	0.00100764	6575	tags=35%, list=18%, signal=29%	LRP1/ADRA2A/C1QTNF1/CXCL12/SLCO2B1/LRP6/BMP6/NISCH/OSBPL5/PINK1/LIMA1/RXRA/SCARB1/MAOB/DRD4/KDM5B/STAR/AGT/SYT7/AQP1/ABCA2/NCOA2/EMB/PTCH1/SYT13/SYT11/NCOA1/CES1/PTPN11/NPC1/OSBP/SLC16A3/OSBPL7/STARD3/VPS4B/ABCA1/ABCC3/SYT1/LDLRAP1/OSBPL10/GRAMD1A/SREBF2/LDLR/SPP1/STRA6/OSBPL8/OSBPL2/CD36/RAB3B/MIR27A/OSBPL1A/STX12/RBP4/CRHR1/ABAT/MSR1/SLC22A3/ABCG1/SOAT1/CEL/LILRB1/CAV1/SERAC1/RALBP1/AGTR1/GRAMD…
GO:0046651	lymphocyte proliferation	271	0.502553	1.34563	0.00203252	0.00395956	0.00100764	7959	tags=43%, list=21%, signal=34%	IGF2/DLG5/TGFB1/BMP4/TGFBR2/CARD11/TNFRSF1B/VSIG4/VCAM1/GJA1/CD276/CDKN1A/GPNMB/TLR4/CD209/WNT4/NFATC2/CTNNB1/ABL1/CD4/LRRC32/SATB1/FYN/LEF1/IL6ST/TNFRSF21/CD22/NCKAP1L/BCL2/ZNF335/SASH3/ERBB2/MNDA/JAK3/DOCK8/INPP5D/IL7R/TNFSF8/NCK2/PTPRC/PLCL2/PELI1/TIRAP/DOCK2/IL10/SH3RF1/LYN/PRNP/IL1B/CD300A/PRKAR1A/AHR/PIK3CG/MEF2C/TWSG1/P2RX7/SOS1/PTPN6/MAPK8IP1/BCL6/GAPT/LILRB1/SOX11/CD180/CD6/FADD/HAVCR2/T…
GO:0006836	neurotransmitter transport	269	0.508677	1.36125	0.00203666	0.00395956	0.00100764	10707	tags=54%, list=29%, signal=39%	SLC36A1/HSPA8/RIMS4/RGS4/MAOB/DRD4/SYT7/AQP1/SEC14L1/STX2/SLC6A6/GRIK5/VPS18/PIP5K1C/APBA2/SLC29A1/ASIC1/PPFIA1/SLC6A12/UNC13B/BACE1/SLC30A1/RAB3GAP1/CADPS2/GSK3B/SYT11/PER2/SV2A/DNAJC5/DOC2B/NRXN2/SLC38A7/ATP1A2/RIMS3/SLC38A5/RGS2/ATP2A2/PPT1/SLC25A13/SNCAIP/GIT1/SNPH/FBXL20/SYT1/CASK/NF1/SYNJ1/SLC6A9/SEPTIN5/LYN/SLC44A2/RAB3B/PSEN1/NAAA/MEF2C/TSPOAP1/P2RX7/GPER1/ABAT/SLC22A3/STX3/ADCY1/RHOT1/LI…
GO:0046883	regulation of hormone secretion	262	0.507046	1.35455	0.00203666	0.00395956	0.00100764	8833	tags=51%, list=24%, signal=39%	LRP1/ADRA2A/SFRP1/C1QTNF1/IRS1/ITPR3/TM7SF3/RAB11FIP5/NLGN2/GJA1/BMP6/RAB11FIP1/ANO1/EGFR/ITPR2/FOXL2/LRP5/MAP4K4/FGFR1/KDM5B/SIDT2/AGT/SYT7/RAB11FIP3/SLC8B1/DPP4/INHBB/ARL2BP/INHBA/PER2/SCG5/DOC2B/EDN3/NADK/PTPN11/BMP8A/LIF/ITPR1/PPARD/CRY1/C1QTNF3/RAB8B/ITSN1/PFKFB2/ARNTL/PFKL/CACNA1C/SPP1/SLC2A1/AACS/RASL10B/ADCY8/SYTL4/IL1B/KLF7/ARRB1/SOX4/NR1D1/OSM/RBP4/GPER1/CRHR1/MIDN/ABAT/VSNL1/KCNS3/CHD7…
GO:0045017	glycerolipid biosynthetic process	249	0.535263	1.43001	0.00204082	0.00395956	0.00100764	7673	tags=54%, list=21%, signal=43%	PIGS/PIK3CD/PDGFA/PIP4K2B/PI4KA/SCARB1/PLA2G2A/SBF1/LPIN2/PIK3R1/SLC44A3/AGPAT3/LPIN3/SYNJ2/PITPNM1/PDGFB/INPPL1/PIP5K1C/OCRL/PLD2/SLC27A1/ACSL1/MTMR4/AJUBA/FITM2/PIGO/PCYT1A/PITPNM2/PIK3C2B/INPP5D/PIGQ/GPAT4/PIK3R5/DGKQ/PTPN13/PGAP3/DGKZ/PLCE1/ETNK1/ETNK2/PI4K2A/AGPAT4/INPP5F/PITPNM3/PLD1/PIK3R4/RAB14/LPL/SYNJ1/GPAM/PIGN/LDLR/PIP4K2C/PI4KB/LPCAT1/SLC44A2/CAPN2/CHKA/PIKFYVE/PIP5K1A/PTEN/PIK3CG/PL…
GO:0031330	negative regulation of cellular catabolic process	248	0.515933	1.37768	0.0020429	0.00395956	0.00100764	8222	tags=54%, list=22%, signal=42%	TIMP3/TIMP2/MTOR/MGAT3/SMCR8/TBC1D14/FOXK1/MAP1A/HMOX1/MET/GATA4/PINK1/WDR6/KDM4A/NBAS/AXIN2/LZTS1/SUFU/BECN1/DAB2IP/CLEC16A/HIPK2/EIF4G1/IL10RA/QSOX1/FURIN/SORL1/OS9/BMF/RGP1/EIF4G2/ATP2B4/TIGAR/MAPKAPK2/RUBCN/HERC1/BCL2/TAB2/TAF1/ACACB/LARP1/N4BP1/ZFP36/UBQLN4/SMARCC1/TENT5C/GOLGA2/STAT3/NPC1/PTPN3/ATP13A2/MAPK14/FEZ1/THRAP3/USP30/USP19/TIRAP/SECISBP2/RIC1/IL10/DHX9/CTSA/ALAD/RNF41/TSC2/PSEN1/T…
GO:0033157	regulation of intracellular protein transport	248	0.506906	1.35357	0.0020429	0.00395956	0.00100764	6586	tags=50%, list=18%, signal=41%	TGFB1/BMP4/GLI3/SEC16A/SMO/ITGB2/PINK1/CEMIP/RAB23/SUFU/MYO1C/SMAD3/ITGAM/SUPT6H/HUWE1/APOD/RNF31/FYN/PIK3R1/AKT2/FLNA/CDH1/TP53BP2/C2CD5/RIPOR1/SORL1/OS9/PTPN1/EDEM1/PCNT/FERMT1/RHOU/BCL2/GSK3B/ERBB2/PTPN11/ATG13/RAB29/ATP13A2/MICALL2/MAPK14/ARHGAP44/LCP1/MAVS/MAPK1/CACNB3/XPO5/PTPN14/AKAP8L/TM9SF4/CDK5R1/SETD2/NF1/IWS1/SREBF2/HCLS1/ICE1/CD36/PRNP/IL1B/NOLC1/MDM2/LMAN1/PSEN1/ARIH2/TPR/BCAS3/GRIP…
GO:0045637	regulation of myeloid cell differentiation	248	0.510507	1.36319	0.0020429	0.00395956	0.00100764	7012	tags=49%, list=19%, signal=40%	FBN1/SFRP1/TGFB1/RUNX1/RASSF2/MTOR/CDK6/ROR2/THBS1/KMT2D/CREBBP/NOTCH2/KMT2B/PIAS3/TLR4/LOX/MED1/EP300/DLL1/AGO1/CTNNB1/LRRC17/KLF13/RBFOX2/STAT5B/CD4/KLF10/GATA2/MAFB/C1QC/HOXA5/PIK3R1/KMT2C/LEF1/EVI2B/FOS/ETS1/INHBA/NCKAP1L/LDB1/TOB2/KMT2A/FOXP1/SETD1A/ARNT/ACVR1B/ZFP36/JAG1/LIF/INPP5D/STAT3/HOXA9/TFE3/AGO4/MAPK14/TNRC6A/FSTL3/TNRC6B/ITPKB/CCR1/RB1/HOXA7/TRIM58/CSF3R/RARA/NF1/TMEM64/SIN3A/JUN/H…
GO:0051924	regulation of calcium ion transport	248	0.531212	1.41848	0.0020429	0.00395956	0.00100764	6243	tags=40%, list=17%, signal=34%	ADRA2A/PDGFRB/CXCL12/TGFB1/PLCG1/ICAM1/GJA1/APLNR/AHNAK/STIM1/WFS1/CEMIP/RGS4/SELENON/EPB41/CTNNB1/DRD4/ABL1/AGT/CD4/SLC8B1/HTT/FYN/F2R/EHD3/SLC9A1/PDGFB/CD84/BCL2/SLC30A1/CX3CL1/JPH2/PKD2/GJC2/ADCYAP1R1/PDPK1/OPRL1/JPH4/GRAMD2A/GEM/ATP1A2/TRPV2/IL16/SPHK2/MYO5A/PLN/CACNB3/DYSF/CCR1/CACNA1C/CASK/NOS1AP/MYLK/LYN/PRNP/TSPAN13/TMEM38A/PIK3CG/UBQLN1/CCL3/PLCG2/P2RX7/GPER1/CRHR1/PTPN6/PSEN2/PTK2B/GNAO…
GO:0071216	cellular response to biotic stimulus	232	0.520161	1.38571	0.0020429	0.00395956	0.00100764	6123	tags=40%, list=16%, signal=33%	SERPINE1/TGFB1/ICAM1/SPON2/AXL/SIRPA/TNFRSF1B/CX3CR1/BMP6/TXNIP/SASH1/MRC1/WFS1/PRPF8/TLR4/HCK/SCARB1/SRC/CD14/UPF1/ABL1/DAB2IP/STAR/IRF8/APAF1/TIGAR/PLSCR4/HDAC5/CX3CL1/GSK3B/BCL2L11/ADAM9/SBNO2/TLR2/TLR1/WNT5A/TNFAIP3/ZFP36/BCR/IGFBPL1/PPARD/VIM/MAPK14/LITAF/FBH1/MAPK1/SLX4/CXCL5/ABCA1/TIRAP/IL10/RARA/CDK19/LYN/CD36/IL1B/CAPN2/PDCD4/EIF2AK3/NR1D1/MEF2C/TRIM5/CCL3/CLEC7A/PPP1R15B/PDE4B/CXCL6/LIL…
GO:0008016	regulation of heart contraction	244	0.528922	1.41039	0.00204499	0.00395956	0.00100764	8220	tags=48%, list=22%, signal=38%	CCN2/DES/ITPR3/KCNQ1/GJA1/PKP2/GATA4/STIM1/EPAS1/CACNG4/FXYD6/RGS4/CACNA1H/ITPR2/HSPB7/THRA/MEF2A/KCNE4/AGT/KCNJ12/EHD3/FLNA/GAA/SLC9A1/ASPH/ATP2A3/HDAC4/ATP1A1/ATP2B4/CELF2/EDN3/SEMA3A/KCND1/NPR2/ITPR1/KCNK3/CACNA1G/ATP1A2/GJC1/KCNIP1/SMAD7/RGS2/ATP2A2/TMIGD3/PLN/CACNB3/CACNA1C/NOS1AP/DMPK/KCNJ5/TGFB2/MDM2/TMEM38A/ABCC9/PIK3CG/DSP/TPM1/KCNK6/RYR1/DSG2/GNAO1/PDE4B/TNNT2/ATP1B2/CAV1/SCN3B/IRX5/ATP…
GO:0043543	protein acylation	247	0.512134	1.3675	0.00204499	0.00395956	0.00100764	8093	tags=48%, list=22%, signal=38%	TGFB1/SNAI2/MCM3AP/USP22/CREBBP/EP400/TRRAP/HCFC1/JADE2/NATD1/EP300/NCOA3/BRPF3/GATA2/KANSL1/ZDHHC7/LEF1/APBB1/ZDHHC8/BRD1/KAT6A/PER1/SETD5/AUTS2/LDB1/ZDHHC5/KMT2A/YEATS2/GSK3B/SRCAP/NCOA1/TAF1/FLCN/TAOK1/CLIP3/KANSL3/LIF/OGDH/DLST/SPHK1/SPHK2/ZDHHC18/MSL2/RPS6KA4/ARNTL/KAT6B/EPC2/ZDHHC4/HHAT/IWS1/SIN3A/FOXO1/MSL1/BRPF1/GTF3C4/TWIST1/IL1B/ARRB1/NAA40/SOX4/TAF5L/ZDHHC14/ING5/ZDHHC3/GLUL/ABHD17B/OG…
GO:0032388	positive regulation of intracellular transport	228	0.536006	1.4267	0.00204708	0.00395956	0.00100764	6586	tags=49%, list=18%, signal=41%	EHD2/TGFB1/DAB2/GLI3/SEC16A/SMO/ITGB2/PINK1/CEMIP/IL4R/MYO1C/SMAD3/ITGAM/HUWE1/GATA2/RNF31/TBC1D20/FYN/PIK3R1/AKT2/PTPN23/FLNA/CDH1/TP53BP2/C2CD5/RIPOR1/SORL1/EDEM1/PCNT/RHOU/DYNC1H1/BCL2/GSK3B/ERBB2/NUMA1/ATG13/RAB29/MICALL2/MAPK14/FEZ1/SPHK2/MAVS/MAPK1/FGR/CACNB3/LDLRAP1/TM9SF4/CDK5R1/DHX9/SREBF2/HCLS1/ICE1/PRNP/IL1B/MDM2/BORCS5/PSEN1/ARIH2/TPR/BCAS3/UBR5/HPS4/CRHR1/TMEM30A/ABLIM3/PCM1/ZIC1/LEP…
GO:0051495	positive regulation of cytoskeleton organization	225	0.528319	1.40414	0.00205761	0.00395956	0.00100764	7279	tags=49%, list=19%, signal=40%	SFRP1/CCN2/SH3PXD2B/ICAM1/SYNPO/MTOR/TRPV4/TGFB3/LMOD1/RHOBTB1/MET/PXN/WNT11/ARHGEF10L/WNT4/HCK/KIRREL1/NRP1/MYO1C/SMAD3/ABL1/CCL21/PLEK/RHOBTB2/FLNA/CDC42EP3/CRACD/NCKAP1L/HIP1R/DYNC1H1/CX3CL1/LIMK1/SORBS3/CLASP1/MAGEL2/NUMA1/CDKN1B/DCTN1/MAP1B/SPIRE1/SWAP70/ARHGEF15/NES/IQGAP2/NCK2/LPAR1/PPM1F/VPS4B/UBXN2B/CLIP1/SEMA5A/NTF3/CDK5R1/EVL/CDC42EP4/SNX9/HCLS1/ARHGEF10/TEK/TGFBR1/SPAST/TSC1/ROCK2/PLX…
GO:0006006	glucose metabolic process	204	0.531476	1.40609	0.00205973	0.00395956	0.00100764	6314	tags=40%, list=17%, signal=33%	IGF2/IGFBP4/C1QTNF1/IRS1/MTOR/H6PD/SOGA1/FOXK1/NFE2L1/NISCH/HECTD4/EP300/SRC/SLC45A3/ENPP1/PDK4/LRP5/SESN2/SORBS1/APOD/AKT2/NCOA2/GAA/PGM5/ENO2/INPPL1/TIGAR/GSK3B/PER2/PPP1R3B/ACACB/HK2/DDB1/PPARD/CRY1/C1QTNF3/DGKQ/PPARA/MAPK14/IGFBP3/SLC25A13/PFKFB2/RANBP2/PFKL/WDTC1/INSR/RUBCNL/FOXO1/HK1/TKTL1/GNB3/RBP4/MIDN/FOXK2/MIR210/FBP1/INPP5K/OGT/AKT1/DYRK2/PDK2/RORA/PRKAA1/PASK/PGM1/PFKM/PGM2/ADPGK/BRAT…
GO:0002699	positive regulation of immune effector process	217	0.521752	1.38268	0.00206186	0.00395956	0.00100764	7301	tags=43%, list=20%, signal=35%	TGFB1/SPON2/MYO18A/ITGB2/HMOX1/SEMA7A/PTPRJ/IL1R1/TLR4/TP53BP1/RAPGEF1/IL4R/ITGAM/GATA2/APPL2/CD84/SASH3/C12orf4/WNT5A/PDPK1/CADM1/AP1G1/ANKRD17/PVR/SOCS5/MAPK14/ULBP3/SPHK2/MAVS/FGR/PTPRC/TNFSF13/ZBTB1/RARA/LYN/HK1/CD36/PRKCZ/IL1B/TRIM6/CD300A/NECTIN2/ADGRE2/RBP4/P2RX7/STAT6/CRHR1/IL18R1/LILRB1/NLRP3/NFKBIZ/FADD/PUM2/ADORA2B/NR4A3/TNFSF4/CD46/DHX58/CD28/BTK/STX7/TRAF6/MLH1/NSD2/PUM1/IL33/MSH2/CD…
GO:0016485	protein processing	217	0.535762	1.41981	0.00206186	0.00395956	0.00100764	7891	tags=46%, list=21%, signal=36%	AEBP1/MMP14/NKD2/CPXM1/SERPINE1/ADAMTS2/COMP/GLI3/THBS1/C1R/CPXM2/PLAT/PLAU/SRC/MYRF/F3/ECE1/C1RL/GLG1/MME/GAS1/CPZ/TMEM98/CPD/CTSZ/MYH9/ASPH/FURIN/LDLRAD3/PTCH1/ADAM8/SCG5/SPPL3/CES1/PCSK6/LGMN/C2CD3/DDI2/PCSK5/SERPINE2/APH1B/INPP5B/PRNP/CAPN2/CPA3/MDM2/FKRP/PSEN1/TMPRSS2/PRKACB/CAST/PCSK2/P2RX7/SRGN/PCSK7/PSEN2/ADAM10/FADD/OGT/CPM/RHBDD1/CPE/VSIR/PIDD1/IHH/DISP1/ACE/PCSK1N/BAG2/ENPEP/PARP1/ERO1…
GO:0019722	calcium-mediated signaling	215	0.525653	1.39271	0.00206186	0.00395956	0.00100764	8632	tags=53%, list=23%, signal=41%	PLCG1/MTOR/VCAM1/ACKR3/CX3CR1/PTPRJ/EGFR/RCAN2/NR5A1/NFATC2/SELENON/CMKLR1/CD4/NFATC3/HTT/PLEK/NUDT4/CAMKK2/SLC9A1/NFAT5/CD22/CHERP/HDAC4/ATP2B4/GSK3B/JPH2/PKD2/BHLHA15/SPPL3/ADGRB2/PDPK1/KDR/MAPK7/JPH4/ITPR1/ATP1A2/ATP2A2/PLCE1/SPHK1/MYO5A/SGCD/PLN/PTPRC/RCAN1/CCR1/CACNA1C/DMPK/PRNP/NFATC4/TMEM38A/EIF2AK3/CCL3/PLCG2/P2RX7/PTK2B/TPCN2/NFATC1/SELP/DYRK2/PDK2/PRKAA1/DMD/AGTR1/PPP3CB/PPP1R9B/ADGRL1/…
GO:0032271	regulation of protein polymerization	217	0.523942	1.38848	0.00206186	0.00395956	0.00100764	8145	tags=53%, list=22%, signal=42%	EPS8/PREX1/ICAM1/MTOR/LMOD1/SPTBN1/ELN/RHOBTB1/MET/PLEKHG2/PINK1/HCK/KIRREL1/SPTBN2/MYO1C/ABL1/CCL21/RASA1/RHOBTB2/SLIT2/CAMSAP1/ARHGAP18/CDH5/CDC42EP3/CRACD/NCKAP1L/ADD1/FHOD3/HIP1R/CLASP1/CLIP3/MAGEL2/NUMA1/LATS1/CDKN1B/DCTN1/MAP1B/SPIRE1/ARFGEF1/IQGAP2/NCK2/ADD2/CLIP1/ADD3/CDK5R1/EVL/CDC42EP4/MAPRE3/SNX9/HCLS1/MYADM/FKBP4/WAS/CDK5RAP2/COTL1/KANK4/CYFIP1/PTK2B/SPTAN1/BAIAP2L1/ARPIN/NIN/MTPN/ACT…
GO:1903531	negative regulation of secretion by cell	205	0.53088	1.40391	0.00206186	0.00395956	0.00100764	5957	tags=39%, list=16%, signal=33%	FN1/ADRA2A/SFRP1/NOTCH1/IRS1/ABR/MIR590/TNFRSF1B/RAB11FIP5/HMOX1/SSC5D/RAB11FIP1/MAOB/DRD4/MAP4K4/FRMD4A/RAB11FIP3/MAPKBP1/LRRC32/INHBB/F2R/TNFRSF21/CD22/INHBA/ASIC1/CD84/MIR149/RHBDF1/TNFRSF1A/SLC30A1/CX3CL1/SYT11/IL27RA/PTPN11/BMP8A/TNFAIP3/PTGER4/LIF/BCR/CRY1/C1QTNF3/CD34/SRCIN1/VPS4B/PFKL/IL10/NF1/SYTL4/IL1B/KLF7/CD300A/OSM/CRHR1/MIDN/ABAT/SRGN/VSNL1/TLR8/LILRB1/NLRP3/MIR30C2/RAP1B/HMGCR/ANXA…
GO:0006643	membrane lipid metabolic process	207	0.524206	1.38605	0.00206612	0.00395956	0.00100764	6527	tags=44%, list=17%, signal=37%	CCN1/PLPP3/PIGS/GAL3ST4/A4GALT/GAL3ST2/SPNS2/SMPD1/SGPP2/B4GALT5/SPTLC1/PLPP1/CERS4/PSAP/SERINC5/ELOVL5/SERINC3/GBGT1/ST3GAL4/TNFRSF1A/SMPD4/PLA2G15/PIGO/ST3GAL2/GALC/ACER2/CERK/CERS6/PIGQ/ESYT2/LARGE1/CSNK1G2/PGAP3/TEX2/SPHK1/SPHK2/PRKD1/PPT1/NEU3/KIT/SPTLC2/SERINC1/SGPP1/PDXDC1/PRKD2/ST8SIA2/PIGN/ITGB8/B4GALT4/ORMDL3/CTSA/PRKD3/GAL3ST3/ST3GAL5/CYP1B1/ARSA/HEXB/SMPD3/ESYT1/HACD2/ST6GALNAC6/P2RX7…
GO:0045732	positive regulation of protein catabolic process	213	0.542075	1.43353	0.00206612	0.00395956	0.00100764	8228	tags=59%, list=22%, signal=46%	LRP1/ADRA2A/NKD2/DAB2/TNFRSF1B/DACT1/GJA1/TRIB2/USP5/RNF40/NKD1/PLK2/RNF144A/SH3D19/DAB2IP/SNX33/AREL1/CSNK1A1/FURIN/SORL1/AMER1/SMURF1/EDEM1/WWP2/PRICKLE1/GSK3B/ADAM8/TAF1/ADAM9/WNT5A/TNFAIP3/DDB1/CDKN1B/SMAD7/CEBPA/SOCS5/UBQLN2/ANKIB1/OSBPL7/TRIM32/ITCH/CHFR/SNX9/FOXO1/SGSM3/LDLR/SNX1/NSF/LPCAT1/FAM122A/IL1B/RNF41/IDE/MDM2/PSEN1/ARIH2/PTEN/UBQLN1/GGA3/PTK2B/APC/NEDD4L/VPS11/CAV1/GBA/SH3RF2/AXIN…
GO:1903039	positive regulation of leukocyte cell-cell adhesion	214	0.542656	1.43535	0.00206612	0.00395956	0.00100764	7127	tags=43%, list=19%, signal=35%	IGF2/TGFB1/RUNX1/TGFBR2/GLI3/ICAM1/CARD11/SIRPA/VCAM1/ITGB2/CD276/CD209/ZMIZ1/EGR3/SRC/IL4R/EFNB3/GLI2/CCL21/CD4/DPP4/FYN/RUNX3/PIK3R1/IL6ST/NFAT5/AP3D1/ETS1/NCKAP1L/CD44/ADAM8/SASH3/ITGA4/PDPK1/PTPN11/JAK3/DOCK8/IL7R/SOCS5/NCK2/PTPRC/ITPKB/ZBTB1/RARA/LYN/PRKCZ/IL1B/PTPN6/BCL6/LILRB1/CAV1/NLRP3/CD83/CD6/NFKBIZ/FADD/HAVCR2/AKT1/NR4A3/TNFSF4/CD46/CD28/ZBTB7B/VSIR/EBI3/RASAL3/IHH/IRAK1/TRAF6/IL2RA/L…
GO:0097191	extrinsic apoptotic signaling pathway	223	0.527739	1.39945	0.00206825	0.00395956	0.00100764	6491	tags=45%, list=17%, signal=37%	TIMP3/SFRP1/SERPINE1/TGFB1/SNAI2/SFRP2/DAPK1/BMP4/ICAM1/UNC5B/THBS1/TNFRSF1B/FGFR3/MADD/ITM2C/HMOX1/COL2A1/HIPK1/SRPX/SRC/NRP1/BOK/SMAD3/FGFR1/DAB2IP/AGT/HTT/FYN/PIK3R1/AR/LTBR/INHBA/BIRC6/SCG2/TNFRSF1A/BCL2/CX3CL1/GSK3B/BCL2L11/ITGA6/ITPRIP/PDPK1/MAPK7/ACVR1B/TNFAIP3/YAP1/FEM1B/PTPRC/SGPP1/EYA3/RFFL/NF1/SH3RF1/ITGAV/RAF1/EYA4/TGFB2/IL1B/RNF41/TGFBR1/PTEN/MAP2K5/RIPK1/CASP9/P2RX7/GPER1/FAS/TMBIM1…
GO:0050870	positive regulation of T cell activation	200	0.525675	1.38729	0.00207469	0.00396488	0.00100899	7127	tags=42%, list=19%, signal=34%	IGF2/TGFB1/RUNX1/TGFBR2/GLI3/CARD11/SIRPA/VCAM1/CD276/CD209/ZMIZ1/EGR3/SRC/IL4R/EFNB3/GLI2/CCL21/CD4/DPP4/FYN/RUNX3/PIK3R1/IL6ST/AP3D1/NCKAP1L/ADAM8/SASH3/PDPK1/PTPN11/JAK3/DOCK8/IL7R/SOCS5/NCK2/PTPRC/ITPKB/ZBTB1/RARA/LYN/PRKCZ/IL1B/PTPN6/BCL6/LILRB1/CAV1/NLRP3/CD83/CD6/NFKBIZ/FADD/HAVCR2/AKT1/TNFSF4/CD46/CD28/ZBTB7B/VSIR/EBI3/RASAL3/IHH/TRAF6/IL2RA/LILRB2/CYLD/CCR7/PIK3R6/MALT1/CD86/LILRB4/RASGR…
GO:0006986	response to unfolded protein	175	0.53523	1.40884	0.00207684	0.00396488	0.00100899	6134	tags=43%, list=16%, signal=36%	CREB3L1/CCND1/COMP/HSPB8/TM7SF3/THBS1/CREB3L2/CTDSP2/HSPA8/WFS1/EP300/HSPB7/BOK/MFN2/HYOU1/DAB2IP/PIK3R1/FKBP14/TLN1/EXTL3/THBS4/PTPN1/EDEM1/TPP1/ADD1/AGR2/CUL7/PDIA6/BCL2L11/BHLHA15/WIPI1/STT3B/DCTN1/ZBTB17/ATF6/NCK2/SHC1/MBTPS1/SERPINH1/HERPUD2/ERN1/TSPYL2/KDELR3/DNAJC3/ARFGAP1/EIF2AK3/GFPT1/FICD/PPP2R5B/RNF121/PPP1R15B/HSPA7/EDEM3/SRPRA/RHBDD1/DNAJB4/VAPB/GOSR2/TOR1B/FAF2/HERPUD1/AMFR/PARP16/S…
GO:0052126	movement in host environment	158	0.554128	1.44948	0.00209644	0.00399394	0.00101639	7046	tags=50%, list=19%, signal=41%	ITGA5/ICAM1/AXL/NECTIN1/ITGB1/MET/MRC1/CD209/EGFR/SCARB1/SRC/EXOC7/CTNNB1/EFNB3/ITGB5/CTNND1/CD4/DPP4/DAG1/TYRO3/EPHA2/CDH1/VPS18/WWP2/TRIM62/CLDN1/SELPLG/CBL/TRIM8/DDB1/TRIM25/NPC1/PVR/NCAM1/TRIM32/ITCH/VPS4B/CLEC5A/ITGAV/LDLR/MID2/SCARB2/ITGA2/IDE/TMPRSS2/CLDN9/NECTIN2/IST1/TRIM5/PTX3/VPS37B/CBLL1/KPNA3/CAV1/ANPEP/CD46/NUP153/P4HB/PML/GRK2/CCR5/TRIM35/UVRAG/PC/WWP1/EXOC2/CD86/ITGB3/SLC20A2/CDHR…
GO:0043433	negative regulation of DNA-binding transcription factor activity	167	0.544143	1.42454	0.00209864	0.00399394	0.00101639	6918	tags=48%, list=18%, signal=39%	SFRP4/PTGIS/HEYL/GLIS2/MDFI/HMOX1/KLF4/WFS1/CMKLR1/SUFU/TRAF3/DAB2IP/PKD1/FLNA/PTCH1/HDAC4/WWP2/PIM1/BTRC/TAF1/ID3/PKD2/MAP3K10/TNFAIP3/MED13/TCEAL7/SMAD7/TMIGD3/ITCH/PELI1/KDM1A/CHUK/RB1/MSX2/IL10/CAT/NWD1/IRAK3/TWIST1/PRNP/HAND2/ID2/ARRB1/G3BP2/MAP2K5/CYP1B1/EIF2AK4/SFRP5/NLRP3/HAVCR2/MIR30C2/TRIM37/TNFSF4/ERBIN/NLRP2/IRAK1/ID1/ESR1/TCF7L2/ANXA4/USP7/TAX1BP1/CYLD/CHP1/EGLN1/BMP7/CARD8/CD200/CTN…
GO:0030833	regulation of actin filament polymerization	161	0.542347	1.4189	0.00210084	0.00399394	0.00101639	7999	tags=52%, list=21%, signal=41%	EPS8/PREX1/ICAM1/MTOR/LMOD1/SPTBN1/ELN/RHOBTB1/PLEKHG2/HCK/KIRREL1/SPTBN2/MYO1C/CCL21/RASA1/RHOBTB2/SLIT2/ARHGAP18/CDC42EP3/CRACD/NCKAP1L/ADD1/FHOD3/HIP1R/MAGEL2/LATS1/SPIRE1/ARFGEF1/IQGAP2/NCK2/ADD2/ADD3/EVL/CDC42EP4/SNX9/HCLS1/MYADM/WAS/COTL1/KANK4/CYFIP1/PTK2B/SPTAN1/BAIAP2L1/ARPIN/MTPN/ACTR2/BBS4/DBNL/FCHSD2/ARHGAP28/CARMIL1/CDC42EP2/KANK3/FMN1/JMY/CCR7/TMOD2/WHAMM/SPTB/DLG1/DBN1/BIN1/FCHSD1/…
GO:0002822	regulation of adaptive immune response based on somatic recombination of immune receptors built from immunoglobulin superfamily domains	143	0.545344	1.42262	0.00211416	0.00400678	0.00101965	7719	tags=45%, list=21%, signal=36%	TGFB1/TNFRSF1B/IL1R1/TP53BP1/IL4R/SUPT6H/CD4/IL27RA/SASH3/TNFAIP3/JAK3/LOXL3/IL7R/SMAD7/PVR/SOCS5/PTPRC/TNFSF13/ZBTB1/IL10/PRKCZ/IL1B/NECTIN2/MEF2C/P2RX7/WAS/STAT6/PTPN6/BCL6/IL18R1/LILRB1/NLRP3/NFKBIZ/FADD/HAVCR2/RC3H1/TNFSF4/CD28/ZBTB7B/PPP3CB/BTK/STX7/TRAF6/MLH1/NSD2/IL33/HFE/MSH2/CD1E/MALT1/MAP3K7/CD1C/TNFRSF13C/SHLD2/HLA-H/FBXO38/IL6/CD1A/CR1/CCR2/C3/RC3H2/SLC11A1/FCGR2B/TRPM4
GO:0051250	negative regulation of lymphocyte activation	145	0.547405	1.42763	0.0021164	0.00400678	0.00101965	8379	tags=49%, list=22%, signal=38%	SFRP1/DLG5/TGFB1/RUNX1/BMP4/GLI3/AXL/VSIG4/GPNMB/IL4R/LRRC32/RUNX3/TYRO3/TNFRSF21/INHBA/ERBB2/MNDA/TNFAIP3/JAK3/LOXL3/INPP5D/DTX1/SMAD7/SOCS5/FGL2/PELI1/DUSP3/IL10/NRARP/LYN/PRNP/ID2/SOCS6/MIR27A/CD300A/PRKAR1A/TWSG1/MERTK/PTPN6/BCL6/LILRB1/SOX11/HAVCR2/TMEM131L/RC3H1/TNFSF4/ZBTB7B/VSIR/IHH/BTK/ATM/IL2RA/LILRB2/DLG1/HFE/CD86/PAG1/PDE5A/SPN/MAD1L1/INHA/ARG2/RC3H2/SHH/FCGR2B/PDCD1LG2/PAWR/HLX/BTN2A…
GO:0051384	response to glucocorticoid	145	0.548555	1.43063	0.0021164	0.00400678	0.00101965	7453	tags=45%, list=20%, signal=36%	CCND1/SLIT3/SPARC/SDC1/SERPINF1/TGFB1/ICAM1/PTPRU/FIBIN/FOSB/BMP6/GJB2/DUSP1/CDKN1A/AKAP13/CAD/EGFR/MAOB/PAM/ZFP36L2/KRAS/STAR/AQP1/SLIT2/FOS/ERRFI1/WNT7B/BCL2/BCL2L11/ADAM9/CLDN1/ZFP36/FBXO32/ABCA3/IL10/HNMT/FOXO1/CDO1/ALAD/ZFP36L1/CASP9/S100B/KLF9/IGFBP7/PTGS2/GBA/FOXO3/BCHE/GLB1/NR3C1/HNRNPU/AVPR1A/ADIPOQ/DDIT4/IL6/USP8/PTAFR/AIF1/HSD3B2/ALPL/PDCD7/IL1RN/TRH/SSTR3/ALDH3A1
GO:0060048	cardiac muscle contraction	137	0.559766	1.45415	0.0021322	0.00403109	0.00102584	8220	tags=51%, list=22%, signal=40%	CCN2/MTOR/KCNQ1/GJA1/PKP2/GATA4/KCNE4/EHD3/FLNA/GAA/SLC9A1/HDAC4/ATP1A1/CACNA1G/ATP1A2/GJC1/SMAD7/RGS2/ATP2A2/SGCD/TNNT3/PLN/PPP1R13L/CACNA1C/NOS1AP/KCNJ5/TMEM38A/PIK3CG/DSP/TPM1/DSG2/PDE4B/NEDD4L/TNNT2/CAV1/SCN3B/KCND3/SCN5A/DMD/SMAD5/SCN1B/ADORA1/SCN2B/GRK2/SCN4B/CACNA1D/DLG1/MAP2K3/KCNJ8/KCNE5/BIN1/CAMK2D/JUP/P2RX4/RNF207/NOS1/GJA5/PDE5A/NUP155/DSC2/KCNA5/GPD1L/HCN4/TRPM4/PIK3CA/SNTA1/NKX2-5/C…
GO:0051208	sequestering of calcium ion	128	0.563704	1.45182	0.00215983	0.00407715	0.00103756	7127	tags=50%, list=19%, signal=41%	TGFB1/PLCG1/ITPR3/RASA3/APLNR/ANXA6/CEMIP/ITPR2/SELENON/ABL1/CCL21/SLC8B1/HTT/F2R/TPCN1/CHERP/CX3CL1/JPH2/PKD2/PDPK1/JPH4/ITPR1/ATP1A2/ATP7B/PLCE1/MYO5A/PLN/PTPRC/CACNA1C/LYN/PLCB1/IBTK/TMEM38A/PLCB2/CCL3/PLCG2/P2RX7/GPER1/PTPN6/RYR1/PTK2B/TPCN2/UBASH3B/CHD7/DIAPH1/LETM1/DMD/PLCH2/TRPC1/HTR2B/CCR7/CCR5/PLCH1/CAMK2D/JPH3/F2RL3/THY1/NOS1/MCOLN3/PLCB3/FGF2/TRPM2/MCOLN1/LCK
GO:0051209	release of sequestered calcium ion into cytosol	121	0.580813	1.49022	0.00217155	0.00407715	0.00103756	7127	tags=51%, list=19%, signal=42%	TGFB1/PLCG1/ITPR3/RASA3/APLNR/CEMIP/ITPR2/SELENON/ABL1/CCL21/SLC8B1/HTT/F2R/TPCN1/CHERP/CX3CL1/JPH2/PKD2/PDPK1/JPH4/ITPR1/ATP1A2/PLCE1/MYO5A/PLN/PTPRC/CACNA1C/LYN/PLCB1/IBTK/TMEM38A/PLCB2/CCL3/PLCG2/P2RX7/GPER1/PTPN6/RYR1/PTK2B/TPCN2/UBASH3B/CHD7/DIAPH1/LETM1/DMD/PLCH2/TRPC1/HTR2B/CCR7/CCR5/PLCH1/CAMK2D/JPH3/F2RL3/THY1/NOS1/MCOLN3/PLCB3/FGF2/TRPM2/MCOLN1/LCK
GO:0051283	negative regulation of sequestering of calcium ion	123	0.579346	1.48862	0.00217155	0.00407715	0.00103756	7127	tags=51%, list=19%, signal=42%	TGFB1/PLCG1/ITPR3/RASA3/APLNR/ANXA6/CEMIP/ITPR2/SELENON/ABL1/CCL21/SLC8B1/HTT/F2R/TPCN1/CHERP/CX3CL1/JPH2/PKD2/PDPK1/JPH4/ITPR1/ATP1A2/PLCE1/MYO5A/PLN/PTPRC/CACNA1C/LYN/PLCB1/IBTK/TMEM38A/PLCB2/CCL3/PLCG2/P2RX7/GPER1/PTPN6/RYR1/PTK2B/TPCN2/UBASH3B/CHD7/DIAPH1/LETM1/DMD/PLCH2/TRPC1/HTR2B/CCR7/CCR5/PLCH1/CAMK2D/JPH3/F2RL3/THY1/NOS1/MCOLN3/PLCB3/FGF2/TRPM2/MCOLN1/LCK
GO:0007368	determination of left/right symmetry	119	0.57216	1.46698	0.00217391	0.00407715	0.00103756	7907	tags=51%, list=21%, signal=41%	NOTCH1/MEGF8/TGFBR2/ENG/VANGL2/SMO/BICC1/GJA1/DAAM2/GATA4/TBX3/PSKH1/DLL1/SUFU/SMAD3/MICAL2/TBX1/CITED2/PKD2/KIF3B/WNT5A/PCSK6/NKX3-2/AP1B1/MIB1/IFT140/C2CD3/PCSK5/HAND2/SRF/PSEN1/MEF2C/NDRG4/HIF1A/LEFTY1/BBS4/IHH/DISP1/ACVR2A/FOXN4/CCDC40/TBX2/RTTN/TMED2/ARMC4/BBS5/DNAI1/DRC1/SETDB2/RNF207/CC2D2A/ACVR1/DYNC2H1/FOXF1/ACVR2B/DNAI2/DNAAF1/SHH/FGF10/NEK8/NKX2-5
GO:0008543	fibroblast growth factor receptor signaling pathway	111	0.599916	1.53138	0.00218579	0.00407715	0.00103756	6988	tags=51%, list=19%, signal=42%	SULF2/CREB3L1/SMOC2/CCN2/FAM20C/THBS1/POLR2A/FGFR3/GPC1/WNT4/RUNX2/CTNNB1/SULF1/RBFOX2/FGFR1/SHISA2/ANOS1/SPRED1/FGFRL1/CRKL/SPRED2/WNT5A/PTPN11/CBL/FLRT3/MAPK1/FLRT2/SETX/FGF19/RAB14/NCBP1/PRKD2/FGF9/SPRY4/FGF3/FRS2/KIF16B/FGF7/FGF1/POLR2B/SPRY2/SHOC2/DSTYK/NPTN/IQGAP1/MIR503/FAT4/ESRP2/FGFR2/TRIM71/HNRNPM/FLRT1/PTBP1/FGF2/NOG/APLN/GRB2
GO:0021782	glial cell development	115	0.606053	1.54833	0.00218579	0.00407715	0.00103756	7911	tags=55%, list=21%, signal=43%	LRP1/MXRA8/TGFB1/SKI/CDK6/ROR2/SMO/TENM4/TLR4/EGFR/MYRF/DLL1/KRAS/LAMB2/C5AR1/B4GALT5/DAG1/CNTNAP1/APP/AKT2/WASF3/ILK/NRROS/ERCC2/TLR2/VIM/LPAR1/DICER1/MED12/NF1/LDLR/LYN/ARHGEF10/IL1B/ID2/PSEN1/PTEN/SOX4/NR1D1/ZNF488/PARD3/SOX11/AKT1/LAMC3/GRN/PRDM8/MAG/C1QA/ID4/TREM2/IL6/NTRK2/ROR1/IFNGR1/NCSTN/GSN/MAPT/MPP5/ADAM22/SHH/SIRT2/NCMAP/LGI4
GO:0098693	regulation of synaptic vesicle cycle	111	0.598799	1.52853	0.00218579	0.00407715	0.00103756	8754	tags=54%, list=23%, signal=42%	NLGN2/RIMS4/BTBD9/GRIK5/VPS18/APBA2/UNC13B/BACE1/RAB3GAP1/GSK3B/SYT11/DNAJC5/RIMS3/DGKQ/ATP2A2/GIT1/PLD1/FBXL20/SYT1/DNM1/CASK/CDK5R1/SEPTIN5/RAB3B/PTEN/GRIPAP1/CYFIP1/CDH2/ADCY1/BSN/ADORA2B/PRKCB/RAP1B/APBA1/PPP3CB/VAMP1/PREPL/NLGN3/CACNA1D/BRSK2/DVL1/BRSK1/ROCK1/WNT7A/SYN1/PPP3CC/RAB5A/STX1A/PRKCG/LRRK2/NAPB/SLC2A4/DNM1L/SH3GL1/CNR1/RAPGEF4/DNM3/PRKAR1B/P2RY1/STXBP1
GO:0006661	phosphatidylinositol biosynthetic process	116	0.607678	1.5508	0.00219058	0.00407715	0.00103756	7086	tags=61%, list=19%, signal=50%	PIGS/PIK3CD/PDGFA/PIP4K2B/PI4KA/SBF1/PIK3R1/SYNJ2/PITPNM1/PDGFB/INPPL1/PIP5K1C/OCRL/SLC27A1/MTMR4/PIGO/PITPNM2/PIK3C2B/INPP5D/PIGQ/PIK3R5/PTPN13/PGAP3/PI4K2A/INPP5F/PITPNM3/PIK3R4/RAB14/SYNJ1/PIGN/PIP4K2C/PI4KB/PIKFYVE/PIP5K1A/PTEN/PIK3CG/PLEKHA1/PLCG2/MTMR6/PIK3CB/INPP4A/INPP5E/PIGT/PIK3R3/INPP5K/PIGB/PLEKHA8/MTMR12/PIP4K2A/PLEKHA2/ATM/MTMR2/ARF3/AGAP2/HTR2B/MPPE1/PIGH/PIK3R6/PIGG/PIP5K1B/PIK3C3…
GO:0008645	hexose transmembrane transport	110	0.597573	1.52408	0.00219058	0.00407715	0.00103756	8696	tags=53%, list=23%, signal=41%	IRS1/SLC2A10/CREBL2/SLC2A3/PID1/EDNRA/SLC45A3/ENPP1/MEF2A/ADIPOR2/SESN2/SORBS1/APPL2/PIK3R1/AKT2/C2CD5/HK2/PTPN11/CLIP3/RNASEL/PPARD/MAPK14/GRB10/FGF19/INSR/SLC45A1/OSBPL8/SLC2A1/IL1B/TSC1/INPP5K/SLC2A12/AKT1/NR4A3/PRKCB/TRIB3/NFE2L2/APPL1/CAPN10/PLA2G1B/IRS2/CLTCL1/GPC3/ADIPOQ/SLC2A5/TRARG1/ITLN1/C3/RHOQ/MFSD4B/SLC2A4/C1QTNF2/HNF1A/SORT1/SLC2A6/STXBP4/PPBP/FFAR4
GO:1900180	regulation of protein localization to nucleus	116	0.601752	1.53568	0.00219058	0.00407715	0.00103756	8938	tags=60%, list=24%, signal=46%	TGFB1/BMP4/GLIS2/GLI3/SMO/SRC/RAB23/POLR1A/RASSF5/SUFU/SMAD3/SESN2/APOD/FYN/PIK3R1/NGFR/TMEM98/FLNA/CDH1/FERMT1/CARD10/GSK3B/FLCN/ILRUN/TRIM8/LIF/MAPK14/MAVS/MAPK1/NF1/SIN3A/HCLS1/CD36/NOLC1/PSEN1/TPR/EIF2AK3/UBR5/NF2/MDFIC/ZIC1/PTGS2/GLUL/TRIM29/AKT1/KAT7/CHP1/PKIA/PARP1/NUP58/LZTS2/LILRB4/JUP/TCP1/IPO5/PARP9/OTUD7B/SHH/BAG3/DCLK1/NVL/DTX3L/CCT6A/HDAC3/CHP2/PKIG/CD2AP/AGTR2/DMAP1/LMNA
GO:0099565	chemical synaptic transmission, postsynaptic	108	0.595632	1.5158	0.00219298	0.00407715	0.00103756	11450	tags=62%, list=31%, signal=43%	NLGN2/SSH1/SHANK3/RGS4/DRD4/DLG4/APP/GRIK5/UNC13B/S1PR2/RAB3GAP1/GSK3B/NLGN4X/CACNB3/SHANK2/RELN/PRKCZ/PTEN/MEF2C/P2RX7/ABAT/IGSF9B/PTK2B/ZMYND8/AKT1/MPP2/SHANK1/MTMR2/ADORA1/NLGN3/INSYN1/CHRNB1/PPP3CA/P2RX2/TMEM108/P2RX4/MECP2/ADRB2/DVL1/CHRNA1/WNT7A/CUX2/SEZ6/MAPK8IP2/STX1A/LRRK2/SH3GL1/GRIN2D/GRIN2A/P2RX1/GABRB3/GSK3A/CHRNA6/GRIK2/PPP1R9A/NETO1/GHRL/CHRNB4/SLC17A7/CHRNG/SNCA/GRIN2C/ARRB2/CHRNA…
GO:0034219	carbohydrate transmembrane transport	114	0.602087	1.53697	0.00219539	0.00407715	0.00103756	8696	tags=54%, list=23%, signal=41%	IRS1/SLC2A10/CREBL2/SLC2A3/PID1/EDNRA/SLC45A3/ENPP1/MEF2A/ADIPOR2/SLC23A2/SESN2/SORBS1/APPL2/PIK3R1/AKT2/C2CD5/HK2/PTPN11/CLIP3/RNASEL/PPARD/MAPK14/SLC17A5/GRB10/FGF19/INSR/SLC45A1/OSBPL8/SLC2A1/IL1B/TSC1/INPP5K/SLC2A12/AKT1/NR4A3/PRKCB/TRIB3/NFE2L2/APPL1/CAPN10/PLA2G1B/IRS2/CLTCL1/GPC3/ADIPOQ/SLC2A5/TRARG1/ITLN1/C3/SLC23A1/RHOQ/MFSD4B/SLC2A4/C1QTNF2/HNF1A/SORT1/SLC2A6/STXBP4/PPBP/FFAR4
GO:1902106	negative regulation of leukocyte differentiation	102	0.597162	1.51748	0.00219539	0.00407715	0.00103756	4866	tags=44%, list=13%, signal=38%	FBN1/SFRP1/RUNX1/BMP4/GLI3/CDK6/PIAS3/TLR4/IL4R/CTNNB1/LRRC17/TMEM176A/TMEM176B/GATA2/MAFB/C1QC/RUNX3/PIK3R1/INHBA/TOB2/ERBB2/JAK3/LOXL3/INPP5D/DTX1/SMAD7/SOCS5/FGL2/FSTL3/HOXA7/RARA/NF1/NRARP/LYN/ID2/ZBTB46/CCL3/BCL6/UBASH3B/LILRB1/TMEM131L/RC3H1/TNFSF4/ZBTB7B/IHH
GO:0006790	sulfur compound metabolic process	367	0.474918	1.28535	0.00300601	0.00557501	0.00141874	6467	tags=35%, list=17%, signal=29%	FMOD/CHST15/OGN/VCAN/BGN/DCN/NDST1/LUM/PAPSS2/CHST3/SPOCK2/GAL3ST4/GNS/NFE2L1/CHST11/OMD/ACLY/ACSS1/CHPF/CSPG4/CHSY1/ENPP1/B4GALT5/PDK4/B3GNT7/MICAL2/STAT5B/XYLT1/ACACA/PDPR/FASN/TPST1/MTHFR/STAT5A/ELOVL5/CTNS/ACSL1/GLCE/DSE/ST3GAL4/MAT2A/GGT7/ST3GAL2/ACACB/NDOR1/MICAL1/B4GALT1/XYLT2/NDNF/ARSB/OGDH/SULT1C4/GPAT4/BLMH/PRELP/UST/PTGES/CHSY3/DLST/MTR/CSGALNACT2/PPT1/PCYOX1/GSTM3/SLC26A1/CHST14/GGT5/…
GO:0022898	regulation of transmembrane transporter activity	265	0.494565	1.3228	0.00304568	0.00563328	0.00143357	7944	tags=45%, list=21%, signal=35%	ADRA2A/WNK1/DAPK1/WNK2/NLGN2/GJA1/MINK1/AHNAK/PINK1/STIM1/CACNG4/SHANK3/EPHB2/FXYD6/SELENON/DRD4/DLG4/KCNE4/HTT/APP/EHD3/SLC9A1/WWP2/BCL2/JPH2/PKD2/UTRN/OPRL1/JPH4/GEM/ATP1A2/OXSR1/PTPN3/SHISA9/MMP9/SPHK2/MYO5A/PLN/CACNB3/FHL1/DYSF/SHANK2/AMIGO1/NOS1AP/ACTN4/OSR1/CAB39/KCNG1/DNM2/KCNS1/TWIST1/RELN/STK39/PRNP/PTEN/RIPK1/MEF2C/TESC/UBQLN1/PLCG2/CRHR1/PTK2B/PDE4B/NEDD4L/ATP1B2/CAV1/STOM/SCN3B/DMD/GN…
GO:1901617	organic hydroxy compound biosynthetic process	265	0.493609	1.32025	0.00304568	0.00563328	0.00143357	7167	tags=40%, list=19%, signal=33%	DKK3/SNAI2/PLCG1/CDH3/BMP6/WNT4/ACLY/SCAP/CACNA1H/CYP27A1/SPTLC1/STAR/ACACA/PLEK/FASN/MOXD1/PTH1R/CTNS/IP6K1/PER2/ADCYAP1R1/ACACB/CES1/ZEB2/WNT5A/ACER2/VDR/CH25H/DGKQ/OSBP/LSS/PLCE1/SPHK1/SPHK2/MYO5A/ERLIN1/OSBPL7/MBTPS1/SPTLC2/PLCL2/ITPKB/NFYA/FAXDC2/CYP7B1/RAPGEF2/FGF19/GPAM/SREBF2/TGFB2/PLCB1/IPPK/OSBPL2/IL1B/HAND2/HRH1/NR1D1/SNAI1/PLCB2/OSBPL1A/PLCG2/GPER1/LBR/ITPKC/PDXK/ABCG1/PTK2B/SCD/PLCB4…
GO:0051048	negative regulation of secretion	231	0.512923	1.3668	0.00306122	0.00565436	0.00143893	6186	tags=38%, list=17%, signal=32%	FN1/ADRA2A/SFRP1/WNK1/NOTCH1/IRS1/ABR/MIR590/TNFRSF1B/RAB11FIP5/HMOX1/SSC5D/RAB11FIP1/MAOB/DRD4/MAP4K4/FRMD4A/RAB11FIP3/MAPKBP1/LRRC32/INHBB/F2R/TNFRSF21/CD22/INHBA/ASIC1/CD84/MIR149/RHBDF1/TNFRSF1A/SLC30A1/CX3CL1/SYT11/IL27RA/PTPN11/BMP8A/TNFAIP3/PTGER4/LIF/BCR/CRY1/C1QTNF3/CD34/SRCIN1/VPS4B/PFKL/IL10/NF1/PLA2R1/STK39/SYTL4/IL1B/KLF7/CD300A/OSM/CRHR1/MIDN/ABAT/SRGN/VSNL1/TLR8/LILRB1/NLRP3/MIR30C…
GO:0009743	response to carbohydrate	228	0.506712	1.34872	0.00307062	0.00566406	0.0014414	6205	tags=41%, list=17%, signal=34%	LRP1/COL6A2/ADRA2A/SPARC/CCN2/SERPINF1/TGFB1/TGFBR2/ICAM1/EGR1/COLEC12/IGF1R/THBS1/RAB11FIP5/GJA1/GATA4/TXNIP/ANO1/LRP5/MAP4K4/SESN2/STAR/SIDT2/SMARCA4/GRIK5/POLG/UNC13B/SARM1/NADK/ADNP/CDKN1B/MAP1B/PPARD/ERN1/PFKFB2/PFKL/WDR35/ZNF236/CAT/MLXIPL/LPL/SIN3A/RAF1/LYN/ITGA2/AACS/MAP2K4/ADCY8/IL1B/KLF7/SRF/ARRB1/PTEN/SOX4/NR1D1/MAFA/HNF1B/ZFP36L1/GPER1/RAB11FIP2/VSNL1/CLEC7A/PTK2B/CALCRL/PTGS2/GLUL/BA…
GO:0034764	positive regulation of transmembrane transport	201	0.515421	1.36029	0.00311203	0.00573269	0.00145887	7059	tags=45%, list=19%, signal=37%	WNK1/IRS1/PLCG1/WNK2/KCNQ1/APLNR/CREBL2/PINK1/STIM1/CACNG4/SHANK3/CEMIP/EPHB2/DRD4/MEF2A/ANO6/ADIPOR2/ABL1/SORBS1/AGT/HTT/PIK3R1/F2R/EHD3/AKT2/FLNA/SLC9A1/C2CD5/CX3CL1/JPH2/PKD2/GJC2/EDN3/PDPK1/PTPN11/CLIP3/RNASEL/MAPK14/CACNB3/AMIGO1/NOS1AP/ACTN4/FGF19/INSR/DNM2/OSBPL8/RELN/STK39/PSEN1/TESC/PLCG2/P2RX7/GPER1/MIR210/ATP1B2/AKT1/NR4A3/DMD/RAMP3/TCAF1/NLGN3/CHP1/STIM2/NFE2L2/TRPC1/APPL1/AZIN2/HSPA2…
GO:0007269	neurotransmitter secretion	169	0.5371	1.40682	0.00314795	0.00578325	0.00147174	8140	tags=46%, list=22%, signal=36%	HSPA8/RIMS4/SYT7/STX2/GRIK5/VPS18/PIP5K1C/APBA2/ASIC1/PPFIA1/UNC13B/BACE1/SLC30A1/RAB3GAP1/CADPS2/GSK3B/SYT11/SV2A/DNAJC5/DOC2B/NRXN2/RIMS3/ATP2A2/PPT1/SNCAIP/GIT1/SNPH/FBXL20/SYT1/CASK/NF1/SYNJ1/SLC6A9/SEPTIN5/PSEN1/NAAA/MEF2C/TSPOAP1/P2RX7/GPER1/STX3/ADCY1/RHOT1/BAIAP3/BLOC1S6/SNAP23/ADORA2B/SCRIB/PRKCB/RAP1B/APBA1/VAMP1/PREPL/PTPRN2/STX11/SYT8/MCTP2/CACNA1D/PRKN/KCNC4/LIN7A/DVL1/BRSK1/SNAP25/W…
GO:0099643	signal release from synapse	169	0.5371	1.40682	0.00314795	0.00578325	0.00147174	8140	tags=46%, list=22%, signal=36%	HSPA8/RIMS4/SYT7/STX2/GRIK5/VPS18/PIP5K1C/APBA2/ASIC1/PPFIA1/UNC13B/BACE1/SLC30A1/RAB3GAP1/CADPS2/GSK3B/SYT11/SV2A/DNAJC5/DOC2B/NRXN2/RIMS3/ATP2A2/PPT1/SNCAIP/GIT1/SNPH/FBXL20/SYT1/CASK/NF1/SYNJ1/SLC6A9/SEPTIN5/PSEN1/NAAA/MEF2C/TSPOAP1/P2RX7/GPER1/STX3/ADCY1/RHOT1/BAIAP3/BLOC1S6/SNAP23/ADORA2B/SCRIB/PRKCB/RAP1B/APBA1/VAMP1/PREPL/PTPRN2/STX11/SYT8/MCTP2/CACNA1D/PRKN/KCNC4/LIN7A/DVL1/BRSK1/SNAP25/W…
GO:0009267	cellular response to starvation	148	0.54674	1.42602	0.0031679	0.00580427	0.00147708	8333	tags=57%, list=22%, signal=45%	SFRP1/MTOR/GCN1/CDKN1A/HSPA8/WNT4/SIK2/PDK4/BECN1/GABARAPL1/SESN2/CLEC16A/KLF10/INHBB/AMBRA1/SESN3/RIPOR1/SZT2/MAP3K5/BCL2/CADPS2/BHLHA15/ZFYVE1/WIPI1/PIK3C2B/RPTOR/STK24/WIPI2/TNRC6A/PRKD1/BMPR2/MAPK1/ITFG2/PIK3R4/BMT2/WNT2B/JUN/SREBF2/FOXO1/MIOS/SLC2A1/EIF2AK3/FAS/SIK1B/AOC1/FADS1/EIF2AK4/DEPDC5/MYBBP1A/MARS1/SLC38A3/GLUL/GBA/PRKAA1/GAS2L1/ATG14/MAP1LC3C/PPM1D/SH3GLB1/SESN1/NFE2L2/CPEB4/SREBF1/…
GO:0014074	response to purine-containing compound	148	0.553385	1.44335	0.0031679	0.00580427	0.00147708	6208	tags=41%, list=17%, signal=35%	COL1A1/SPARC/IGFBP5/SDC1/KCNQ1/THBD/FOSB/SSH1/DUOX1/DUSP1/CAD/ITPR2/RAPGEF1/STAR/AQP1/MMP19/APP/FOS/PER1/TAF1/PKD2/CARM1/DGKQ/PANX1/KDM1A/RAPGEF2/JUN/CDO1/AACS/IL1B/TEK/TMEM38A/CIB2/PTEN/AHR/PIK3CG/ZFP36L1/P2RX7/RYR1/PTK2B/PTGS2/INPP5K/JUNB/PDE2A/P2RY2/RAP1B/PRKAA1/PDXP/P2RY12/EEF2K/SREBF1/PENK/PPARG/P2RX2/HMGCS1/EZR/P2RX4/ADIPOQ/STAT1/PDE3A/PLA2G5
GO:0051282	regulation of sequestering of calcium ion	125	0.561938	1.44701	0.00323276	0.00591517	0.00150531	7127	tags=50%, list=19%, signal=41%	TGFB1/PLCG1/ITPR3/RASA3/APLNR/ANXA6/CEMIP/ITPR2/SELENON/ABL1/CCL21/SLC8B1/HTT/F2R/TPCN1/CHERP/CX3CL1/JPH2/PKD2/PDPK1/JPH4/ITPR1/ATP1A2/PLCE1/MYO5A/PLN/PTPRC/CACNA1C/LYN/PLCB1/IBTK/TMEM38A/PLCB2/CCL3/PLCG2/P2RX7/GPER1/PTPN6/RYR1/PTK2B/TPCN2/UBASH3B/CHD7/DIAPH1/LETM1/DMD/PLCH2/TRPC1/HTR2B/CCR7/CCR5/PLCH1/CAMK2D/JPH3/F2RL3/THY1/NOS1/MCOLN3/PLCB3/FGF2/TRPM2/MCOLN1/LCK
GO:0016079	synaptic vesicle exocytosis	119	0.568105	1.45658	0.00326087	0.00595862	0.00151636	8107	tags=46%, list=22%, signal=36%	RIMS4/SYT7/STX2/GRIK5/VPS18/PIP5K1C/APBA2/UNC13B/BACE1/RAB3GAP1/CADPS2/GSK3B/SYT11/SV2A/DNAJC5/DOC2B/RIMS3/ATP2A2/GIT1/SNPH/FBXL20/SYT1/CASK/SYNJ1/SEPTIN5/PSEN1/P2RX7/STX3/ADCY1/BLOC1S6/SNAP23/ADORA2B/SCRIB/PRKCB/RAP1B/APBA1/VAMP1/PREPL/STX11/SYT8/CACNA1D/DVL1/SNAP25/WNT7A/PRRT2/SYN1/CTBP2/RAB5A/STX1A/SNAP47/PRKCG/LRRK2/NAPB/DNM1L/CNR1
GO:0098661	inorganic anion transmembrane transport	111	0.579319	1.4788	0.00327869	0.00598317	0.00152261	9264	tags=46%, list=25%, signal=35%	TTYH3/CLIC6/MTOR/ANO1/CLCN7/CLCN6/SLC12A4/ANO6/TTYH2/SLC12A8/SLC37A2/CLIC4/SLC4A11/SLC12A7/SLC12A9/CLCN4/CLIC5/PCYOX1/SLC26A1/CLCN3/SLC1A4/SLC12A6/SLC26A2/ANO2/PRNP/CLCN5/ANKH/CLCNKB/SLC20A1/CLCC1/SLC1A1/TTYH1/ANO9/SLC20A2/SLC25A30/ADAMTS8/PACC1/PTAFR/SLC26A11/CLCNKA/SLC26A10/SLC37A1/CLIC2/XPR1/SLC26A6/GABRB2/GABRR1/GABRA3/CASR/SLC13A4/GABRB3
GO:0022037	metencephalon development	109	0.579356	1.47636	0.00328587	0.00598684	0.00152355	7821	tags=56%, list=21%, signal=44%	CNTN1/SMO/LRP6/RERE/ATRN/MYH10/DLL1/SPTBN2/GLI2/ABL1/WHRN/LDB1/LHX1/FOXC1/HERC1/BCL2/NCOA1/CRKL/PTPRS/PTPN11/ARCN1/SEMA4C/NLGN4X/NAGLU/LPAR1/NANOS1/CDK5R1/SERPINE2/COQ8B/OTX1/PSEN1/ABAT/CRK/MTPN/FZD4/SCRIB/OPHN1/RORA/KAT2A/SCN5A/SEC24B/AGTPBP1/KNDC1/GLI1/FAIM2/MECP2/SDF4/GART/TTBK2/WNT7A/AIF1/CPLANE1/NCSTN/B4GALT2/SEZ6/SSTR3/DAB1/GNPAT/ATP7A/FCGR2B/CLP1
[truncated: 251 more rows]
