# Supplementary material for: Integrated Analysis of Ferroptosis-Related Biomarker Signatures to Improve the Diagnosis and Prognosis Prediction of Ovarian Cancer
Source: Front Cell Dev Biol. 2022 Jan 5;9:807862. doi: 10.3389/fcell.2021.807862 (PMC8766510; doi:10.3389/fcell.2021.807862)
Supplement: Supplementary file 7 [file Table6.XLS]

## Sheet: KEGG_GSEA_DEG_all
The detailed results of GSEA(KEGG pathways).
ID	Description	setSize	enrichmentScore	NES	p value	p.adjust	q values	rank	leading_edge	core_enrichment
hsa05168	Herpes simplex virus 1 infection	496	0.550502	1.4926	0.001	0.0021446	0.00034436	10714	tags=65%, list=29%, signal=47%	ITGA5/ZNF853/ZNF316/MTOR/NECTIN1/HCFC1/PIK3CD/SRC/STAT2/JAK1/TRAF3/HLA-DQA2/ZNF12/ZNF436/PIK3R1/AKT2/APAF1/TNFRSF1A/ZNF41/BCL2/AKT3/TAB2/ZNF689/ZNF737/TLR2/PTPN11/ZNF45/RNASEL/ZNF888/ZNF440/TRAF5/RBAK/ZNF140/ZNF607/MAVS/ZNF84/ZNF641/CHUK/ZNF585B/ZNF700/ZNF234/ZNF792/ZNF8/TYK2/ZNF619/ZNF484/ZFP69B/ZNF275/ZFP90/OAS2/ZNF510/ZNF587/ZIK1/ZNF772/ZNF81/IL1B/ZNF160/ZNF621/TSC2/ZNF783/ZNF605/TSC1/EIF2AK3/…
hsa05165	Human papillomavirus infection	331	0.639768	1.72256	0.00100908	0.0021446	0.00034436	6187	tags=51%, list=17%, signal=43%	COL6A3/COL6A1/FN1/COL1A1/COL1A2/COL6A2/CCND2/LAMB1/CREB3L1/THBS2/PDGFRB/CCND1/FZD1/FZD7/NOTCH1/ITGA11/VWF/COMP/ITGA5/LAMA5/HEYL/TCF7L1/MTOR/CDK6/THBS1/NOTCH3/WNT6/CREBBP/FZD2/LLGL1/NOTCH2/UBR4/ITGB1/COL2A1/CREB3L2/PXN/COL4A2/WNT11/FZD10/COL9A3/RBL2/CDKN1A/PIK3CD/COL4A1/LAMB3/TNXB/WNT4/EGFR/EP300/AXIN2/COL4A5/KRAS/CTNNB1/ITGB5/STAT2/LAMB2/LAMA2/LAMC1/JAK1/TRAF3/LAMA4/ATP6V0A1/PIK3R1/AKT2/MAML1/CSN…
hsa04151	PI3K-Akt signaling pathway	352	0.666991	1.79641	0.0010101	0.0021446	0.00034436	6200	tags=49%, list=17%, signal=42%	IGF2/COL6A3/COL6A1/FN1/COL1A1/COL1A2/COL6A2/CCND2/LAMB1/CREB3L1/THBS2/PDGFRB/CCND1/PDGFRA/CSF1R/IRS1/ITGA11/VWF/COMP/ITGA5/LAMA5/MTOR/CDK6/IGF1R/THBS1/FGFR3/ITGB1/NR4A1/COL2A1/CREB3L2/MET/COL4A2/COL9A3/RBL2/CDKN1A/PIK3CD/PDGFA/COL4A1/LAMB3/TNXB/TLR4/EGFR/PDGFD/RXRA/COL4A5/IL4R/LPAR5/KRAS/ITGB5/LAMB2/LAMA2/LAMC1/JAK1/FGFR1/GNG4/LAMA4/PIK3AP1/PIK3R1/NGFR/F2R/AKT2/EPHA2/TGFA/ITGA9/GNG2/PDGFB/THBS4/L…
hsa04060	Cytokine-cytokine receptor interaction	293	0.547184	1.46685	0.00101523	0.0021446	0.00034436	7184	tags=35%, list=19%, signal=29%	CSF1R/CXCL12/TGFB1/TNFRSF19/BMP4/TGFBR2/TNFRSF1B/TGFB3/ACKR3/CNTFR/CX3CR1/BMP6/CXCL14/IL1R1/IL4R/CCL21/CSF2RB/CD4/IL10RA/INHBB/NGFR/IL6ST/TNFRSF21/LTBR/INHBA/BMP8B/ACVRL1/TNFRSF1A/CX3CL1/IL27RA/OSMR/EDA2R/BMP8A/TNFRSF8/ACVR1B/LIF/IL17RA/IL7R/TNFSF8/IL16/CSF2RA/BMPR2/CXCL5/TNFSF13/CCR1/IL13RA1/IL10/CSF3R/IFNLR1/TGFB2/IL20RA/GHR/IL1B/AMHR2/IL22RA1/TGFBR1/OSM/CCL3/FAS/GDF11/IL18R1/IL34/CXCL6/IL2RB/T…
hsa05206	MicroRNAs in cancer	266	0.64921	1.73293	0.00101626	0.0021446	0.00034436	6798	tags=44%, list=18%, signal=36%	CCND2/TIMP3/PDGFRB/CCND1/PDGFRA/NOTCH1/IRS1/ITGA5/FSCN1/PLCG1/MTOR/CDK6/THBS1/NOTCH3/CREBBP/FGFR3/NOTCH2/HMOX1/MET/MIR483/CDKN1A/PIK3CD/PDGFA/PLAU/TNXB/MARCKS/EGFR/EP300/KRAS/SLC45A3/ABL1/ABCC1/PIK3R1/SLC7A1/ZEB1/BMF/PDGFB/HDAC4/DNMT3A/PIM1/ZFPM2/TNC/BCL2/HDAC5/FOXP1/CD44/ERBB2/CRKL/BCL2L11/ZEB2/MAPK7/MIR200A/RPTOR/CDKN1B/RECK/STAT3/HMGA2/PAK4/VIM/MMP9/BMPR2/SHC1/MAPK1/EFNA2/DNMT1/MIR135B/DICER1/…
hsa04010	MAPK signaling pathway	294	0.62523	1.67453	0.00101833	0.0021446	0.00034436	8092	tags=59%, list=22%, signal=46%	IGF2/PDGFRB/PDGFRA/CSF1R/FLNC/TGFB1/TGFBR2/GNA12/DUSP16/IGF1R/TGFB3/FGFR3/RPS6KA2/NR4A1/MET/DUSP1/HSPA8/PDGFA/CACNG4/IL1R1/EGFR/PDGFD/CACNA1H/CD14/KRAS/FLNB/MAP4K4/FGFR1/NFATC3/RASA1/MRAS/NGFR/AKT2/FLNA/EPHA2/MAP3K3/TGFA/FOS/PDGFB/MAPKAPK2/TNFRSF1A/MAP3K5/AKT3/TAB2/ERBB2/CRKL/TAOK1/MAP3K4/DUSP7/MAPK8IP3/RASGRF2/KDR/MAPK7/CACNA1G/MAPK14/ELK1/MAP3K6/NLK/MAPK1/KIT/EFNA2/CACNB3/RPS6KA4/FLT4/CACNA1C/C…
hsa04144	Endocytosis	252	0.550279	1.46523	0.00102041	0.0021446	0.00034436	7022	tags=50%, list=19%, signal=41%	PDGFRA/EHD2/DAB2/IQSEC1/CYTH3/IGF2R/TGFBR2/RAB31/FOLR2/IGF1R/FGFR3/RAB11FIP5/ASAP2/ASAP3/RAB11FIP1/HSPA8/IQSEC3/GBF1/EGFR/AP2B1/SRC/SMAD3/WIPF1/RAB11FIP3/ARAP1/AGAP1/EHD3/SMAP2/ZFYVE9/ARFGEF2/CYTH4/SMURF1/GIT2/PIP5K1C/PLD2/RAB35/AP2A2/PARD6G/AP2A1/EPN2/MVB12B/CBL/RAB5C/KIF5C/PSD3/ARFGEF1/CLTC/ASAP1/ITCH/ARAP3/GIT1/WIPF3/RBSN/VPS4B/PLD1/GRK3/LDLRAP1/DNM1/PSD/EHD4/VPS26B/WIPF2/ARFGAP1/LDLR/DNM2/SNX…
hsa04020	Calcium signaling pathway	239	0.581413	1.54507	0.0010225	0.0021446	0.00034436	9323	tags=55%, list=25%, signal=42%	PDGFRB/PDGFRA/PLCG1/ITPR3/FGFR3/MET/STIM1/ADCY3/PDGFA/ADCY7/EGFR/PDGFD/CACNA1H/ITPR2/EDNRA/FGFR1/ADCY9/CAMK1D/F2R/TPCN1/ASPH/ATP2A3/PDGFB/ATP2B4/ORAI2/ERBB2/KDR/ITPR1/CACNA1G/ATP2A2/PLCE1/SPHK1/SPHK2/PLN/ITPKB/FLT4/CACNA1C/GNA15/PDGFC/FGF19/MYLK/FGF9/HRH2/PLCB1/PHKA2/ADCY8/HRH1/FGF3/PRKACB/TACR1/GNA11/PLCB2/PLCG2/P2RX7/ITPKC/PHKB/RYR1/PTK2B/TPCN2/PLCB4/BDKRB2/ADCY1/FGF7/FGF1/CAMK2G/PLCD3/ADORA2B/…
hsa04014	Ras signaling pathway	232	0.621321	1.64914	0.00102459	0.0021446	0.00034436	9170	tags=61%, list=25%, signal=46%	IGF2/PDGFRB/PDGFRA/CSF1R/PLCG1/IGF1R/RASA3/FGFR3/MET/PIK3CD/PDGFA/EGFR/PDGFD/RGL1/PLA2G2A/SHC2/KRAS/RASSF5/ABL1/FGFR1/GNG4/KSR1/RASA1/MRAS/PIK3R1/NGFR/AKT2/SYNGAP1/EPHA2/TGFA/GNG2/ETS1/AFDN/PDGFB/PLD2/RASAL2/AKT3/PLA1A/PTPN11/RASGRF2/KDR/ETS2/RAB5C/FOXO4/PAK4/PLCE1/RGL2/ELK1/SHC1/MAPK1/KIT/EFNA2/PLD1/FLT4/CHUK/PDGFC/NTF3/FGF19/NF1/INSR/RAF1/RASGRP4/FGF9/TEK/FGF3/GNB3/PRKACB/RIN1/PLCG2/SOS1/PGF/ST…
hsa05163	Human cytomegalovirus infection	223	0.583416	1.54631	0.00102881	0.0021446	0.00034436	7959	tags=55%, list=21%, signal=44%	CREB3L1/CCND1/PDGFRA/CXCL12/GNA12/MTOR/CDK6/ITPR3/PTGER2/CREB3L2/PXN/ADCY6/ADCY3/CDKN1A/PIK3CD/AKAP13/ADCY7/IL1R1/EGFR/NFATC2/ITPR2/SRC/KRAS/CTNNB1/JAK1/GNG4/ADCY9/NFATC3/IL10RA/ARHGEF11/PIK3R1/AKT2/GNG2/BCAR1/TNFRSF1A/AKT3/CX3CL1/GSK3B/CRKL/ARHGEF12/PTGER4/ITPR1/ARHGEF1/STAT3/TRAF5/MAPK14/ELK1/MAPK1/CCR1/CHUK/RB1/ITGAV/RAF1/PLCB1/ADCY8/IL1B/TSC2/NFATC4/MDM2/GNB3/PRKACB/TSC1/ROCK2/RIPK1/GNA11/PLC…
hsa05205	Proteoglycans in cancer	203	0.711505	1.87844	0.00102881	0.0021446	0.00034436	7164	tags=67%, list=19%, signal=54%	IGF2/HSPG2/FN1/COL1A1/COL1A2/TIMP3/MMP2/CCND1/FZD1/FZD7/SDC1/FLNC/DCN/TGFB1/ITGA5/PLCG1/MTOR/ITPR3/LUM/IGF1R/THBS1/SMO/WNT6/GPC1/FZD2/ITGB1/MET/PXN/WNT11/FZD10/SDC2/CDKN1A/PIK3CD/PLAU/TLR4/WNT4/EGFR/ITPR2/SRC/KRAS/CTNNB1/ITGB5/VAV2/FLNB/FGFR1/TWIST2/MRAS/PIK3R1/AKT2/FLNA/SLC9A1/PTCH1/WNT9A/WNT7B/AKT3/WNT5B/CD44/ERBB2/ARHGEF12/WNT10A/TLR2/WNT5A/PPP1R12B/PDPK1/PTPN11/KDR/CBL/ITPR1/ARHGEF1/STAT3/MMP…
hsa04810	Regulation of actin cytoskeleton	218	0.601046	1.59101	0.00102987	0.0021446	0.00034436	4849	tags=45%, list=13%, signal=39%	FN1/PDGFRB/PDGFRA/CXCL12/ITGA11/ITGA5/GNA12/FGFR3/ITGB2/ARHGAP35/DOCK1/ITGB1/PXN/SSH1/PIK3CD/MYH10/PDGFA/MYH11/PIP4K2B/EGFR/PDGFD/SRC/LPAR5/KRAS/ITGB5/VAV2/ITGAM/FGFR1/ARHGEF6/MRAS/PIK3R1/F2R/MYH9/SLC9A1/ITGA9/FGD1/PDGFB/PIP5K1C/NCKAP1L/BCAR1/MYH14/VCL/LIMK1/CRKL/ACTN1/ARHGEF12/ITGA4/ITGA6/WASF2/PPP1R12B/ENAH/ARHGEF1/ITGAL/PAK4/ITGAX/IQGAP2/LPAR1/MAPK1/ARHGEF4/GIT1/FGD3/PDGFC/ARAF/ACTN4/FGF19/MYL…
hsa04015	Rap1 signaling pathway	210	0.651018	1.71891	0.00103093	0.0021446	0.00034436	6198	tags=53%, list=17%, signal=45%	PDGFRB/PDGFRA/CSF1R/PLCG1/SIPA1L2/IGF1R/THBS1/FGFR3/ITGB2/ITGB1/MET/ADCY6/SIPA1L3/ADCY3/PIK3CD/PDGFA/ADCY7/EGFR/PDGFD/RAPGEF1/SRC/LPAR5/KRAS/CTNNB1/FPR1/RASSF5/VAV2/ITGAM/CTNND1/FGFR1/ADCY9/MRAS/PIK3R1/NGFR/F2R/AKT2/TLN1/EPHA2/CDH1/AFDN/PDGFB/APBB1IP/BCAR1/AKT3/PARD6G/CRKL/SIPA1L1/KDR/ENAH/DOCK4/ITGAL/TLN2/MAPK14/PLCE1/PRKD1/LPAR1/FARP2/MAPK1/KIT/EFNA2/ARAP3/FLT4/PDGFC/RAPGEF2/FGF19/PRKD2/EVL/INS…
hsa04510	Focal adhesion	201	0.727205	1.91771	0.00103413	0.0021446	0.00034436	4780	tags=57%, list=13%, signal=50%	COL6A3/COL6A1/FN1/COL1A1/COL1A2/COL6A2/CCND2/LAMB1/THBS2/PDGFRB/CCND1/PDGFRA/FLNC/ITGA11/VWF/COMP/ITGA5/LAMA5/IGF1R/THBS1/ARHGAP35/DOCK1/ITGB1/COL2A1/MET/PXN/COL4A2/COL9A3/PIK3CD/PDGFA/COL4A1/PARVA/LAMB3/TNXB/EGFR/PDGFD/RAPGEF1/SRC/SHC2/COL4A5/CTNNB1/ITGB5/LAMB2/VAV2/LAMA2/LAMC1/FLNB/LAMA4/FYN/PIK3R1/AKT2/FLNA/TLN1/ILK/ITGA9/PDGFB/PIP5K1C/THBS4/LAMA1/BCAR1/TNC/BCL2/AKT3/GSK3B/VCL/ERBB2/CRKL/ACTN1…
hsa05130	Pathogenic Escherichia coli infection	196	0.59769	1.57366	0.0010395	0.0021446	0.00034436	7033	tags=53%, list=19%, signal=43%	SEC24C/CYTH3/TUBB2B/GNA12/CLDN11/MYO1D/ITGB1/TUBA1A/MYH10/MYH11/IL1R1/TLR4/SRC/LPAR5/MYO1C/ABL1/WIPF1/ARHGEF11/FYN/F2R/WASF3/MYH9/MYO1B/FOS/TUBB2A/CYTH4/FCGR2A/NCKAP1L/TNFRSF1A/MYO5B/MYH14/TAB2/ARHGEF12/WASF2/CLDN1/PTPN11/TUBB6/ARHGEF1/MYO1F/SEC24D/TJP1/MAPK14/MYO5A/NCK2/LPAR1/MAPK1/MYO1E/WIPF3/TLR5/TIRAP/CHUK/JUN/HCLS1/WIPF2/IL1B/MYO10/CLDN9/CLDN5/ROCK2/CLDN15/RIPK1/MYD88/CASP9/FAS/TUBA3D/TAB3/C…
hsa05167	Kaposi sarcoma-associated herpesvirus infection	193	0.596612	1.57071	0.00104058	0.0021446	0.00034436	6402	tags=48%, list=17%, signal=40%	CCND1/PREX1/PLCG1/ICAM1/TCF7L1/MTOR/CDK6/ITPR3/CREBBP/CDKN1A/PIK3CD/EP300/HCK/NFATC2/ITPR2/SRC/KRAS/CTNNB1/STAT2/BECN1/GABARAPL1/JAK1/TRAF3/GNG4/NFATC3/PIK3R1/LEF1/AKT2/IL6ST/FOS/GNG2/PDGFB/MAPKAPK2/TNFRSF1A/AKT3/GSK3B/ZFP36/ITPR1/STAT3/PIK3R5/MAPK14/MAPK1/RCAN1/CCR1/CHUK/RB1/TYK2/JUN/RAF1/LYN/MAP2K4/NFATC4/GNB3/PIK3CG/CASP9/PLCG2/FAS/PIK3CB/PTGS2/NFATC1/PIK3R3/FADD/HIF1A/AKT1/NRAS/ATG14/PPP3CB/M…
hsa04062	Chemokine signaling pathway	190	0.575169	1.51206	0.00104275	0.0021446	0.00034436	7154	tags=49%, list=19%, signal=40%	CXCL12/PREX1/PLCG1/CX3CR1/PXN/ADCY6/ADCY3/CXCL14/PIK3CD/ADCY7/HCK/SRC/SHC2/KRAS/STAT2/VAV2/GNG4/CCL21/ADCY9/STAT5B/PIK3R1/AKT2/GNG2/BCAR1/AKT3/CX3CL1/GSK3B/CRKL/JAK3/STAT3/PIK3R5/SHC1/MAPK1/FGR/CXCL5/CCR1/DOCK2/GRK3/CHUK/RAF1/LYN/PLCB1/GRK5/PRKCZ/ADCY8/ARRB1/GNB3/PRKACB/ROCK2/PIK3CG/PLCB2/CCL3/PLCG2/WAS/SOS1/PARD3/PTK2B/PIK3CB/PLCB4/ADCY1/CXCL6/ADCY5/CRK/PIK3R3/AKT1/PRKCB/RAP1B/NRAS/CCL18/GNB5/EL…
hsa04360	Axon guidance	182	0.666768	1.7507	0.00104932	0.0021446	0.00034436	7430	tags=66%, list=20%, signal=53%	SLIT3/CXCL12/EPHB4/PLCG1/UNC5B/BOC/PLXNA1/SMO/NTN1/ITGB1/SEMA7A/MET/SSH1/PIK3CD/PLXNA2/EPHB2/WNT4/NFATC2/SRC/KRAS/EFNB3/NRP1/ABLIM1/DPYSL2/PLXNB2/SEMA3C/ABL1/PLXNA4/NFATC3/PLXNC1/RASA1/FYN/PIK3R1/SLIT2/EPHA2/ILK/ROBO1/SEMA6C/PTCH1/NEO1/SEMA4G/SEMA3D/GSK3B/WNT5B/LIMK1/PARD6G/ARHGEF12/SRGAP2/WNT5A/PTPN11/SEMA3A/PLXNB1/ENAH/RGMA/SEMA5B/SEMA6B/SEMA4C/PAK4/L1CAM/SEMA4F/NCK2/BMPR2/MAPK1/EFNA2/SEMA4D/SE…
hsa05225	Hepatocellular carcinoma	167	0.618435	1.62061	0.00105042	0.0021446	0.00034436	6609	tags=54%, list=18%, signal=45%	IGF2/CCND1/FZD1/FZD7/TGFB1/TGFBR2/PLCG1/TCF7L1/MTOR/CDK6/IGF1R/LRP6/TGFB3/WNT6/FZD2/HMOX1/MET/WNT11/FZD10/SMARCA2/CDKN1A/PIK3CD/WNT4/EGFR/ARID1A/AXIN2/ARID1B/SHC2/KRAS/CTNNB1/SMAD3/LRP5/SMARCA4/PIK3R1/LEF1/AKT2/SMARCC2/CSNK1A1/TGFA/WNT9A/WNT7B/AKT3/GSK3B/WNT5B/PBRM1/WNT10A/WNT5A/SMARCC1/ELK1/SHC1/MAPK1/GSTM3/SMARCD1/RB1/ARAF/WNT2B/RAF1/TGFB2/DVL3/TGFBR1/PTEN/PLCG2/SOS1/PIK3CB/APC/PIK3R3/AXIN1/PHF…
hsa04310	Wnt signaling pathway	159	0.678542	1.77591	0.00105152	0.0021446	0.00034436	6813	tags=63%, list=18%, signal=52%	SFRP4/CCND2/CCND1/SFRP1/FZD1/CCN4/FZD7/NKD2/SERPINF1/SFRP2/TCF7L1/ROR2/VANGL2/LRP6/WNT6/CREBBP/FZD2/BAMBI/DAAM2/WNT11/FZD10/WNT4/EP300/NFATC2/AXIN2/CTNNB1/SMAD3/LRP5/NKD1/NFATC3/CHD8/LEF1/CSNK1A1/GPC4/WNT9A/BTRC/WNT7B/PRICKLE1/FBXW11/GSK3B/WNT5B/WNT10A/PRICKLE2/WNT5A/PPARD/LGR6/TBL1X/NLK/RNF43/INVS/VANGL1/WNT2B/JUN/DKK2/RSPO4/PLCB1/NFATC4/DVL3/PSEN1/PRKACB/ROCK2/PLCB2/APC/SFRP5/PLCB4/NFATC1/NOTUM…
hsa04630	JAK-STAT signaling pathway	162	0.677915	1.7747	0.00105263	0.0021446	0.00034436	6988	tags=44%, list=19%, signal=36%	CCND2/PDGFRB/CCND1/PDGFRA/MTOR/CREBBP/CNTFR/CDKN1A/PIK3CD/PDGFA/PIAS3/EGFR/EP300/AOX1/IL4R/STAT2/JAK1/CSF2RB/STAT5B/SOCS7/IL10RA/PIK3R1/AKT2/IL6ST/STAT5A/PDGFB/PIM1/BCL2/AKT3/IL27RA/OSMR/PTPN11/JAK3/LIF/STAT3/IL7R/SOCS5/CSF2RA/FHL1/IL13RA1/IL10/CSF3R/TYK2/RAF1/IFNLR1/IL20RA/GHR/IL22RA1/SOCS6/OSM/STAT6/SOS1/PTPN6/PIK3CB/IL2RB/PIK3R3/MCL1/AKT1/PIAS1/IL2RA/STAM2/IFNAR2/MYC/EPOR/STAT1/IFNAR1/IL6/SOCS…
hsa05161	Hepatitis B	162	0.617957	1.61774	0.00105263	0.0021446	0.00034436	6158	tags=52%, list=16%, signal=44%	HSPG2/CREB3L1/TGFB1/TGFBR2/EGR2/TGFB3/CREBBP/CREB3L2/CDKN1A/PIK3CD/TLR4/EP300/NFATC2/EGR3/SRC/KRAS/STAT2/SMAD3/JAK1/TRAF3/STAT5B/NFATC3/PIK3R1/AKT2/STAT5A/FOS/APAF1/BCL2/AKT3/TAB2/TLR2/JAK3/DDB1/STAT3/MMP9/MAPK14/ELK1/MAVS/MAPK1/TIRAP/CHUK/RB1/ARAF/TYK2/JUN/RAF1/TGFB2/MAP2K4/MAP3K1/NFATC4/TGFBR1/MYD88/CASP9/STAT6/FAS/SOS1/DDX3X/PTK2B/PIK3CB/NFATC1/PIK3R3/FADD/AKT1/PRKCB/NRAS/TAB1/MAPK11/CREB1/IRA…
hsa05152	Tuberculosis	177	0.57728	1.51278	0.00105374	0.0021446	0.00034436	7756	tags=49%, list=21%, signal=39%	MRC2/TGFB1/TGFB3/CREBBP/ITGB2/FCGR3A/MRC1/TLR4/CD209/EP300/SRC/CD14/ITGAM/JAK1/KSR1/IL10RA/HLA-DQA2/ATP6V0A1/AKT2/APAF1/FCGR2A/TNFRSF1A/BCL2/AKT3/ARHGEF12/TLR2/TLR1/VDR/RAB5C/ITGAX/MAPK14/SPHK1/SPHK2/MAPK1/NFYA/TIRAP/LSP1/IL10/PLA2R1/RAF1/TGFB2/IL1B/CTSD/ATP6V0A2/MYD88/CASP9/CLEC7A/TCIRG1/FCGR3B/CAMK2G/FCGR2C/FADD/AKT1/PPP3CB/MAPK11/HLA-DOA/CREB1/IRAK1/TRAF6/IRAK4/CIITA/MAPK9/TLR6/EEA1/MAPK12/PPP…
hsa04934	Cushing syndrome	155	0.645226	1.68388	0.0010582	0.0021446	0.00034436	6828	tags=56%, list=18%, signal=46%	CREB3L1/CCND1/FZD1/FZD7/TCF7L1/CDK6/ITPR3/KMT2D/WNT6/FZD2/NR4A1/CREB3L2/ADCY6/WNT11/FZD10/ADCY3/CDKN1A/ADCY7/WNT4/EGFR/NR5A1/CACNA1H/ITPR2/AXIN2/SCARB1/CTNNB1/STAR/AGT/ADCY9/LEF1/WNT9A/WNT7B/KMT2A/GSK3B/WNT5B/WNT10A/WNT5A/ARNT/ITPR1/KCNK3/CACNA1G/CDKN1B/ARMC5/MAPK1/CACNA1C/RB1/WNT2B/LDLR/PLCB1/ADCY8/DVL3/PRKACB/AHR/GNA11/PLCB2/KCNK2/CRHR1/APC/PLCB4/ADCY1/SP1/ADCY5/CAMK2G/AXIN1/RASD1/RBBP5/DVL2/FZ…
hsa04390	Hippo signaling pathway	156	0.686629	1.79206	0.00106044	0.0021446	0.00034436	5981	tags=55%, list=16%, signal=47%	CCND2/CCND1/FZD1/CCN2/FZD7/DLG5/NKD2/SERPINE1/TGFB1/SNAI2/BMP4/TGFBR2/TCF7L1/TEAD1/AMOT/TGFB3/WNT6/ITGB2/FZD2/LLGL1/BMP6/WNT11/FZD10/WNT4/LATS2/AXIN2/CTNNB1/CRB2/DLG4/GLI2/SMAD3/NKD1/LEF1/FRMD6/CDH1/TP53BP2/BMP8B/WNT9A/BTRC/WNT7B/AJUBA/FBXW11/GSK3B/WNT5B/PARD6G/TEAD4/WNT10A/WNT5A/BMP8A/YAP1/LATS1/SMAD7/BMPR2/WTIP/TEAD3/WNT2B/TGFB2/PRKCZ/ID2/DVL3/TGFBR1/NF2/WWC1/PARD3/APC/FGF1/LIMD1/AXIN1/DVL2/FZD…
hsa04921	Oxytocin signaling pathway	154	0.614609	1.6025	0.00106044	0.0021446	0.00034436	6758	tags=48%, list=18%, signal=40%	CCND1/ITPR3/ADCY6/ADCY3/CDKN1A/CACNG4/ADCY7/EGFR/NFATC2/ITPR2/SRC/KRAS/KCNJ12/ADCY9/NFATC3/CAMKK2/CAMK1D/FOS/PPP1R12B/MAPK7/PRKAB2/NPR2/ITPR1/PIK3R5/RGS2/ELK1/MAPK1/CACNB3/RCAN1/CACNA1C/GUCY1A1/MYLK/EEF2/JUN/RAF1/KCNJ5/PLCB1/ADCY8/NFATC4/PRKAB1/PRKACB/ROCK2/MAP2K5/PIK3CG/MEF2C/PLCB2/PPP1R12C/RYR1/GNAO1/PLCB4/ADCY1/PTGS2/NFATC1/ADCY5/CAMK2G/JMJD7-PLA2G4B/PRKCB/NRAS/PRKAA1/PPP3CB/CACNA2D2/CACNB1/CA…
hsa04072	Phospholipase D signaling pathway	147	0.671703	1.75153	0.00106157	0.0021446	0.00034436	6371	tags=56%, list=17%, signal=46%	PDGFRB/PDGFRA/CYTH3/PLCG1/GNA12/MTOR/PLPP3/ADCY6/ADCY3/PIK3CD/PDGFA/ADCY7/EGFR/PDGFD/SHC2/LPAR5/KRAS/AGT/ADCY9/PLPP1/FYN/MRAS/PIK3R1/F2R/AKT2/AGPAT3/CYTH4/PDGFB/PIP5K1C/PLD2/AKT3/PTPN11/FCER1A/DGKD/PIK3R5/DGKQ/DGKZ/SPHK1/SPHK2/LPAR1/SHC1/MAPK1/KIT/AGPAT4/PLD1/DNM1/PDGFC/INSR/RAF1/DNM2/PLCB1/ADCY8/TSC2/TSC1/PIP5K1A/LPAR6/PIK3CG/PLCB2/PLCG2/SOS1/KITLG/PTK2B/PIK3CB/PLCB4/ADCY1/RALGDS/ADCY5/PIK3R3/AG…
hsa05224	Breast cancer	147	0.698451	1.82127	0.00106157	0.0021446	0.00034436	5666	tags=55%, list=15%, signal=47%	CCND1/FZD1/FZD7/NOTCH1/HEYL/TCF7L1/MTOR/CDK6/IGF1R/NOTCH3/LRP6/WNT6/FZD2/NOTCH2/WNT11/FZD10/CDKN1A/PIK3CD/WNT4/EGFR/AXIN2/SHC2/DLL1/KRAS/CTNNB1/NCOA3/LRP5/FGFR1/PIK3R1/LEF1/AKT2/CSNK1A1/FOS/WNT9A/WNT7B/AKT3/GSK3B/WNT5B/NCOA1/ERBB2/WNT10A/WNT5A/JAG1/SHC1/MAPK1/KIT/HEY1/JAG2/FLT4/RB1/ARAF/FGF19/WNT2B/JUN/RAF1/FGF9/DVL3/FGF3/PTEN/PGR/SOS1/PIK3CB/NOTCH4/APC/FGF7/FGF1/SP1/PIK3R3/AXIN1/AKT1/DVL2/FZD4/F…
hsa05226	Gastric cancer	149	0.667152	1.73867	0.00106157	0.0021446	0.00034436	8516	tags=64%, list=23%, signal=49%	CCND1/FZD1/FZD7/TGFB1/TGFBR2/TCF7L1/MTOR/LRP6/TGFB3/WNT6/FZD2/MET/WNT11/FZD10/CDKN1A/PIK3CD/WNT4/EGFR/RXRA/AXIN2/SHC2/KRAS/CTNNB1/SMAD3/LRP5/PIK3R1/LEF1/AKT2/CDH1/CSNK1A1/WNT9A/WNT7B/BCL2/AKT3/GSK3B/WNT5B/ERBB2/WNT10A/WNT5A/RARB/CDKN1B/SHC1/MAPK1/RB1/ARAF/FGF19/WNT2B/RAF1/FGF9/TGFB2/DVL3/FGF3/TGFBR1/SOS1/RXRB/PIK3CB/APC/FGF7/FGF1/PIK3R3/AXIN1/AKT1/DVL2/FZD4/FZD8/NRAS/TCF7/MLH1/TCF7L2/WNT2/MYC/FRA…
hsa04514	Cell adhesion molecules	146	0.607228	1.5805	0.0010661	0.0021446	0.00034436	5882	tags=46%, list=16%, signal=39%	VCAN/SDC1/ICAM1/CDH3/CNTN1/NECTIN1/CLDN11/JAM3/VCAM1/ITGB2/NLGN2/ITGB1/CD276/SIGLEC1/SDC2/PTPRF/GLG1/ITGAM/CD4/PECAM1/LRRC4B/HLA-DQA2/CNTNAP1/NRCAM/CDH1/CDH5/ITGA9/CD22/NEO1/PTPRM/MPZL1/ITGA4/ITGA6/CLDN1/SELPLG/CADM1/NRXN2/ITGAL/L1CAM/PVR/NLGN4X/CD99L2/NCAM1/PTPRC/CD34/CADM3/ITGAV/ITGB8/CLDN9/CLDN5/NECTIN2/CLDN15/CDH2/SELP/CD6/ESAM/CD28/VSIR/HLA-DOA/CD8B2/LRRC4C/NLGN3/ITGA8/MAG/CLDN19/OCLN/CD86
hsa04140	Autophagy - animal	137	0.586391	1.52	0.00106838	0.0021446	0.00034436	8164	tags=55%, list=22%, signal=43%	IRS1/DAPK1/MTOR/SMCR8/IGF1R/TP53INP2/ULK1/PIK3CD/KRAS/BECN1/GABARAPL1/ATG2A/MRAS/PIK3R1/CAMKK2/AKT2/AMBRA1/MTMR4/ATG9A/RUBCN/BCL2/AKT3/ZFYVE1/WIPI1/PDPK1/ATG13/RPTOR/ATG2B/ITPR1/WIPI2/MAPK1/ERN1/PIK3R4/STX17/RAF1/TSC2/PRKACB/CTSD/TSC1/EIF2AK3/PTEN/PIK3CB/EIF2AK4/RAB7B/ULK2/PIK3R3/HIF1A/AKT1/NRAS/PRKAA1/ATG14/TRAF6/SH3GLB1/MAPK9/UVRAG/MAPK10/IRS2/MAP3K7/PRAP1/PIK3C3/DDIT4/DAPK3/LAMP1/RAB1A/RRAGB/R…
hsa04371	Apelin signaling pathway	137	0.648495	1.68098	0.00106838	0.0021446	0.00034436	6243	tags=50%, list=17%, signal=42%	CCND1/CCN2/SERPINE1/ACTA2/KLF2/MTOR/ITPR3/EGR1/NOTCH3/APLNR/ADCY6/PLAT/ADCY3/ADCY7/ITPR2/KRAS/MEF2A/SMAD3/BECN1/GABARAPL1/GNG4/ADCY9/MEF2D/MRAS/AKT2/SLC9A1/CDH1/GNG2/HDAC4/AKT3/HDAC5/JAG1/PRKAB2/ITPR1/PIK3R5/SPHK1/SPHK2/MAPK1/PIK3R4/MYLK/RAF1/SPP1/PLCB1/ADCY8/GNB3/TGFBR1/PRKAB1/PRKACB/PIK3CG/MEF2C/PLCB2/LIPE/RYR1/PLCB4/ADCY1/ADCY5/AKT1/NRAS/PRKAA1/AGTR1/GNB5/GNG12/GNB1/PIK3R6/PLIN1/SMAD4/PIK3C3/G…
hsa04915	Estrogen signaling pathway	137	0.612895	1.5887	0.00106838	0.0021446	0.00034436	5015	tags=39%, list=13%, signal=34%	MMP2/CREB3L1/ITPR3/CREB3L2/ADCY6/ADCY3/HSPA8/PIK3CD/ADCY7/EGFR/ITPR2/SRC/SHC2/KRAS/NCOA3/ADCY9/PIK3R1/AKT2/NCOA2/TGFA/FOS/BCL2/AKT3/NCOA1/ITPR1/GABBR1/MMP9/SHC1/MAPK1/RARA/JUN/RAF1/KCNJ5/PLCB1/ADCY8/PRKACB/CTSD/FKBP4/PGR/PLCB2/GPER1/SOS1/PIK3CB/GNAO1/PLCB4/ADCY1/SP1/ADCY5/PIK3R3/AKT1/FKBP5/NRAS/CREB1/ESR1
hsa05135	Yersinia infection	136	0.649547	1.68312	0.00106952	0.0021446	0.00034436	6390	tags=57%, list=17%, signal=47%	FN1/ITGA5/PLCG1/RPS6KA2/DOCK1/ITGB1/PXN/PIK3CD/TLR4/NFATC2/SRC/VAV2/WIPF1/CD4/NFATC3/PIK3R1/AKT2/FOS/SKAP2/GIT2/PIP5K1C/FCGR2A/BCAR1/AKT3/TAB2/GSK3B/LIMK1/CRKL/ARHGEF12/ITGA4/WASF2/ELMO2/ARHGEF1/MAPK14/MAPK1/WIPF3/CHUK/IL10/JUN/WIPF2/MAP2K4/IL1B/ARHGEF7/ROCK2/PIP5K1A/MYD88/WAS/LCP2/PTK2B/PIK3CB/NFATC1/NLRP3/CRK/PIK3R3/ACTR2/AKT1/RPS6KA1/TAB1/RPS6KA3/FYB1/MAPK11/IRAK1/CD8B2/ELMO1/TRAF6/IRAK4/MAPK9…
hsa04550	Signaling pathways regulating pluripotency of stem cells	143	0.675917	1.75578	0.00107181	0.0021446	0.00034436	7136	tags=57%, list=19%, signal=47%	FZD1/FZD7/BMP4/IGF1R/WNT6/FGFR3/FZD2/WNT11/FZD10/KLF4/PIK3CD/WNT4/TBX3/AXIN2/KRAS/CTNNB1/SMAD3/JAK1/FGFR1/INHBB/PIK3R1/AKT2/IL6ST/KAT6A/INHBA/ZFHX3/WNT9A/WNT7B/AKT3/GSK3B/WNT5B/ID3/WNT10A/WNT5A/ACVR1B/JAK3/LIF/STAT3/JARID2/TCF3/MAPK14/DLX5/HOXA1/BMPR2/MAPK1/WNT2B/OTX1/RAF1/SMAD9/ID2/DVL3/LEFTY2/PIK3CB/APC/PIK3R3/AXIN1/LEFTY1/AKT1/DVL2/FZD4/FZD8/NRAS/SETDB1/MAPK11/SMAD5/ID1/ACVR2A/TCF7/MAPK12/WNT2…
hsa05162	Measles	139	0.599874	1.55533	0.00107181	0.0021446	0.00034436	6158	tags=47%, list=16%, signal=40%	CCND2/CCND1/CDK6/HSPA8/PIK3CD/TLR4/CD209/STAT2/JAK1/TRAF3/STAT5B/PIK3R1/AKT2/STAT5A/FOS/APAF1/BCL2/AKT3/TAB2/GSK3B/TLR2/TNFAIP3/JAK3/CDKN1B/STAT3/MAVS/TLR7/CHUK/ADAR/TYK2/JUN/OAS2/IL1B/EIF2AK3/MYD88/CASP9/FAS/PIK3CB/EIF2AK4/IL2RB/PIK3R3/FADD/AKT1/OAS3/TP73/EIF2AK1/CD46/MSN/CD28/CSNK2A2/IRAK1/TRAF6/IRAK4/IL2RA/MAPK9/CSNK2A1/IFNAR2/CSNK2A3/HSPA2/NFKB1/MX2/MAPK10/MAP3K7/IKBKB/STAT1/IFNAR1
hsa04611	Platelet activation	124	0.657354	1.69252	0.00107643	0.0021446	0.00034436	6153	tags=53%, list=16%, signal=45%	COL1A1/COL3A1/COL1A2/VWF/ITPR3/ARHGAP35/ITGB1/ADCY6/STIM1/ADCY3/PIK3CD/ADCY7/ITPR2/SRC/ADCY9/FYN/PIK3R1/F2R/AKT2/TLN1/APBB1IP/FCGR2A/AKT3/ARHGEF12/ITPR1/ARHGEF1/PIK3R5/TLN2/MAPK14/FERMT3/MAPK1/GUCY1A1/MYLK/LYN/PLCB1/ITGA2/PRKCZ/ADCY8/PRKG1/TBXAS1/PRKACB/ROCK2/PIK3CG/PLCB2/PLCG2/LCP2/PIK3CB/PLCB4/ADCY1/SNAP23/ADCY5/PIK3R3/JMJD7-PLA2G4B/AKT1/RAP1B/MAPK11/BTK/PTGIR/P2RY12/MAPK12/PIK3R6/ITGB3/GUCY1A2…
hsa04068	FoxO signaling pathway	129	0.632223	1.62815	0.00107759	0.0021446	0.00034436	6390	tags=53%, list=17%, signal=45%	CCND2/CCND1/IRS1/TGFB1/TGFBR2/KLF2/IGF1R/TGFB3/CREBBP/RBL2/CDKN1A/PIK3CD/S1PR1/EGFR/EP300/KRAS/SMAD3/PLK2/GABARAPL1/SETD7/PIK3R1/FOXO6/AKT2/AKT3/BCL2L11/PDPK1/PRKAB2/CDKN1B/STAT3/IL7R/FOXO4/FBXO32/MAPK14/NLK/MAPK1/CHUK/ARAF/IL10/CAT/INSR/FOXO1/RAF1/TGFB2/MDM2/TGFBR1/PRKAB1/PTEN/SGK1/SOS1/STK4/BCL6/PIK3CB/PIK3R3/AKT1/NRAS/PRKAA1/MAPK11/ATM/FOXO3/USP7/MAPK9/AGAP2/MAPK12/MAPK10/IRS2/SMAD4/IKBKB/SIRT…
hsa04142	Lysosome	128	0.592915	1.52722	0.00107759	0.0021446	0.00034436	7921	tags=54%, list=21%, signal=43%	M6PR/IGF2R/MAN2B1/CTSK/GNS/LAPTM5/SMPD1/GNPTAB/ATP6V0A1/ABCA2/CTSZ/GAA/PSAP/AP3D1/CTNS/TPP1/LIPA/PLA2G15/HGSNAT/GALC/AP1G1/AP1B1/ARSB/LGMN/NPC1/LITAF/NAGLU/CLTC/PPT1/SLC17A5/ENTPD4/GGA2/SCARB2/CTSA/AP3M1/CTSO/SLC11A2/CTSD/ARSA/HEXB/ATP6V0A2/GGA3/NAGA/TCIRG1/GBA/GGA1/FUCA1/AP4E1/MANBA/SGSH/GLB1/LAPTM4A/ATP6V0D1/NAGPA/CLTCL1/GALNS/ASAH1/LAMP1/AP3B1/AP1M1/GUSB/IDUA/MCOLN1/AP3S2/SLC11A1/ACP2/AP1G2/SU…
hsa04270	Vascular smooth muscle contraction	132	0.588703	1.51988	0.00107759	0.0021446	0.00034436	6758	tags=45%, list=18%, signal=37%	ACTA2/GNA12/ITPR3/ACTG2/ADCY6/ADCY3/MYH10/MYH11/ADCY7/CALD1/ITPR2/PLA2G2A/EDNRA/AGT/ADCY9/ARHGEF11/MYH9/MYH14/ARHGEF12/EDN3/PPP1R12B/NPR2/ITPR1/ARHGEF1/MAPK1/PRKCH/CACNA1C/RAMP1/GUCY1A1/ARAF/MYLK/RAF1/PLCB1/ADCY8/PRKG1/PRKACB/ROCK2/KCNMA1/GNA11/PLCB2/PPP1R12C/CALCRL/PLCB4/ADCY1/ADCY5/JMJD7-PLA2G4B/ADORA2B/PRKCB/RAMP3/AGTR1/PTGIR/CACNA1D/AVPR1A/PLA2G1B/GUCY1A2/PLA2G5/PRKCA/PLCB3/ROCK1
hsa04380	Osteoclast differentiation	125	0.668286	1.72054	0.00107759	0.0021446	0.00034436	7921	tags=69%, list=21%, signal=54%	CSF1R/TGFB1/TGFBR2/SIRPA/CTSK/FOSB/FCGR3A/PIK3CD/IL1R1/NFATC2/STAT2/JAK1/FYN/PIK3R1/AKT2/FOS/FCGR2A/TNFRSF1A/AKT3/TAB2/NCF2/MAPK14/MAPK1/FOSL2/CHUK/TYK2/JUN/TGFB2/IL1B/TGFBR1/MITF/PLCG2/OSCAR/LCP2/PIK3CB/NFATC1/MAP3K14/LILRB1/FCGR3B/PIK3R3/FCGR2C/JUNB/AKT1/NCF4/TAB1/CSF1/PPP3CB/MAPK11/CREB1/BTK/TRAF6/LILRB2/CYLD/MAPK9/MAPK12/PPP3CA/IFNAR2/NFKB1/PPARG/TNFRSF11A/MAPK10/ITGB3/MAP3K7/LILRB4/TREM2/IKB…
hsa04926	Relaxin signaling pathway	129	0.663876	1.70966	0.00107759	0.0021446	0.00034436	6243	tags=51%, list=17%, signal=43%	COL1A1/COL3A1/COL1A2/MMP2/CREB3L1/TGFB1/ACTA2/TGFBR2/CREB3L2/ADCY6/COL4A2/ADCY3/PIK3CD/COL4A1/ADCY7/EGFR/SRC/SHC2/COL4A5/KRAS/GNG4/ADCY9/PIK3R1/AKT2/FOS/GNG2/AKT3/MMP13/MMP9/MAPK14/SHC1/MAPK1/GNA15/JUN/RAF1/PLCB1/MAP2K4/PRKCZ/ADCY8/ARRB1/GNB3/TGFBR1/PRKACB/PLCB2/COL4A6/SOS1/PIK3CB/GNAO1/PLCB4/ADCY1/ADCY5/PIK3R3/AKT1/NRAS/MAPK11/GNB5/CREB1/MAPK9/MAPK12/GNG12/NFKB1/GNB1/MAPK10/ATF6B/GNAI1/NOS1
hsa04919	Thyroid hormone signaling pathway	121	0.716658	1.84059	0.0010846	0.0021446	0.00034436	5908	tags=64%, list=16%, signal=54%	CCND1/NOTCH1/BMP4/PLCG1/MTOR/NOTCH3/CREBBP/NOTCH2/GATA4/PIK3CD/MED13L/SLC16A2/WNT4/MED1/EP300/RCAN2/RXRA/SRC/KRAS/CTNNB1/NCOA3/THRA/PIK3R1/AKT2/NCOA2/SLC9A1/ATP2A3/ATP1A1/AKT3/GSK3B/NCOA1/TBC1D4/PDPK1/NCOR1/MED13/ATP1A2/ATP2A2/PLCE1/MED24/PLN/MAPK1/RCAN1/PFKFB2/PFKL/MED12/ITGAV/SIN3A/FOXO1/RAF1/PLCB1/SLC2A1/TSC2/MDM2/PRKACB/PLCB2/CASP9/PLCG2/RXRB/PIK3CB/NOTCH4/PLCB4/ATP1B2/PIK3R3/PLCD3/HIF1A/AKT1…
hsa04722	Neurotrophin signaling pathway	119	0.648585	1.66397	0.00108696	0.0021446	0.00034436	6988	tags=57%, list=19%, signal=47%	IRS1/PLCG1/SH2B3/RPS6KA2/PIK3CD/RAPGEF1/SHC2/KRAS/ABL1/MAGED1/PIK3R1/NGFR/AKT2/MAP3K3/PRDM4/KIDINS220/MAPKAPK2/MAP3K5/BCL2/AKT3/GSK3B/CRKL/PDPK1/PTPN11/MAPK7/MAPK14/SHC1/MAPK1/NTF3/IRAK3/JUN/RAF1/MAP3K1/PSEN1/MAP2K5/FRS2/PLCG2/SOS1/PSEN2/PIK3CB/CRK/PIK3R3/CAMK2G/SH2B2/AKT1/TP73/RAP1B/RPS6KA1/NRAS/RPS6KA3/MAPK11/IRAK1/FOXO3/TRAF6/IRAK4/MAPK9/SH2B1/MAPK12/MATK/NFKB1/CAMK2D/MAPK10/GAB1/IKBKB/NTRK2/Z…
hsa04935	Growth hormone synthesis, secretion and action	119	0.663818	1.70305	0.00108696	0.0021446	0.00034436	7931	tags=64%, list=21%, signal=50%	CREB3L1/IRS1/PLCG1/MTOR/ITPR3/CREBBP/CREB3L2/ADCY6/ADCY3/PIK3CD/ADCY7/EP300/ITPR2/SHC2/KRAS/ADCY9/STAT5B/PIK3R1/AKT2/STAT5A/FOS/BCAR1/AKT3/GSK3B/CRKL/ITPR1/STAT3/MAPK14/SHC1/MAPK1/IGFBP3/CACNA1C/RAF1/PLCB1/MAP2K4/MAP3K1/GHR/ADCY8/PRKACB/GNA11/PLCB2/PLCG2/SOS1/PIK3CB/PLCB4/ADCY1/ADCY5/CRK/PIK3R3/JUNB/AKT1/PRKCB/NRAS/MAPK11/CREB1/IGFALS/MAPK9/MAPK12/CACNA1D/MAP2K3/MAPK10/ATF6B/IRS2/STAT1/GNAI1/PRKC…
hsa04071	Sphingolipid signaling pathway	118	0.670742	1.71894	0.0010929	0.0021446	0.00034436	7959	tags=60%, list=21%, signal=48%	GNA12/PIK3CD/S1PR1/SMPD1/KRAS/SGPP2/SPTLC1/ABCC1/FYN/PIK3R1/AKT2/CERS4/PLD2/TNFRSF1A/S1PR2/MAP3K5/BCL2/AKT3/PDPK1/ACER2/CERS6/FCER1A/MAPK14/SPHK1/SPHK2/MAPK1/SPTLC2/SGPP1/PLD1/RAF1/PLCB1/PRKCZ/CTSD/ROCK2/PTEN/PLCB2/PPP2R5B/PPP2R5D/PIK3CB/SGPL1/PLCB4/BDKRB2/NSMAF/PIK3R3/AKT1/PRKCB/NRAS/MAPK11/ADORA1/MAPK9/MAPK12/NFKB1/CERS2/MAPK10/PPP2R1B/PPP2R2C/GNAI1/S1PR3/ASAH1/PRKCA/S1PR5/PLCB3/ROCK1/PPP2R5E/G…
hsa04724	Glutamatergic synapse	114	0.61142	1.56278	0.00109529	0.0021446	0.00034436	10734	tags=61%, list=29%, signal=44%	ITPR3/ADCY6/ADCY3/SHANK3/ADCY7/ITPR2/DLG4/GNG4/ADCY9/GRIK5/GNG2/PLD2/ITPR1/MAPK1/SHANK2/PLD1/GRK3/CACNA1C/PLCB1/ADCY8/GNB3/PRKACB/PLCB2/GNAO1/PLCB4/ADCY1/SLC38A3/GLUL/ADCY5/JMJD7-PLA2G4B/PRKCB/PPP3CB/GNB5/SHANK1/TRPC1/SLC1A1/GRK2/CACNA1D/GNG12/PPP3CA/GRIK4/GNB1/GNAI1/PPP3R1/PRKCA/PLCB3/HOMER2/HOMER3/PPP3CC/GNAI2/PRKCG/GRIN2D/GRIN2A/ADCY4/GNB4/GNG11/PRKACA/PLA2G4A/GRM4/SLC38A1/GRIN3B/GRIK2/PLA2G4F…
hsa04659	Th17 cell differentiation	105	0.636816	1.61205	0.00110375	0.0021446	0.00034436	7293	tags=53%, list=19%, signal=43%	TGFB1/RUNX1/TGFBR2/PLCG1/MTOR/IL1R1/RXRA/NFATC2/IL4R/SMAD3/JAK1/STAT5B/CD4/NFATC3/HLA-DQA2/IL6ST/STAT5A/FOS/IL27RA/JAK3/STAT3/MAPK14/MAPK1/CHUK/RARA/TYK2/JUN/IL1B/TGFBR1/AHR/STAT6/RXRB/NFATC1/IL2RB/HIF1A/RORA/PPP3CB/MAPK11/HLA-DOA/IL2RA/MAPK9/MAPK12/PPP3CA/NFKB1/MAPK10/SMAD4/HLA-DQA1/IKBKB/STAT1/IL6/PPP3R1/IKBKG/IFNGR1/IL1RAP/LCK/PPP3CC
hsa04660	T cell receptor signaling pathway	103	0.640042	1.62152	0.00110375	0.0021446	0.00034436	7293	tags=51%, list=19%, signal=42%	PLCG1/CARD11/PIK3CD/NFATC2/KRAS/VAV2/CD4/NFATC3/FYN/PIK3R1/AKT2/FOS/AKT3/GSK3B/PDPK1/PAK4/MAPK14/NCK2/MAPK1/PTPRC/CHUK/IL10/JUN/RAF1/SOS1/PTPN6/LCP2/PIK3CB/NFATC1/MAP3K14/PIK3R3/AKT1/NRAS/CD28/PPP3CB/MAPK11/CD8B2/MAPK9/MAPK12/PPP3CA/DLG1/NFKB1/MALT1/MAPK10/MAP3K7/RASGRP1/IKBKB/PPP3R1/PAK2/IKBKG/GRB2/LCK/PPP3CC
hsa04725	Cholinergic synapse	113	0.638782	1.62745	0.00110375	0.0021446	0.00034436	6153	tags=47%, list=16%, signal=39%	CREB3L1/ITPR3/KCNQ1/CREB3L2/ADCY6/ADCY3/PIK3CD/ADCY7/ITPR2/KRAS/GNG4/KCNJ12/ADCY9/FYN/PIK3R1/AKT2/FOS/GNG2/BCL2/AKT3/ITPR1/PIK3R5/MAPK1/CACNA1C/PLCB1/ADCY8/GNB3/PRKACB/PIK3CG/GNA11/PLCB2/PIK3CB/GNAO1/PLCB4/ADCY1/ADCY5/PIK3R3/CAMK2G/AKT1/PRKCB/NRAS/GNB5/CREB1/CHRM3/CACNA1D/GNG12/CHRM4/GNB1/KCNQ4/PIK3R6/CAMK2D/KCNQ3/GNAI1
hsa04974	Protein digestion and absorption	103	0.714044	1.809	0.00110375	0.0021446	0.00034436	2307	tags=34%, list=6%, signal=32%	COL5A1/COL6A3/COL6A1/COL1A1/COL3A1/COL1A2/COL6A2/COL5A2/COL16A1/COL8A1/COL11A1/COL14A1/COL10A1/COL26A1/COL8A2/KCNQ1/ELN/COL15A1/COL2A1/COL4A2/SLC36A1/COL9A3/COL4A1/COL12A1/COL18A1/COL4A5/COL27A1/COL5A3/MME/COL7A1/DPP4/ATP1A1/SLC7A7/COL22A1/ATP1A2
hsa05145	Toxoplasmosis	110	0.631252	1.60599	0.00110375	0.0021446	0.00034436	6153	tags=55%, list=16%, signal=46%	LAMB1/TGFB1/LAMA5/TGFB3/ITGB1/HSPA8/LAMB3/TLR4/LAMB2/LAMA2/LAMC1/JAK1/LAMA4/IL10RA/HLA-DQA2/AKT2/LAMA1/TNFRSF1A/BCL2/AKT3/TAB2/ITGA6/TLR2/PDPK1/STAT3/PIK3R5/MAPK14/MAPK1/CHUK/IL10/TYK2/LDLR/TGFB2/ALOX5/PIK3CG/MYD88/CASP9/GNAO1/LAMC2/AKT1/TAB1/LAMC3/MAPK11/HLA-DOA/IRAK1/TRAF6/IRAK4/CIITA/MAPK9/MAPK12/CCR5/MAP2K3/HSPA2/NFKB1/PIK3R6/MAPK10/MAP3K7/HLA-DQA1/IKBKB/STAT1/GNAI1
hsa04625	C-type lectin receptor signaling pathway	104	0.618596	1.56458	0.00110497	0.0021446	0.00034436	6402	tags=51%, list=17%, signal=42%	ITPR3/EGR2/PIK3CD/CD209/NFATC2/ITPR2/EGR3/SRC/KRAS/STAT2/KSR1/NFATC3/MRAS/PIK3R1/AKT2/MAPKAPK2/AKT3/ARHGEF12/PTPN11/ITPR1/MAPK14/MAPK1/LSP1/CHUK/IL10/JUN/RAF1/IL1B/NFATC4/MDM2/PLCG2/CLEC7A/PIK3CB/PTGS2/NFATC1/MAP3K14/NLRP3/PIK3R3/AKT1/NRAS/PPP3CB/MAPK11/CYLD/MAPK9/MAPK12/PPP3CA/NFKB1/MALT1/MAPK10/IKBKB/STAT1/IL6/PPP3R1
hsa04928	Parathyroid hormone synthesis, secretion and action	106	0.695219	1.7624	0.00110497	0.0021446	0.00034436	9170	tags=73%, list=25%, signal=55%	MMP14/CREB3L1/GNA12/ITPR3/EGR1/LRP6/CREB3L2/ADCY6/ADCY3/CDKN1A/AKAP13/ADCY7/EGFR/RXRA/RUNX2/ITPR2/MMP24/MEF2A/LRP5/FGFR1/ADCY9/MEF2D/MAFB/ARHGEF11/MMP17/FOS/PTH1R/PDE4A/PLD2/BCL2/MMP13/VDR/ITPR1/ARHGEF1/MAPK1/PLD1/ARAF/RAF1/PLCB1/ADCY8/ARRB1/PRKACB/MEF2C/GNA11/PLCB2/RXRB/PLCB4/PDE4B/ADCY1/SP1/ADCY5/PRKCB/CREB1/MMP15/ATF6B/PTHLH/SLC9A3R1/GNAI1/MMP25/PRKCA/PLCB3/CYP24A1/GNAI2/SLC34A3/PRKCG/GNA13/AT…
hsa04064	NF-kappa B signaling pathway	102	0.652374	1.64984	0.00110619	0.0021446	0.00034436	6202	tags=54%, list=17%, signal=45%	CXCL12/ERC1/PLCG1/ICAM1/CARD11/VCAM1/PLAU/IL1R1/TLR4/CD14/TRAF3/CCL21/LTBR/CARD10/TNFRSF1A/BCL2/TAB2/EDA2R/TNFAIP3/TRIM25/TRAF5/TIRAP/CHUK/LYN/IL1B/RIPK1/MYD88/PLCG2/EDARADD/TAB3/PTGS2/MAP3K14/PRKCB/CSNK2A2/TAB1/PIDD1/TRAF1/IRAK1/BTK/ATM/TRAF6/IRAK4/EDA/CYLD/PARP1/CSNK2A1/CSNK2A3/CCL4/NFKB1/TNFRSF11A/MALT1/TICAM1/MAP3K7/IKBKB/TNFRSF13C
hsa04620	Toll-like receptor signaling pathway	102	0.604183	1.52797	0.00110619	0.0021446	0.00034436	8492	tags=61%, list=23%, signal=47%	CTSK/PIK3CD/TLR4/CD14/TRAF3/PIK3R1/AKT2/FOS/AKT3/TAB2/TLR2/TLR1/MAPK14/MAPK1/TLR7/TLR5/TIRAP/CHUK/JUN/SPP1/TOLLIP/MAP2K4/IL1B/IRF5/RIPK1/MYD88/CCL3/PIK3CB/TLR8/PIK3R3/FADD/AKT1/TAB1/MAPK11/IRAK1/TRAF6/IRAK4/MAPK9/TLR6/MAPK12/IFNAR2/MAP2K3/CCL4/NFKB1/TICAM1/MAPK10/CD86/MAP3K7/IKBKB/STAT1/IFNAR1/IL6/IKBKG/CCL3L3/IKBKE/TBK1/MAPK13/PIK3CA/MAP2K7/RAC1/TLR3/MAP3K8
hsa04933	AGE-RAGE signaling pathway in diabetic complications	100	0.737266	1.86664	0.00110619	0.0021446	0.00034436	6146	tags=64%, list=16%, signal=54%	FN1/COL1A1/COL3A1/COL1A2/MMP2/CCND1/SERPINE1/TGFB1/TGFBR2/PLCG1/ICAM1/EGR1/CYBB/TGFB3/VCAM1/THBD/COL4A2/PIK3CD/COL4A1/COL4A5/KRAS/F3/SMAD3/AGT/STAT5B/PIK3R1/AKT2/STAT5A/PIM1/BCL2/AKT3/CDKN1B/STAT3/MAPK14/PLCE1/MAPK1/JUN/FOXO1/TGFB2/PLCB1/PRKCZ/IL1B/TGFBR1/PLCB2/PLCG2/COL4A6/PIK3CB/PLCB4/NFATC1/PIK3R3/DIAPH1/PLCD3/AKT1/PRKCB/NRAS/AGTR1/PLCD1/MAPK11/MAPK9/MAPK12/NFKB1/MAPK10/SMAD4/STAT1
hsa04916	Melanogenesis	101	0.679666	1.71901	0.00110865	0.0021446	0.00034436	6952	tags=59%, list=19%, signal=48%	CREB3L1/FZD1/FZD7/TCF7L1/WNT6/CREBBP/FZD2/CREB3L2/ADCY6/WNT11/FZD10/ADCY3/ADCY7/WNT4/EP300/KRAS/CTNNB1/ADCY9/LEF1/WNT9A/WNT7B/GSK3B/WNT5B/WNT10A/WNT5A/MAPK1/KIT/WNT2B/RAF1/PLCB1/ADCY8/DVL3/PRKACB/PLCB2/MITF/KITLG/GNAO1/PLCB4/ADCY1/ADCY5/CAMK2G/DVL2/FZD4/PRKCB/FZD8/NRAS/CREB1/TCF7/TCF7L2/WNT2/CAMK2D/GNAI1/MC1R/WNT3/DVL1/PRKCA/TYRP1/PLCB3/WNT7A/ASIP
hsa04931	Insulin resistance	108	0.664745	1.68479	0.00110865	0.0021446	0.00034436	6715	tags=56%, list=18%, signal=46%	CREB3L1/IRS1/MTOR/RPS6KA2/GFPT2/CREB3L2/MLXIP/PIK3CD/PTPRF/AGT/PYGB/PIK3R1/AKT2/PTPN1/SLC27A1/TNFRSF1A/AKT3/GSK3B/PPP1R3B/TBC1D4/ACACB/PDPK1/PTPN11/PPP1R3C/PRKAB2/STAT3/PPARA/SLC27A4/OGA/INSR/MLXIPL/FOXO1/SLC2A1/CD36/PRKCZ/PRKAB1/GFPT1/PTEN/PIK3CB/PIK3R3/OGT/AKT1/PRKCB/RPS6KA1/PRKAA1/TRIB3/RPS6KA3/GYS1/CREB1/PYGL/MAPK9/SREBF1/PPP1R3D/NFKB1/CPT1A/MAPK10/IRS2/IKBKB/IL6/MLX/SOCS3
hsa05142	Chagas disease	101	0.679729	1.71917	0.00110865	0.0021446	0.00034436	7059	tags=61%, list=19%, signal=50%	SERPINE1/TGFB1/TGFBR2/TGFB3/PIK3CD/TLR4/C1QC/PIK3R1/AKT2/FOS/TNFRSF1A/AKT3/C1QB/TLR2/MAPK14/MAPK1/CHUK/GNA15/IL10/JUN/TGFB2/PLCB1/MAP2K4/IL1B/TGFBR1/GNA11/PLCB2/MYD88/CCL3/FAS/PIK3CB/GNAO1/PLCB4/BDKRB2/ADCY1/PIK3R3/FADD/AKT1/GNA14/MAPK11/ACE/IRAK1/TRAF6/IRAK4/MAPK9/TLR6/MAPK12/GNAL/C1QA/NFKB1/TICAM1/MAPK10/PPP2R1B/PPP2R2C/IKBKB/GNAI1/IL6/IKBKG/PLCB3/IFNGR1/CCL3L3/C3
hsa05146	Amoebiasis	101	0.687802	1.73959	0.00110865	0.0021446	0.00034436	4780	tags=48%, list=13%, signal=42%	FN1/COL1A1/COL3A1/COL1A2/LAMB1/TGFB1/LAMA5/TGFB3/ITGB2/COL4A2/PIK3CD/COL4A1/LAMB3/IL1R1/TLR4/COL4A5/CD14/LAMB2/LAMA2/ITGAM/LAMC1/LAMA4/PIK3R1/LAMA1/VCL/ACTN1/TLR2/RAB5C/GNA15/ACTN4/IL10/TGFB2/PLCB1/IL1B/PRKACB/GNA11/PLCB2/COL4A6/SERPINB9/PIK3CB/PLCB4/ADCY1/RAB7B/LAMC2/PIK3R3/PRKCB/GNA14/LAMC3
hsa05131	Shigellosis	244	0.514323	1.36712	0.00204499	0.00388158	0.000623269	7164	tags=49%, list=19%, signal=40%	CYTH3/ITGA5/PLCG1/MTOR/ITPR3/DOCK1/ITGB1/PXN/PIK3CD/IL1R1/TLR4/EGFR/SEPTIN11/ITPR2/SRC/CD14/SEPTIN8/SEPTIN9/BECN1/GABARAPL1/RNF31/PIK3R1/FOXO6/AKT2/TLN1/ILK/CYTH4/BTRC/BCAR1/TNFRSF1A/BCL2/AKT3/FBXW11/TAB2/TECPR1/GSK3B/VCL/CD44/CRKL/ACTN1/WASF2/HK2/WIPI1/RPTOR/ELMO2/ITPR1/FOXO4/TRAF5/TLN2/WIPI2/MAPK14/PLCE1/MAPK1/TLR5/PIK3R4/CHUK/ACTN4/FNBP1L/JUN/HCLS1/FOXO1/NOD1/PLCB1/HK1/IL1B/CAPN2/MDM2/ROCK2/CA…
hsa05202	Transcriptional misregulation in cancer	189	0.554207	1.45607	0.00208551	0.00388158	0.000623269	6390	tags=47%, list=17%, signal=39%	CCND2/CSF1R/RUNX1/TGFBR2/IGF1R/ARNT2/MET/PLAT/CDKN1A/MAF/PDGFA/PLAU/RXRA/RUNX2/CD14/CDK14/AFF1/SLC45A3/ITGAM/ETV1/NGFR/PROM1/ZEB1/ETV6/LDB1/MYCN/KMT2A/DOT1L/HOXA10/PER2/PBX3/ETV5/NCOR1/CDKN1B/HMGA2/CEBPA/TCF3/HOXA9/ZBTB17/TFE3/MMP9/SIX1/IGFBP3/KLF3/TAF15/FLI1/RARA/SIN3A/FOXO1/MLLT1/ID2/MDM2/TMPRSS2/CCNT1/MEF2C/MITF/CCNT2/ERG/SIX4/RXRB/BCL6/EYA1/ELK4/BAIAP3/IL2RB/SP1/NFKBIZ/NR4A3/JMJD1C/TRAF1/HOXA…
hsa04022	cGMP-PKG signaling pathway	165	0.577298	1.5113	0.00210526	0.00388158	0.000623269	6758	tags=47%, list=18%, signal=38%	ADRA2A/CREB3L1/IRS1/GNA12/ITPR3/GTF2I/CREB3L2/GATA4/ADCY6/ADCY3/ADCY7/NFATC2/ITPR2/EDNRA/MEF2A/ADCY9/MEF2D/NFATC3/AKT2/ATP2A3/ATP1A1/ATP2B4/AKT3/NPR2/ITPR1/ATP1A2/PIK3R5/RGS2/ATP2A2/PLN/MAPK1/CACNA1C/GUCY1A1/MYLK/INSR/RAF1/PLCB1/ADCY8/SRF/NFATC4/PRKG1/ROCK2/KCNMA1/PIK3CG/MEF2C/GNA11/PLCB2/PLCB4/BDKRB2/ADCY1/NFATC1/ATP1B2/ADCY5/PDE2A/AKT1/ATP2B2/AGTR1/PPP3CB/CREB1/ADORA1/CACNA1D/PPP3CA/KCNJ8/PIK3R…
hsa04152	AMPK signaling pathway	120	0.588547	1.51088	0.00216685	0.00388356	0.000623587	6311	tags=51%, list=17%, signal=42%	CREB3L1/CCND1/IRS1/MTOR/IGF1R/ULK1/CREB3L2/PIK3CD/ADIPOR2/ACACA/PIK3R1/FASN/CAMKK2/AKT2/PFKFB3/AKT3/ACACB/PDPK1/RPTOR/PRKAB2/PFKFB4/PFKFB2/PFKL/RAB14/TBC1D1/CAB39/INSR/EEF2/FOXO1/CD36/TSC2/PRKAB1/TSC1/SCD5/LIPE/PPP2R5B/PPP2R5D/PIK3CB/SCD/FBP1/PIK3R3/AKT1/PRKAA1/HMGCR/GYS1/CREB1/PFKM/FOXO3/EEF2K/CPT1C/SREBF1/STRADA/PPARG/CAB39L/CPT1A/IRS2/PPP2R1B/MAP3K7/PPP2R2C/ADIPOQ/SIRT1
hsa04670	Leukocyte transendothelial migration	114	0.579239	1.48053	0.00219058	0.00388356	0.000623587	7972	tags=57%, list=21%, signal=45%	MMP2/CXCL12/PLCG1/ICAM1/CYBB/CLDN11/JAM3/VCAM1/ITGB2/ARHGAP35/ITGB1/PXN/PIK3CD/CTNNB1/RASSF5/VAV2/ITGAM/CTNND1/PECAM1/PIK3R1/CDH5/AFDN/BCAR1/VCL/NCF2/ACTN1/ITGA4/CLDN1/PTPN11/ITGAL/MMP9/MAPK14/CD99L2/ACTN4/CLDN9/CLDN5/ROCK2/CLDN15/PLCG2/PTK2B/PIK3CB/PIK3R3/NCF4/PRKCB/RAP1B/MSN/ESAM/MAPK11/MAPK12/CLDN19/OCLN/EZR/THY1/GNAI1/PRKCA/ROCK1/ARHGAP5/JAM2/GNAI2/PTK2/MAPK13/PIK3CA/PRKCG/RAC2/CTNNA1
hsa04668	TNF signaling pathway	112	0.603762	1.53722	0.00220507	0.00388356	0.000623587	6715	tags=54%, list=18%, signal=45%	MMP14/CREB3L1/ICAM1/TNFRSF1B/VCAM1/CREB3L2/PIK3CD/TRAF3/DAB2IP/PIK3R1/AKT2/FOS/TNFRSF1A/MAP3K5/AKT3/CX3CL1/TAB2/TNFAIP3/JAG1/LIF/TRAF5/MMP9/MAPK14/MAPK1/ITCH/CXCL5/RPS6KA4/CHUK/JUN/MAP2K4/IL1B/RIPK1/FAS/TAB3/PIK3CB/IL18R1/PTGS2/CXCL6/MAP3K14/PIK3R3/FADD/JUNB/AKT1/TAB1/CSF1/TRAF1/MAPK11/CREB1/MAPK9/MAPK12/MAP2K3/NFKB1/CASP7/MAPK10/ATF6B/MAP3K7/IKBKB/NOD2/IL6/IKBKG/SOCS3
hsa05132	Salmonella infection	249	0.510946	1.35916	0.00306749	0.00511088	0.000820659	6151	tags=43%, list=16%, signal=36%	PODXL/FLNC/M6PR/CYTH3/TUBB2B/TCF7L1/DYNC1LI2/AHNAK/TUBA1A/PIK3CD/TLR4/FYCO1/PLEKHM2/EXOC7/CD14/CTNNB1/PLEKHM1/FLNB/SNX33/RHOB/VPS39/LEF1/AKT2/FLNA/WASF3/FOS/TUBB2A/VPS18/CYTH4/NCKAP1L/TNFRSF1A/DYNC1H1/BCL2/AKT3/TAB2/TLR2/TUBB6/VPS41/PIK3C2B/ELMO2/RAB5C/DCTN1/KIF5C/MAPK14/MAPK1/PTPRC/TLR5/TIRAP/CHUK/SNX9/JUN/RAF1/NOD1/DNM2/MAP2K4/IL1B/ROCK2/RIPK1/PIK3CG/MYD88/RHOJ/GCC2/TUBA3D/TAB3/CYFIP1/PIK3CB/DC…
hsa04530	Tight junction	169	0.550881	1.44317	0.00315457	0.00511088	0.000820659	7206	tags=49%, list=19%, signal=39%	CCND1/AMOTL1/RUNX1/SYNPO/AMOT/CLDN11/JAM3/LLGL1/ITGB1/GATA4/TUBA1A/MYH10/MYH11/SRC/AMOTL2/CGN/MYH9/AFDN/MAP3K5/MYH14/ERBB2/SYMPK/PARD6G/ACTN1/CLDN1/CGNL1/PRKAB2/TJP1/RAB8B/MPDZ/MICALL2/ARHGEF18/ACTN4/RAPGEF2/JUN/HCLS1/MAP3K1/PRKCZ/PRKAB1/CLDN9/CLDN5/PRKACB/ROCK2/MAGI1/CLDN15/ARHGAP17/NF2/WAS/TUBA3D/PARD3/NEDD4L/YBX3/ACTR2/SCRIB/MSN/PRKAA1/TJP2/BVES/NEDD4/MARVELD2/MAPK9/WHAMM/CACNA1D/DLG1/CD1E/CLD…
hsa05160	Hepatitis C	157	0.55628	1.45414	0.00317125	0.00511088	0.000820659	6158	tags=41%, list=16%, signal=34%	CCND1/CDK6/CLDN11/CDKN1A/PIK3CD/EGFR/RXRA/SCARB1/KRAS/CTNNB1/STAT2/JAK1/TRAF3/PIK3R1/AKT2/APAF1/TNFRSF1A/AKT3/GSK3B/CLDN1/RNASEL/STAT3/PPARA/MAVS/MAPK1/CHUK/RB1/ARAF/TYK2/RAF1/LDLR/OAS2/CLDN9/CLDN5/EIF2AK3/CLDN15/RIPK1/CASP9/FAS/SOS1/PIK3CB/EIF2AK4/PIK3R3/FADD/AKT1/OAS3/EIF2AK1/PSME3/NRAS/PIAS1/TRAF6/IFNAR2/YWHAG/NFKB1/MYC/MX2/CLDN19/OCLN/TICAM1/PPP2R1B/PPP2R2C/IKBKB/STAT1/IFNAR1
hsa04261	Adrenergic signaling in cardiomyocytes	150	0.564525	1.47277	0.0031746	0.00511088	0.000820659	8964	tags=51%, list=24%, signal=39%	CREB3L1/KCNQ1/CREB3L2/ADCY6/ADCY3/CACNG4/ADCY7/AGT/ADCY9/AKT2/SLC9A1/ATP2A3/ATP1A1/ATP2B4/BCL2/AKT3/ATP1A2/PIK3R5/ATP2A2/MAPK14/PLN/MAPK1/CACNB3/CACNA1C/PLCB1/ADCY8/PRKACB/PIK3CG/PLCB2/PPP2R5B/TPM1/PPP2R5D/PLCB4/ADCY1/TNNT2/ATP1B2/ADCY5/CAMK2G/AKT1/ATP2B2/SCN5A/AGTR1/MAPK11/CACNA2D2/CREB1/SCN1B/CACNB1/SCN4B/MAPK12/CACNA1D/PIK3R6/CAMK2D/ATP1A3/ATF6B/PPP2R1B/PPP2R2C/GNAI1/ADRB2/PRKCA/PLCB3/PPP2R5E/…
hsa04150	mTOR signaling pathway	154	0.56908	1.48379	0.00318134	0.00511088	0.000820659	7164	tags=55%, list=19%, signal=45%	FZD1/FZD7/CASTOR2/IRS1/MTOR/IGF1R/SLC7A5/LRP6/WNT6/FZD2/RPS6KA2/ULK1/WNT11/FZD10/PIK3CD/WNT4/KRAS/LRP5/LPIN2/SESN2/PIK3R1/AKT2/LPIN3/WNT9A/WNT7B/TNFRSF1A/AKT3/GSK3B/WNT5B/FLCN/WNT10A/WNT5A/PDPK1/RPTOR/MAPK1/CHUK/CLIP1/GRB10/CAB39/WNT2B/INSR/RAF1/MIOS/TSC2/DVL3/TSC1/PTEN/SGK1/SOS1/PIK3CB/DEPDC5/ULK2/SLC38A9/TELO2/PIK3R3/ATP6V1B2/AKT1/DVL2/FZD4/TTI1/FNIP2/PRKCB/FZD8/RPS6KA1/NRAS/PRKAA1/RPS6KA3/EIF4…
hsa04910	Insulin signaling pathway	137	0.561297	1.45495	0.00320513	0.00511088	0.000820659	6715	tags=50%, list=18%, signal=41%	IRS1/MTOR/PIK3CD/RAPGEF1/EXOC7/SHC2/PTPRF/KRAS/SORBS1/ACACA/PYGB/PIK3R1/FASN/AKT2/INPPL1/PTPN1/AKT3/GSK3B/CRKL/PPP1R3B/ACACB/HK2/PDPK1/CBL/PPP1R3C/RPTOR/PRKAB2/ELK1/SHC1/MAPK1/ARAF/INSR/FOXO1/RAF1/HK1/PHKA2/INPP5A/PRKCZ/TSC2/PRKAB1/PRKACB/TSC1/PRKAR1A/LIPE/SOS1/PHKB/PIK3CB/FBP1/CRK/PIK3R3/SH2B2/AKT1/NRAS/PRKAA1/GYS1/PYGL/PRKAR2B/MAPK9/SREBF1/PPP1R3D/MKNK2/MAPK10/PRKAR2A/IRS2/IKBKB/SOCS4/MKNK1/SOC…
hsa05418	Fluid shear stress and atherosclerosis	137	0.544699	1.41193	0.00320513	0.00511088	0.000820659	7959	tags=54%, list=21%, signal=43%	MMP2/SDC1/BMP4/KLF2/ICAM1/TRPV4/VCAM1/THBD/GPC1/HMOX1/SDC2/DUSP1/PLAT/PIK3CD/PDGFA/IL1R1/SRC/CTNNB1/MEF2A/PECAM1/PIK3R1/AKT2/CDH5/FOS/PDGFB/TNFRSF1A/MAP3K5/BCL2/AKT3/NCF2/KDR/MAPK7/MMP9/MAPK14/BMPR2/GSTM3/CHUK/ITGAV/JUN/MAP2K4/PRKCZ/IL1B/MAP2K5/MEF2C/PIK3CB/CAV1/PIK3R3/AKT1/PRKAA1/MAPK11/GSTT2B/ACVR2A/MAPK9/NFE2L2/MAPK12/GSTM5/NFKB1/MAPK10/ITGB3/MAP3K7/IKBKB/ACVR1/KEAP1/CAV2/IKBKG/MGST1/ACVR2B/BM…
hsa04024	cAMP signaling pathway	216	0.509572	1.34837	0.0061792	0.00972194	0.00156106	9170	tags=48%, list=25%, signal=37%	CREB3L1/GLI3/CREBBP/PTGER2/CREB3L2/ADCY6/ADCY3/PIK3CD/ADCY7/EP300/EDNRA/VAV2/ADCY9/PIK3R1/F2R/AKT2/SLC9A1/FOS/AFDN/ATP2A3/PTCH1/PDE4A/ATP1A1/ATP2B4/PLD2/AKT3/EDN3/ADCYAP1R1/ATP1A2/GABBR1/ATP2A2/PPARA/PLCE1/PLN/MAPK1/ARAP3/PLD1/CACNA1C/JUN/RAF1/ADCY8/PRKACB/ROCK2/LIPE/PIK3CB/PDE4B/ADCY1/NFATC1/ATP1B2/ADCY5/PIK3R3/CAMK2G/HCAR2/AKT1/ATP2B2/RAP1B/HCAR1/CREB1/PTGER3/ADORA1/MAPK9/CACNA1D/GLI1/NFKB1/CAM…
hsa04621	NOD-like receptor signaling pathway	180	0.516848	1.3548	0.00737619	0.0113878	0.00182854	7525	tags=41%, list=20%, signal=33%	ANTXR1/ITPR3/CYBB/ANTXR2/TXNIP/TLR4/TP53BP1/ITPR2/STAT2/MFN2/GABARAPL1/JAK1/TRAF3/RNF31/BCL2/TAB2/TNFAIP3/RNASEL/ITPR1/TRPV2/TRAF5/MAPK14/MAVS/MAPK1/PANX1/CHUK/NLRP1/TYK2/JUN/NOD1/PLCB1/OAS2/IL1B/NLRX1/RIPK1/PLCB2/MYD88/P2RX7/TAB3/PLCB4/NLRP3/FADD/OAS3/ERBIN/TAB1/MAPK11/TRPM7/TRAF6/IRAK4/MAPK9/MAPK12/NEK7/IFNAR2/CARD8/DHX33/NFKB1/TICAM1/MAPK10/MCU/MAP3K7/IKBKB/NOD2/STAT1/IFNAR1/PKN2/IL6/IKBKG/PLC…
hsa04145	Phagosome	149	0.535948	1.39674	0.007431	0.0113878	0.00182854	6243	tags=44%, list=17%, signal=37%	THBS2/MRC2/M6PR/COMP/ITGA5/TUBB2B/COLEC12/THBS1/CYBB/C1R/ITGB2/ITGB1/DYNC1LI2/FCGR3A/TUBA1A/MRC1/TLR4/CD209/SCARB1/CD14/ITGB5/ITGAM/HLA-DQA2/ATP6V0A1/TUBB2A/COLEC11/THBS4/FCGR2A/DYNC1H1/NCF2/MARCO/TLR2/TUBB6/SEC61A1/RAB5C/OLR1/PLA2R1/ITGAV/ITGA2/CD36/PIKFYVE/ATP6V0A2/STX12/TUBA3D/MSR1/CLEC7A/THBS3/RAB7B/TCIRG1/FCGR3B/FCGR2C/ATP6V1B2/NCF4/HLA-DOA/ATP6V1A/STX7/VAMP3/TLR6/EEA1/HGS/ATP6V0D1/ITGB3/SEC…
hsa03008	Ribosome biogenesis in eukaryotes	104	-0.44741	-1.43498	0.0103093	0.0155961	0.00250428	5333	tags=39%, list=14%, signal=34%	GTPBP4/WDR75/IMP4/NMD3/RIOK2/RCL1/SPATA5/GNL2/RAN/RNA5-8SN1/NXF3/SNORD3B-1/UTP14A/RRP7A/UTP4/RIOK1/RNA5-8SN3/SNORD3B-2/FBL/DKC1/NXT2/RPP40/RNA5-8SN2/REXO5/POP5/NOP58/RMRP/RPP30/GAR1/RNA5S9/IMP3/NXT1/EIF6/RPP38/AK6/SNU13/POP7/NHP2/RPP25L/CSNK2B/NOP10
hsa05166	Human T-cell leukemia virus 1 infection	217	0.503025	1.33107	0.0113402	0.0169385	0.00271984	6402	tags=47%, list=17%, signal=39%	CCND2/CREB3L1/CCND1/TGFB1/TGFBR2/ICAM1/EGR1/EGR2/TGFB3/CREBBP/ITGB2/CREB3L2/TRRAP/ADCY6/ADCY3/CDKN1A/PIK3CD/ADCY7/IL1R1/EP300/NFATC2/KRAS/NRP1/SMAD3/JAK1/ADCY9/STAT5B/CD4/CRTC3/NFATC3/HLA-DQA2/PIK3R1/AKT2/TLN1/MAP3K3/STAT5A/LTBR/FOS/ETS1/TNFRSF1A/AKT3/JAK3/ETS2/ZFP36/ITGAL/TLN2/TCF3/ELK1/MAPK1/ANAPC1/CHUK/RB1/MSX2/CRTC1/JUN/TGFB2/SLC2A1/MAP2K4/MAP3K1/ADCY8/SRF/NFATC4/TGFBR1/PRKACB/PTEN/CDC27/PIK3…
hsa04728	Dopaminergic synapse	132	0.5288	1.36523	0.0118534	0.0174838	0.0028074	9411	tags=53%, list=25%, signal=40%	CREB3L1/ITPR3/CREB3L2/ITPR2/MAOB/DRD4/GNG4/AKT2/FOS/GNG2/AKT3/GSK3B/MAOA/ITPR1/KIF5C/MAPK14/ARNTL/CACNA1C/KCNJ5/PLCB1/ARRB1/GNB3/PRKACB/PLCB2/PPP2R5B/PPP2R5D/GNAO1/PLCB4/ADCY5/CAMK2G/AKT1/PRKCB/PPP3CB/MAPK11/GNB5/CREB1/MAPK9/MAPK12/CACNA1D/GNG12/PPP3CA/GNAL/GNB1/KIF5A/CAMK2D/MAPK10/ATF6B/KIF5B/PPP2R1B/PPP2R2C/GNAI1/PRKCA/PLCB3/PPP2R5E/PPP3CC/GNAI2/MAPK13/PRKCG/ATF2/CALML4/GRIN2A/CALY/GNB4/CAMK2B/…
hsa00190	Oxidative phosphorylation	120	-0.842713	-2.72509	0.0126582	0.0184404	0.00296099	2531	tags=64%, list=7%, signal=60%	SDHA/ATP6V1G2/NDUFA5/ATP6V1E1/UQCRC1/SDHB/NDUFV1/ATP5PB/NDUFV3/ATP6V1G1/NDUFA4/PPA2/NDUFS4/NDUFS7/ATP6V0E1/SDHD/ATP6V0B/UQCRHL/NDUFS3/NDUFA12/ATP5F1C/CYC1/ATP5PF/NDUFV2/NDUFB5/PPA1/COX5A/ATP5MC2/NDUFS5/COX6A1/NDUFAB1/NDUFB10/NDUFA6/NDUFB6/ATP5MC3/NDUFA8/NDUFB3/NDUFB8/NDUFB2/ATP5F1E/ATP6V1F/ATP5PO/COX4I1/COX17/NDUFA11/UQCRH/ATP5MG/NDUFB11/NDUFS8/ATP5F1D/COX6B1/ATP5PD/ATP5MC1/NDUFB4/NDUFB7/NDUFA7/U…
hsa04972	Pancreatic secretion	102	0.550754	1.39284	0.0132743	0.0191021	0.00306724	6751	tags=39%, list=18%, signal=32%	ITPR3/KCNQ1/ADCY6/ADCY3/ADCY7/ITPR2/PLA2G2A/ADCY9/SLC9A1/ATP2A3/ATP1A1/ATP2B4/ITPR1/ATP1A2/ATP2A2/RAB3D/PLCB1/ADCY8/CPA3/KCNMA1/PLCB2/SLC4A2/TPCN2/PLCB4/ADCY1/CEL/ATP1B2/ADCY5/ATP2B2/PRKCB/RAP1B/TRPC1/CHRM3/PLA2G1B/SLC4A4/ATP1A3/SCT/PLA2G5/PRKCA/PLCB3
hsa05322	Systemic lupus erythematosus	129	-0.572866	-1.87568	0.0135135	0.019212	0.00308489	2968	tags=45%, list=8%, signal=42%	H4C1/H2BU1/H2AC13/H3C12/HLA-DPB1/H3-3A/MACROH2A1/H2BC8/H2BC7/H2AC16/H2AC11/H2BC4/H4C8/HLA-DRB5/H2AJ/H2AC18/H2BC6/HLA-DMA/H4C13/H2BC14/H2AC19/H2AC7/H4C2/H3C1/H4C5/HLA-DRB1/H2AC12/C2/H2BC13/H2AC21/H3C8/SNRPD3/H2AC14/H2BC9/H2AC4/H4C6/H3C4/HLA-DOB/H2BC12/H2BC10/H2BC5/SNRPD1/H2AX/H4C11/H4C4/SNRPB/H3C10/H3C11/H3C7/H2AC17/H2BC11/H2BC17/H4C9/H2AZ1/H2AC20/H4C3/H2AC8/H2AW
hsa04723	Retrograde endocannabinoid signaling	141	-0.511753	-1.68353	0.0147059	0.0206583	0.00331712	1324	tags=23%, list=4%, signal=22%	NDUFA4/NDUFS4/NDUFS7/NDUFS3/NDUFA12/NDUFV2/NDUFB5/NDUFS5/NDUFAB1/NDUFB10/NDUFA6/GNG5/NDUFB6/NDUFA8/NDUFB3/NDUFB8/NDUFB2/NDUFA11/NDUFB11/NDUFS8/NDUFB4/NDUFB7/NDUFA7/NDUFB1/NDUFA2/NDUFB9/NDUFS6/NDUFC2/NDUFA3/NDUFA13/NDUFC1/NDUFA1
hsa04932	Non-alcoholic fatty liver disease	146	-0.61128	-2.01807	0.015625	0.0216912	0.00348297	1324	tags=35%, list=4%, signal=34%	NDUFA4/NDUFS4/NDUFS7/SDHD/CYCS/DDIT3/UQCRHL/NDUFS3/NDUFA12/CYC1/NDUFV2/NDUFB5/COX5A/NDUFS5/COX6A1/NDUFAB1/NDUFB10/NDUFA6/NDUFB6/NDUFA8/NDUFB3/NDUFB8/NDUFB2/COX4I1/NDUFA11/UQCRH/NDUFB11/NDUFS8/COX6B1/NDUFB4/NDUFB7/NDUFA7/UQCRB/UQCR10/UQCR11/NDUFB1/COX8A/NDUFA2/NDUFB9/COX7C/COX6C/NDUFS6/COX7A2/NDUFC2/NDUFA3/NDUFA13/UQCRQ/COX5B/NDUFC1/NDUFA1/COX7B
hsa03010	Ribosome	154	-0.905363	-3.03326	0.0169492	0.0232558	0.00373421	3132	tags=79%, list=8%, signal=73%	MRPS11/RNA5-8SN2/RPLP0/MRPL9/RPL3/MRPS16/MRPS14/MRPS2/RPL36A-HNRNPH2/RPL6/MRPS17/MRPL4/MRPL28/MRPS18A/MRPL3/RPS27L/MRPS7/MRPL32/MRPL18/RPS12/RPL21/RSL24D1/RPL13A/RNA5S9/RPL22/MRPL16/RPL7/MRPS18C/RPL23A/RPL5/RPL41/RPS2/RPL15/RPSA/RPL19/MRPS12/RPL10A/RPS3A/MRPL17/MRPL20/MRPL23/RPL23/RPS27A/MRPL15/MRPS6/MRPL13/RPL7A/RPL17/RPS19/MRPL33/RPL14/MRPL1/MRPL22/RPS5/RPS9/MRPS15/RPL11/RPL9/MRPL27/RPS4X/RPL10…
hsa03040	Spliceosome	150	-0.560017	-1.85632	0.0175439	0.0237951	0.0038208	3429	tags=40%, list=9%, signal=36%	PRPF18/EIF4A3/RBMX/PUF60/SRSF3/SF3A2/RNU6-1/RNU1-1/RNU1-4/ISY1/PLRG1/SYF2/RNU1-2/MAGOHB/BCAS2/RBM8A/PHF5A/HNRNPC/TXNL4A/RNU1-3/PQBP1/SNRPA/ZMAT2/SRSF2/SNRNP27/BUD31/RNU5A-1/THOC3/RNU6-9/CCDC12/SNRPB2/SNRPD3/SNRPA1/ALYREF/LSM5/LSM8/CWC15/SNRPC/SF3B5/HSPA1B/SF3B6/HSPA1A/SNU13/SNRPD1/RNU4-1/SNRPB/LSM4/PPIH/LSM6/MAGOH/LSM3/SNRPF/LSM2/SNRPE/SNRPG/LSM7/SNRPD2/RNU4-2/RNVU1-18/RNVU1-7
hsa04210	Apoptosis	136	0.519881	1.34713	0.0181818	0.0243802	0.00391475	6119	tags=41%, list=16%, signal=35%	ITPR3/CTSK/TUBA1A/PIK3CD/ITPR2/KRAS/DAB2IP/CSF2RB/PARP4/PIK3R1/AKT2/CTSZ/FOS/APAF1/TNFRSF1A/MAP3K5/BCL2/AKT3/BCL2L11/PDPK1/ITPR1/PTPN13/MAPK1/ERN1/CHUK/LMNB2/JUN/RAF1/CAPN2/CTSO/CTSD/EIF2AK3/RIPK1/CASP9/FAS/TUBA3D/DIABLO/PIK3CB/SPTAN1/MAP3K14/HRK/PIK3R3/FADD/MCL1/AKT1/NRAS/PIDD1/TRAF1/ATM/MAPK9/PARP1/TNFRSF10B/NFKB1/CASP7/MAPK10/IKBKB
hsa05034	Alcoholism	183	-0.458101	-1.55508	0.0208333	0.0274957	0.00441501	3287	tags=32%, list=9%, signal=30%	H2BC3/CREB3L4/ATF4/H4C1/H2BU1/PPP1CB/H2AC13/H3C12/H3-3A/MACROH2A1/CALM2/H2BC8/H2BC7/CREB3/H2AC16/H2AC11/H2BC4/H4C8/H2AJ/H2AC18/H2BC6/H4C13/H2BC14/H2AC19/H2AC7/H4C2/H3C1/CALML5/H4C5/H2AC12/H2BC13/PPP1CA/H2AC21/H3C8/H2AC14/H2BC9/H2AC4/H4C6/H3C4/H2BC12/H2BC10/H2BC5/H2AX/H4C11/H4C4/H3C10/H3C11/H3C7/H2AC17/H2BC11/GNG5/H2BC17/H4C9/H2AZ1/H2AC20/PPP1R1B/H4C3/H2AC8/H2AW
hsa04922	Glucagon signaling pathway	107	0.534764	1.35678	0.0209713	0.0274957	0.00441501	9239	tags=52%, list=25%, signal=40%	CREB3L1/ITPR3/CREBBP/CREB3L2/EP300/ITPR2/SIK2/ACACA/PYGB/AKT2/AKT3/ACACB/PRKAB2/ITPR1/PPARA/PFKL/FOXO1/PLCB1/PHKA2/SLC2A1/PRKAB1/PRKACB/PLCB2/SIK1B/PHKB/PLCB4/FBP1/CAMK2G/AKT1/PRKAA1/PPP3CB/GYS1/CREB1/PFKM/PYGL/CPT1C/PPP3CA/CAMK2D/CPT1A/PPP4R3A/SIRT1/PPP3R1/PGAM1/PLCB3/PPP3CC/PPP4R3B/CRTC2/ATF2/PYGM/GCK/CALML4/PHKA1/CAMK2B/CREB5/PRKACA/LDHB
hsa04726	Serotonergic synapse	113	0.536193	1.36608	0.0220751	0.0286248	0.00459631	9446	tags=44%, list=25%, signal=33%	ITPR3/DUSP1/ITPR2/MAOB/KRAS/GNG4/APP/GNG2/MAOA/ITPR1/MAPK1/CACNA1C/ARAF/RAF1/KCNJ5/PLCB1/GNB3/PRKACB/ALOX5/PLCB2/GNAO1/PLCB4/PTGS2/ADCY5/JMJD7-PLA2G4B/PRKCB/NRAS/GNB5/TRPC1/HTR2B/CACNA1D/GNG12/GNB1/GNAI1/PRKCA/PLCB3/HTR6/GNAI2/ALOX15/PRKCG/GABRB2/GNB4/MAP2K1/BRAF/GNG11/HTR7/PRKACA/GABRB3/PLA2G4A/ALOX12
hsa03013	RNA transport	185	-0.395909	-1.34107	0.0227273	0.0291502	0.00468067	4037	tags=35%, list=11%, signal=31%	UPF3A/EIF2S1/NUP85/SNORD3B-2/EIF4E/SEC13/NXT2/EIF3G/EIF2S2/EIF4E2/EIF2B3/EIF5B/EIF4A3/GEMIN8/NUP37/RPP40/RPP14/EIF3J/RNU6-1/NUP35/RNU1-1/RNU1-4/SMN2/RNU1-2/EIF1B/EIF3H/POP5/MAGOHB/EIF1AX/RBM8A/EIF1/PYM1/GEMIN2/RNU1-3/CLNS1A/GEMIN6/SMN1/TACC3/EIF3E/RPP30/GEMIN7/EIF3I/FMR1/RNU5A-1/THOC3/NXT1/THOC6/RNU6-9/RPP38/SUMO1/ALYREF/SUMO2/SAP18/RNU4-1/POP7/RPP21/THOC7/RPP25L/MAGOH/EIF4EBP1/RNU4-2/EIF4EBP3/RN…
hsa04650	Natural killer cell mediated cytotoxicity	124	0.523518	1.34793	0.0247578	0.0314131	0.00504403	8091	tags=37%, list=22%, signal=29%	PLCG1/ICAM1/ITGB2/FCGR3A/PIK3CD/NFATC2/SHC2/KRAS/VAV2/FYN/PIK3R1/PTPN11/ITGAL/ULBP3/SHC1/MAPK1/ARAF/RAF1/PLCG2/FAS/SOS1/PTPN6/LCP2/PTK2B/PIK3CB/NFATC1/FCGR3B/PIK3R3/PRKCB/NRAS/PPP3CB/SH3BP2/PPP3CA/IFNAR2/TNFRSF10B/IFNAR1/PPP3R1/PRKCA/IFNGR1/GRB2/LCK/PPP3CC/PIK3CA/PRKCG/RAC2/ULBP2
hsa04066	HIF-1 signaling pathway	109	0.522062	1.32568	0.0287611	0.0361043	0.0057973	6640	tags=43%, list=18%, signal=36%	SERPINE1/PLCG1/MTOR/IGF1R/CYBB/CREBBP/HMOX1/CDKN1A/PIK3CD/TLR4/EGFR/EP300/PIK3R1/AKT2/PFKFB3/LTBR/ENO2/BCL2/AKT3/ERBB2/HK2/ARNT/VHL/CDKN1B/STAT3/MAPK1/PFKL/INSR/HK1/SLC2A1/TEK/PLCG2/PIK3CB/PIK3R3/CAMK2G/HIF1A/AKT1/PRKCB/PFKM/EGLN1/NFKB1/MKNK2/CAMK2D/FLT1/IL6/PRKCA/MKNK1
hsa04714	Thermogenesis	218	-0.582615	-2.01104	0.0322581	0.0400679	0.00643374	2102	tags=37%, list=6%, signal=35%	UQCRC1/CREB3/SDHB/COA5/NDUFV1/ATP5PB/NDUFV3/NDUFAF6/NDUFA4/COX16/NDUFS4/NDUFS7/SDHD/RHEB/COX14/NDUFAF2/NDUFAF3/COA3/UQCRHL/NDUFS3/NDUFA12/NDUFAF4/ATP5F1C/CYC1/RPS6/ATP5PF/NDUFV2/NDUFB5/COX5A/ATP5MC2/NDUFS5/COX6A1/NDUFAB1/NDUFB10/COA4/NDUFA6/NDUFB6/ATP5MC3/NDUFA8/NDUFB3/NDUFB8/NDUFB2/ATP5F1E/ATP5PO/COX4I1/COX17/NDUFA11/COA6/UQCRH/ATP5MG/NDUFB11/NDUFS8/ATP5F1D/COX6B1/ATP5PD/ATP5MC1/NDUFB4/NDUFB7/ND…
hsa05170	Human immunodeficiency virus 1 infection	211	0.47493	1.25388	0.0361944	0.044489	0.00714363	7959	tags=48%, list=21%, signal=38%	PLCG1/MTOR/ITPR3/TNFRSF1B/PXN/PIK3CD/TLR4/NFATC2/ITPR2/KRAS/GNG4/CD4/NFATC3/PIK3R1/AKT2/FOS/GNG2/DCAF1/BTRC/TNFRSF1A/BCL2/AKT3/FBXW11/TAB2/LIMK1/CRKL/TLR2/AP1G1/AP1B1/DDB1/ITPR1/PAK4/TRAF5/MAPK14/MAPK1/CHUK/JUN/RAF1/SAMHD1/NFATC4/GNB3/RIPK1/GNA11/MYD88/TRIM5/CASP9/PLCG2/FAS/PTK2B/PIK3CB/GNAO1/NFATC1/CRK/PIK3R3/FADD/AKT1/PRKCB/NRAS/CUL4B/TAB1/PPP3CB/MAPK11/GNB5/IRAK1/ATM/TRAF6/IRAK4/MAPK9/MAPK12/C…
hsa05012	Parkinson disease	236	-0.653971	-2.27836	0.037037	0.0450554	0.00723458	3215	tags=48%, list=9%, signal=44%	NDUFA4L2/PSMC6/PSMD6/ATF4/UQCRFS1/ADRM1/PSMD12/TUBB4B/ATP5F1B/UBA1/ATP5F1A/TUBB4A/SDHA/CALM2/PSMC3/NDUFA5/PSMD14/PSMB1/UQCRC1/VDAC1/SDHB/PSMD4/NDUFV1/SLC25A5/ATP5PB/PSMB2/TUBA4A/NDUFV3/PSMA1/PARK7/PSMB7/PSMA7/CALML5/PSMA4/PPIF/VDAC3/TXN2/UBE2L6/NDUFA4/PSMB6/PSMA5/VDAC2/SLC25A6/NDUFS4/NDUFS7/PSMB5/SDHD/UBB/PSMA3/CYCS/SLC25A4/DDIT3/RPS27A/PSMB4/PSMB3/SEM1/UQCRHL/NDUFS3/NDUFA12/UBA52/ATP5F1C/CYC1/AT…
hsa04141	Protein processing in endoplasmic reticulum	170	0.484759	1.27118	0.039916	0.0475504	0.00763521	6886	tags=43%, list=18%, signal=35%	SEC24C/TXNDC5/HSPA8/WFS1/CKAP4/UBE4B/MAN1C1/RRBP1/HYOU1/MAN1A1/UGGT1/OS9/EDEM1/SEL1L/PDIA6/MAP3K5/BCL2/DNAJC5/STT3B/UBQLN4/SEC61A1/SEC24D/UBQLN2/ATF6/MBTPS1/NPLOC4/ERN1/FBXO2/SEC23B/GANAB/DNAJC3/CAPN2/LMAN1/EIF2AK3/UBQLN1/RPN2/UBE2G1/MOGS/EIF2AK4/EDEM3/STT3A/SEC23A/SEC24A/UBE2G2/EIF2AK1/SEC24B/ERLEC1/HERPUD1/RNF185/AMFR/SYVN1/P4HB/MAPK9/BAG2/NFE2L2/ERO1B/VCP/DNAJB2/SEC31A/MBTPS2/HSPA2/UBXN2A/MAPK…
hsa05171	Coronavirus disease - COVID-19	231	-0.548019	-1.86338	0.04	0.0475504	0.00763521	1527	tags=36%, list=4%, signal=35%	RPS12/RPL21/RSL24D1/RPL13A/RPL22/RPL7/C2/RPL23A/RPL5/RPL41/CFB/RPS2/RPL15/RPSA/RPL19/RPL10A/RPS3A/RPL23/RPS27A/RPL7A/RPL17/RPS19/RPL14/RPS5/RPS9/RPL11/RPL9/RPS4X/RPL10/RPS16/RPS13/UBA52/RPL30/RPS11/RPL18/RPS3/RPS25/RPS8/RPL13/RPS6/RPLP2/RPL36AL/RPS24/RPL26L1/RPL26/RPS23/RPLP1/RPS15A/RPL27/RPS7/RPL12/RPL18A/RPL8/RPL27A/RPL29/RPS10/RPL35A/RPL37A/RPL32/RPS15/RPL24/RPS18/RPS14/CXCL10/RPL28/ISG15/RPL3…
hsa04218	Cellular senescence	156	0.489568	1.27774	0.0402969	0.0475504	0.00763521	7051	tags=48%, list=19%, signal=39%	CCND2/CCND1/SERPINE1/TGFB1/TGFBR2/MTOR/CDK6/ITPR3/TRPV4/TGFB3/HIPK1/GATA4/RBL2/CDKN1A/PIK3CD/NFATC2/ITPR2/ZFP36L2/KRAS/RASSF5/SMAD3/HIPK2/NFATC3/MRAS/PIK3R1/AKT2/ETS1/BTRC/MAPKAPK2/AKT3/FBXW11/ITPR1/MAPK14/MAPK1/IGFBP3/FOXM1/RB1/FOXO1/RAF1/TGFB2/TSC2/CAPN2/NFATC4/MDM2/TGFBR1/TSC1/PTEN/ZFP36L1/PIK3CB/NFATC1/PIK3R3/AKT1/NRAS/PPP3CB/MAPK11/TRPM7/ATM/FOXO3/LIN52/MAPK12/CACNA1D/PPP3CA/MAP2K3/NFKB1/MYC…
