# Supplementary material for: Integrated Analysis of Ferroptosis-Related Biomarker Signatures to Improve the Diagnosis and Prognosis Prediction of Ovarian Cancer
Source: Front Cell Dev Biol. 2022 Jan 5;9:807862. doi: 10.3389/fcell.2021.807862 (PMC8766510; doi:10.3389/fcell.2021.807862)
Supplement: Supplementary file 8 [file Table1.XLSX]

## Sheet: Sheet1
Symbol	logFC	P.Value	adj.P.Val
HIC1	-1.54964	7.43638e-19	8.15028e-17
LOC390705	-1.94128	1.13336e-18	1.14125e-16
DRD5	-1.23522	8.334e-15	2.0743e-13
MIOX	-1.14239	2.00697e-14	4.43382e-13
SETD1B	1.27584	3.03877e-14	6.35831e-13
ATG13	1.54637	3.32306e-12	3.9039e-11
PHKG2	1.68245	1.56603e-11	1.56714e-10
ACSF2	1.78205	1.5886e-11	1.58621e-10
MIR9-3	-1.23381	3.98876e-11	3.63664e-10
YY1AP1	1.15576	7.62655e-11	6.49885e-10
SRC	2.17857	8.24086e-11	6.96661e-10
STAT3	1.44857	1.83722e-10	1.43541e-09
MUC1	2.59145	1.8619e-10	1.45218e-09
PLIN4	-1.47603	4.53531e-10	3.26832e-09
KLHL24	1.2664	7.0618e-10	4.86815e-09
KEAP1	1.05434	1.19393e-09	7.85367e-09
PML	1.05351	1.49589e-09	9.64863e-09
MT1G	4.61485	1.6384e-09	1.05018e-08
ZNF419	1.99396	2.12937e-09	1.33047e-08
GLS2	2.07175	4.47331e-09	2.60454e-08
DDIT3	1.39949	7.47867e-09	4.15695e-08
HBA1	-2.03632	2.62561e-08	1.3019e-07
SLC2A1	2.87107	3.08461e-08	1.50742e-07
ALOX5	1.68309	4.09172e-08	1.95246e-07
LINC00472	1.64654	4.89199e-08	2.2931e-07
MTOR	1.93283	5.01894e-08	2.34967e-07
GPT2	1.75067	7.34485e-08	3.34013e-07
CBS	2.58417	8.9806e-08	4.00725e-07
LPCAT3	1.25328	9.45932e-08	4.20505e-07
MT3	-1.17121	1.33917e-07	5.76211e-07
ALOXE3	-1.16198	1.40497e-07	6.01679e-07
CAPG	1.79249	1.43531e-07	6.13624e-07
ULK1	1.11309	1.94892e-07	8.10021e-07
VEGFA	1.70328	2.03508e-07	8.43501e-07
ARRDC3	-1.26187	3.34164e-07	1.32421e-06
DUOX2	1.43569	5.12925e-07	1.96727e-06
LONP1	1.10967	8.80551e-07	3.23481e-06
XBP1	2.11273	1.29991e-06	4.60872e-06
CAV1	-1.71941	3.76741e-06	1.21345e-05
JDP2	1.30778	5.16776e-06	1.62459e-05
AKR1C1	-1.8875	6.08203e-06	1.88495e-05
CDKN2A	2.58223	7.06121e-06	2.15641e-05
SLC2A6	-1.22553	1.05688e-05	3.12232e-05
DUOX1	1.12332	1.23666e-05	3.6067e-05
EIF2AK4	1.37133	3.02774e-05	8.20443e-05
SLC38A1	1.17449	6.67786e-05	0.000169471
MAPK1	1.05236	8.35075e-05	0.000208339
TP63	-1.86145	8.83279e-05	0.000219298
BID	1.11933	0.000106063	0.000259615
CEBPG	1.11384	0.00013077	0.000315876
TFAP2C	1.67175	0.000168717	0.000398865
GPX4	1.28226	0.000241002	0.000552275
GPX2	-1.92273	0.000252859	0.000577042
MAP1LC3A	1.13361	0.000315929	0.000707305
ATF3	1.68334	0.000322557	0.000720498
CYBB	1.37557	0.000844496	0.00174981
TP53	1.13846	0.000847186	0.00175442
NCF2	1.14423	0.00128918	0.00257951
PSAT1	1.21986	0.00687742	0.0119255
VLDLR	1.22427	0.0136452	0.0222819
